# Supplementary material for: Data for long-term marginal abatement cost curves of non-CO2 greenhouse gases
Source: Data Brief. 2019 Jul 29;25:104334. doi: 10.1016/j.dib.2019.104334 (PMC6712488; doi:10.1016/j.dib.2019.104334)
Supplement: Multimedia component 1 [file mmc1.xlsx]

## Sheet: Information
	Description: This document contains the CH4 and N2O MAC curves for all major emission sources, as described in "Long-term marginal abatement cost curves of non-CO2 greenhouse gases" Mathijs J.H.M. Harmsen et al (Environmental Science & Policy, 2019), https://doi.org/10.1016/j.envsci.2019.05.013
	Contact corresponding author: mathijs.harmsen@pbl.nl
	Values represent relative emission reductions for the different emission sources at different marginal cost levels (exception: sheet "SSP2 CH4 N2O baseline emissions", see below)
	Two sets are made available:			1) One baseline-independent set with relative reductions compared to the global average emission factor in 2015 for the emission source concerned. Negative values represent a higher emission factor than the global average in 2015.
				2) One set compatible with the IMAGE SSP2 (with "SSP2" in the name of the sheet). Source-specific emission reductions in SSP2 are deducted from the reductions in the baseline-independent MACs.
				SSP2 baseline emissions are provided in the sheet "SSP2 CH4 N2O baseline emissions". In this sheet, values represent emissions provided in Mtonne of C equivalents, assuming the use of the AR4 100 yr GWP potential.
	Implementation costs are provided in (2010) $ / tonne of C equivalents, assuming the use of the AR4 100 yr GWP potential
	Mass conversion factor C / CO2				C	CO2
					1	3.66667
	$ Conversion factor to the year 2015:				2010	2015
					1	1.1165
	AR4 100 year global warming potentials				CO2	CH4	N2O
					1	25	298
	Aggregated world regions, see for classification:
	http://models.pbl.nl/image/index.php/Region_classification_map

## Sheet: CH4_coal
t	Implementation costs	Canada	USA	Mexico	Central America	Brazil	Rest of South-America	North Africa	West Africa	East Africa	South Africa	West Europe	Central Europe	Turkey	Ukraine	Kazachstan	Russia	Middle East	India	Korea	China+	South East Asia	Indonesia	Japan	Oceania	Rest of South Asia	Rest of South Africa
2015	0	0	0	0	0	0	0	0	0	0	0	0	0	0	0	0	0	0	0	0	0	0	0	0	0	0	0
2015	20	0	0	0	0	0	0	0	0	0	0	0	0	0	0	0	0	0	0	0	0	0	0	0	0	0	0
2015	40	0	0	0	0	0	0	0	0	0	0	0	0	0	0	0	0	0	0	0	0	0	0	0	0	0	0
2015	60	0	0	0	0	0	0	0	0	0	0	0	0	0	0	0	0	0	0	0	0	0	0	0	0	0	0
2015	80	0	0	0	0	0	0	0	0	0	0	0	0	0	0	0	0	0	0	0	0	0	0	0	0	0	0
2015	100	0	0	0	0	0	0	0	0	0	0	0	0	0	0	0	0	0	0	0	0	0	0	0	0	0	0
2015	120	0	0	0	0	0	0	0	0	0	0	0	0	0	0	0	0	0	0	0	0	0	0	0	0	0	0
2015	140	0	0	0	0	0	0	0	0	0	0	0	0	0	0	0	0	0	0	0	0	0	0	0	0	0	0
2015	160	0	0	0	0	0	0	0	0	0	0	0	0	0	0	0	0	0	0	0	0	0	0	0	0	0	0
2015	180	0	0	0	0	0	0	0	0	0	0	0	0	0	0	0	0	0	0	0	0	0	0	0	0	0	0
2015	200	0	0	0	0	0	0	0	0	0	0	0	0	0	0	0	0	0	0	0	0	0	0	0	0	0	0
2015	220	0	0	0	0	0	0	0	0	0	0	0	0	0	0	0	0	0	0	0	0	0	0	0	0	0	0
2015	240	0	0	0	0	0	0	0	0	0	0	0	0	0	0	0	0	0	0	0	0	0	0	0	0	0	0
2015	260	0	0	0	0	0	0	0	0	0	0	0	0	0	0	0	0	0	0	0	0	0	0	0	0	0	0
2015	280	0	0	0	0	0	0	0	0	0	0	0	0	0	0	0	0	0	0	0	0	0	0	0	0	0	0
2015	300	0	0	0	0	0	0	0	0	0	0	0	0	0	0	0	0	0	0	0	0	0	0	0	0	0	0
2015	320	0	0	0	0	0	0	0	0	0	0	0	0	0	0	0	0	0	0	0	0	0	0	0	0	0	0
2015	340	0	0	0	0	0	0	0	0	0	0	0	0	0	0	0	0	0	0	0	0	0	0	0	0	0	0
2015	360	0	0	0	0	0	0	0	0	0	0	0	0	0	0	0	0	0	0	0	0	0	0	0	0	0	0
2015	380	0	0	0	0	0	0	0	0	0	0	0	0	0	0	0	0	0	0	0	0	0	0	0	0	0	0
2015	400	0	0	0	0	0	0	0	0	0	0	0	0	0	0	0	0	0	0	0	0	0	0	0	0	0	0
2015	420	0	0	0	0	0	0	0	0	0	0	0	0	0	0	0	0	0	0	0	0	0	0	0	0	0	0
2015	440	0	0	0	0	0	0	0	0	0	0	0	0	0	0	0	0	0	0	0	0	0	0	0	0	0	0
2015	460	0	0	0	0	0	0	0	0	0	0	0	0	0	0	0	0	0	0	0	0	0	0	0	0	0	0
2015	480	0	0	0	0	0	0	0	0	0	0	0	0	0	0	0	0	0	0	0	0	0	0	0	0	0	0
2015	500	0	0	0	0	0	0	0	0	0	0	0	0	0	0	0	0	0	0	0	0	0	0	0	0	0	0
2015	520	0	0	0	0	0	0	0	0	0	0	0	0	0	0	0	0	0	0	0	0	0	0	0	0	0	0
2015	540	0	0	0	0	0	0	0	0	0	0	0	0	0	0	0	0	0	0	0	0	0	0	0	0	0	0
2015	560	0	0	0	0	0	0	0	0	0	0	0	0	0	0	0	0	0	0	0	0	0	0	0	0	0	0
2015	580	0	0	0	0	0	0	0	0	0	0	0	0	0	0	0	0	0	0	0	0	0	0	0	0	0	0
2015	600	0	0	0	0	0	0	0	0	0	0	0	0	0	0	0	0	0	0	0	0	0	0	0	0	0	0
2015	620	0	0	0	0	0	0	0	0	0	0	0	0	0	0	0	0	0	0	0	0	0	0	0	0	0	0
2015	640	0	0	0	0	0	0	0	0	0	0	0	0	0	0	0	0	0	0	0	0	0	0	0	0	0	0
2015	660	0	0	0	0	0	0	0	0	0	0	0	0	0	0	0	0	0	0	0	0	0	0	0	0	0	0
2015	680	0	0	0	0	0	0	0	0	0	0	0	0	0	0	0	0	0	0	0	0	0	0	0	0	0	0
2015	700	0	0	0	0	0	0	0	0	0	0	0	0	0	0	0	0	0	0	0	0	0	0	0	0	0	0
2015	720	0	0	0	0	0	0	0	0	0	0	0	0	0	0	0	0	0	0	0	0	0	0	0	0	0	0
2015	740	0	0	0	0	0	0	0	0	0	0	0	0	0	0	0	0	0	0	0	0	0	0	0	0	0	0
2015	760	0	0	0	0	0	0	0	0	0	0	0	0	0	0	0	0	0	0	0	0	0	0	0	0	0	0
2015	780	0	0	0	0	0	0	0	0	0	0	0	0	0	0	0	0	0	0	0	0	0	0	0	0	0	0
2015	800	0	0	0	0	0	0	0	0	0	0	0	0	0	0	0	0	0	0	0	0	0	0	0	0	0	0
2015	820	0	0	0	0	0	0	0	0	0	0	0	0	0	0	0	0	0	0	0	0	0	0	0	0	0	0
2015	840	0	0	0	0	0	0	0	0	0	0	0	0	0	0	0	0	0	0	0	0	0	0	0	0	0	0
2015	860	0	0	0	0	0	0	0	0	0	0	0	0	0	0	0	0	0	0	0	0	0	0	0	0	0	0
2015	880	0	0	0	0	0	0	0	0	0	0	0	0	0	0	0	0	0	0	0	0	0	0	0	0	0	0
2015	900	0	0	0	0	0	0	0	0	0	0	0	0	0	0	0	0	0	0	0	0	0	0	0	0	0	0
2015	920	0	0	0	0	0	0	0	0	0	0	0	0	0	0	0	0	0	0	0	0	0	0	0	0	0	0
2015	940	0	0	0	0	0	0	0	0	0	0	0	0	0	0	0	0	0	0	0	0	0	0	0	0	0	0
2015	960	0	0	0	0	0	0	0	0	0	0	0	0	0	0	0	0	0	0	0	0	0	0	0	0	0	0
2015	980	0	0	0	0	0	0	0	0	0	0	0	0	0	0	0	0	0	0	0	0	0	0	0	0	0	0
2015	1000	0	0	0	0	0	0	0	0	0	0	0	0	0	0	0	0	0	0	0	0	0	0	0	0	0	0
2015	1020	0	0	0	0	0	0	0	0	0	0	0	0	0	0	0	0	0	0	0	0	0	0	0	0	0	0
2015	1040	0	0	0	0	0	0	0	0	0	0	0	0	0	0	0	0	0	0	0	0	0	0	0	0	0	0
2015	1060	0	0	0	0	0	0	0	0	0	0	0	0	0	0	0	0	0	0	0	0	0	0	0	0	0	0
2015	1080	0	0	0	0	0	0	0	0	0	0	0	0	0	0	0	0	0	0	0	0	0	0	0	0	0	0
2015	1100	0	0	0	0	0	0	0	0	0	0	0	0	0	0	0	0	0	0	0	0	0	0	0	0	0	0
2015	1120	0	0	0	0	0	0	0	0	0	0	0	0	0	0	0	0	0	0	0	0	0	0	0	0	0	0
2015	1140	0	0	0	0	0	0	0	0	0	0	0	0	0	0	0	0	0	0	0	0	0	0	0	0	0	0
2015	1160	0	0	0	0	0	0	0	0	0	0	0	0	0	0	0	0	0	0	0	0	0	0	0	0	0	0
2015	1180	0	0	0	0	0	0	0	0	0	0	0	0	0	0	0	0	0	0	0	0	0	0	0	0	0	0
2015	1200	0	0	0	0	0	0	0	0	0	0	0	0	0	0	0	0	0	0	0	0	0	0	0	0	0	0
2015	1220	0	0	0	0	0	0	0	0	0	0	0	0	0	0	0	0	0	0	0	0	0	0	0	0	0	0
2015	1240	0	0	0	0	0	0	0	0	0	0	0	0	0	0	0	0	0	0	0	0	0	0	0	0	0	0
2015	1260	0	0	0	0	0	0	0	0	0	0	0	0	0	0	0	0	0	0	0	0	0	0	0	0	0	0
2015	1280	0	0	0	0	0	0	0	0	0	0	0	0	0	0	0	0	0	0	0	0	0	0	0	0	0	0
2015	1300	0	0	0	0	0	0	0	0	0	0	0	0	0	0	0	0	0	0	0	0	0	0	0	0	0	0
2015	1320	0	0	0	0	0	0	0	0	0	0	0	0	0	0	0	0	0	0	0	0	0	0	0	0	0	0
2015	1340	0	0	0	0	0	0	0	0	0	0	0	0	0	0	0	0	0	0	0	0	0	0	0	0	0	0
2015	1360	0	0	0	0	0	0	0	0	0	0	0	0	0	0	0	0	0	0	0	0	0	0	0	0	0	0
2015	1380	0	0	0	0	0	0	0	0	0	0	0	0	0	0	0	0	0	0	0	0	0	0	0	0	0	0
2015	1400	0	0	0	0	0	0	0	0	0	0	0	0	0	0	0	0	0	0	0	0	0	0	0	0	0	0
2015	1420	0	0	0	0	0	0	0	0	0	0	0	0	0	0	0	0	0	0	0	0	0	0	0	0	0	0
2015	1440	0	0	0	0	0	0	0	0	0	0	0	0	0	0	0	0	0	0	0	0	0	0	0	0	0	0
2015	1460	0	0	0	0	0	0	0	0	0	0	0	0	0	0	0	0	0	0	0	0	0	0	0	0	0	0
2015	1480	0	0	0	0	0	0	0	0	0	0	0	0	0	0	0	0	0	0	0	0	0	0	0	0	0	0
2015	1500	0	0	0	0	0	0	0	0	0	0	0	0	0	0	0	0	0	0	0	0	0	0	0	0	0	0
2015	1520	0	0	0	0	0	0	0	0	0	0	0	0	0	0	0	0	0	0	0	0	0	0	0	0	0	0
2015	1540	0	0	0	0	0	0	0	0	0	0	0	0	0	0	0	0	0	0	0	0	0	0	0	0	0	0
2015	1560	0	0	0	0	0	0	0	0	0	0	0	0	0	0	0	0	0	0	0	0	0	0	0	0	0	0
2015	1580	0	0	0	0	0	0	0	0	0	0	0	0	0	0	0	0	0	0	0	0	0	0	0	0	0	0
2015	1600	0	0	0	0	0	0	0	0	0	0	0	0	0	0	0	0	0	0	0	0	0	0	0	0	0	0
2015	1620	0	0	0	0	0	0	0	0	0	0	0	0	0	0	0	0	0	0	0	0	0	0	0	0	0	0
2015	1640	0	0	0	0	0	0	0	0	0	0	0	0	0	0	0	0	0	0	0	0	0	0	0	0	0	0
2015	1660	0	0	0	0	0	0	0	0	0	0	0	0	0	0	0	0	0	0	0	0	0	0	0	0	0	0
2015	1680	0	0	0	0	0	0	0	0	0	0	0	0	0	0	0	0	0	0	0	0	0	0	0	0	0	0
2015	1700	0	0	0	0	0	0	0	0	0	0	0	0	0	0	0	0	0	0	0	0	0	0	0	0	0	0
2015	1720	0	0	0	0	0	0	0	0	0	0	0	0	0	0	0	0	0	0	0	0	0	0	0	0	0	0
2015	1740	0	0	0	0	0	0	0	0	0	0	0	0	0	0	0	0	0	0	0	0	0	0	0	0	0	0
2015	1760	0	0	0	0	0	0	0	0	0	0	0	0	0	0	0	0	0	0	0	0	0	0	0	0	0	0
2015	1780	0	0	0	0	0	0	0	0	0	0	0	0	0	0	0	0	0	0	0	0	0	0	0	0	0	0
2015	1800	0	0	0	0	0	0	0	0	0	0	0	0	0	0	0	0	0	0	0	0	0	0	0	0	0	0
2015	1820	0	0	0	0	0	0	0	0	0	0	0	0	0	0	0	0	0	0	0	0	0	0	0	0	0	0
2015	1840	0	0	0	0	0	0	0	0	0	0	0	0	0	0	0	0	0	0	0	0	0	0	0	0	0	0
2015	1860	0	0	0	0	0	0	0	0	0	0	0	0	0	0	0	0	0	0	0	0	0	0	0	0	0	0
2015	1880	0	0	0	0	0	0	0	0	0	0	0	0	0	0	0	0	0	0	0	0	0	0	0	0	0	0
2015	1900	0	0	0	0	0	0	0	0	0	0	0	0	0	0	0	0	0	0	0	0	0	0	0	0	0	0
2015	1920	0	0	0	0	0	0	0	0	0	0	0	0	0	0	0	0	0	0	0	0	0	0	0	0	0	0
2015	1940	0	0	0	0	0	0	0	0	0	0	0	0	0	0	0	0	0	0	0	0	0	0	0	0	0	0
2015	1960	0	0	0	0	0	0	0	0	0	0	0	0	0	0	0	0	0	0	0	0	0	0	0	0	0	0
2015	1980	0	0	0	0	0	0	0	0	0	0	0	0	0	0	0	0	0	0	0	0	0	0	0	0	0	0
2015	2000	0	0	0	0	0	0	0	0	0	0	0	0	0	0	0	0	0	0	0	0	0	0	0	0	0	0
2015	2020	0	0	0	0	0	0	0	0	0	0	0	0	0	0	0	0	0	0	0	0	0	0	0	0	0	0
2015	2040	0	0	0	0	0	0	0	0	0	0	0	0	0	0	0	0	0	0	0	0	0	0	0	0	0	0
2015	2060	0	0	0	0	0	0	0	0	0	0	0	0	0	0	0	0	0	0	0	0	0	0	0	0	0	0
2015	2080	0	0	0	0	0	0	0	0	0	0	0	0	0	0	0	0	0	0	0	0	0	0	0	0	0	0
2015	2100	0	0	0	0	0	0	0	0	0	0	0	0	0	0	0	0	0	0	0	0	0	0	0	0	0	0
2015	2120	0	0	0	0	0	0	0	0	0	0	0	0	0	0	0	0	0	0	0	0	0	0	0	0	0	0
2015	2140	0	0	0	0	0	0	0	0	0	0	0	0	0	0	0	0	0	0	0	0	0	0	0	0	0	0
2015	2160	0	0	0	0	0	0	0	0	0	0	0	0	0	0	0	0	0	0	0	0	0	0	0	0	0	0
2015	2180	0	0	0	0	0	0	0	0	0	0	0	0	0	0	0	0	0	0	0	0	0	0	0	0	0	0
2015	2200	0	0	0	0	0	0	0	0	0	0	0	0	0	0	0	0	0	0	0	0	0	0	0	0	0	0
2015	2220	0	0	0	0	0	0	0	0	0	0	0	0	0	0	0	0	0	0	0	0	0	0	0	0	0	0
2015	2240	0	0	0	0	0	0	0	0	0	0	0	0	0	0	0	0	0	0	0	0	0	0	0	0	0	0
2015	2260	0	0	0	0	0	0	0	0	0	0	0	0	0	0	0	0	0	0	0	0	0	0	0	0	0	0
2015	2280	0	0	0	0	0	0	0	0	0	0	0	0	0	0	0	0	0	0	0	0	0	0	0	0	0	0
2015	2300	0	0	0	0	0	0	0	0	0	0	0	0	0	0	0	0	0	0	0	0	0	0	0	0	0	0
2015	2320	0	0	0	0	0	0	0	0	0	0	0	0	0	0	0	0	0	0	0	0	0	0	0	0	0	0
2015	2340	0	0	0	0	0	0	0	0	0	0	0	0	0	0	0	0	0	0	0	0	0	0	0	0	0	0
2015	2360	0	0	0	0	0	0	0	0	0	0	0	0	0	0	0	0	0	0	0	0	0	0	0	0	0	0
2015	2380	0	0	0	0	0	0	0	0	0	0	0	0	0	0	0	0	0	0	0	0	0	0	0	0	0	0
2015	2400	0	0	0	0	0	0	0	0	0	0	0	0	0	0	0	0	0	0	0	0	0	0	0	0	0	0
2015	2420	0	0	0	0	0	0	0	0	0	0	0	0	0	0	0	0	0	0	0	0	0	0	0	0	0	0
2015	2440	0	0	0	0	0	0	0	0	0	0	0	0	0	0	0	0	0	0	0	0	0	0	0	0	0	0
2015	2460	0	0	0	0	0	0	0	0	0	0	0	0	0	0	0	0	0	0	0	0	0	0	0	0	0	0
2015	2480	0	0	0	0	0	0	0	0	0	0	0	0	0	0	0	0	0	0	0	0	0	0	0	0	0	0
2015	2500	0	0	0	0	0	0	0	0	0	0	0	0	0	0	0	0	0	0	0	0	0	0	0	0	0	0
2015	2520	0	0	0	0	0	0	0	0	0	0	0	0	0	0	0	0	0	0	0	0	0	0	0	0	0	0
2015	2540	0	0	0	0	0	0	0	0	0	0	0	0	0	0	0	0	0	0	0	0	0	0	0	0	0	0
2015	2560	0	0	0	0	0	0	0	0	0	0	0	0	0	0	0	0	0	0	0	0	0	0	0	0	0	0
2015	2580	0	0	0	0	0	0	0	0	0	0	0	0	0	0	0	0	0	0	0	0	0	0	0	0	0	0
2015	2600	0	0	0	0	0	0	0	0	0	0	0	0	0	0	0	0	0	0	0	0	0	0	0	0	0	0
2015	2620	0	0	0	0	0	0	0	0	0	0	0	0	0	0	0	0	0	0	0	0	0	0	0	0	0	0
2015	2640	0	0	0	0	0	0	0	0	0	0	0	0	0	0	0	0	0	0	0	0	0	0	0	0	0	0
2015	2660	0	0	0	0	0	0	0	0	0	0	0	0	0	0	0	0	0	0	0	0	0	0	0	0	0	0
2015	2680	0	0	0	0	0	0	0	0	0	0	0	0	0	0	0	0	0	0	0	0	0	0	0	0	0	0
2015	2700	0	0	0	0	0	0	0	0	0	0	0	0	0	0	0	0	0	0	0	0	0	0	0	0	0	0
2015	2720	0	0	0	0	0	0	0	0	0	0	0	0	0	0	0	0	0	0	0	0	0	0	0	0	0	0
2015	2740	0	0	0	0	0	0	0	0	0	0	0	0	0	0	0	0	0	0	0	0	0	0	0	0	0	0
2015	2760	0	0	0	0	0	0	0	0	0	0	0	0	0	0	0	0	0	0	0	0	0	0	0	0	0	0
2015	2780	0	0	0	0	0	0	0	0	0	0	0	0	0	0	0	0	0	0	0	0	0	0	0	0	0	0
2015	2800	0	0	0	0	0	0	0	0	0	0	0	0	0	0	0	0	0	0	0	0	0	0	0	0	0	0
2015	2820	0	0	0	0	0	0	0	0	0	0	0	0	0	0	0	0	0	0	0	0	0	0	0	0	0	0
2015	2840	0	0	0	0	0	0	0	0	0	0	0	0	0	0	0	0	0	0	0	0	0	0	0	0	0	0
2015	2860	0	0	0	0	0	0	0	0	0	0	0	0	0	0	0	0	0	0	0	0	0	0	0	0	0	0
2015	2880	0	0	0	0	0	0	0	0	0	0	0	0	0	0	0	0	0	0	0	0	0	0	0	0	0	0
2015	2900	0	0	0	0	0	0	0	0	0	0	0	0	0	0	0	0	0	0	0	0	0	0	0	0	0	0
2015	2920	0	0	0	0	0	0	0	0	0	0	0	0	0	0	0	0	0	0	0	0	0	0	0	0	0	0
2015	2940	0	0	0	0	0	0	0	0	0	0	0	0	0	0	0	0	0	0	0	0	0	0	0	0	0	0
2015	2960	0	0	0	0	0	0	0	0	0	0	0	0	0	0	0	0	0	0	0	0	0	0	0	0	0	0
2015	2980	0	0	0	0	0	0	0	0	0	0	0	0	0	0	0	0	0	0	0	0	0	0	0	0	0	0
2015	3000	0	0	0	0	0	0	0	0	0	0	0	0	0	0	0	0	0	0	0	0	0	0	0	0	0	0
2015	3020	0	0	0	0	0	0	0	0	0	0	0	0	0	0	0	0	0	0	0	0	0	0	0	0	0	0
2015	3040	0	0	0	0	0	0	0	0	0	0	0	0	0	0	0	0	0	0	0	0	0	0	0	0	0	0
2015	3060	0	0	0	0	0	0	0	0	0	0	0	0	0	0	0	0	0	0	0	0	0	0	0	0	0	0
2015	3080	0	0	0	0	0	0	0	0	0	0	0	0	0	0	0	0	0	0	0	0	0	0	0	0	0	0
2015	3100	0	0	0	0	0	0	0	0	0	0	0	0	0	0	0	0	0	0	0	0	0	0	0	0	0	0
2015	3120	0	0	0	0	0	0	0	0	0	0	0	0	0	0	0	0	0	0	0	0	0	0	0	0	0	0
2015	3140	0	0	0	0	0	0	0	0	0	0	0	0	0	0	0	0	0	0	0	0	0	0	0	0	0	0
2015	3160	0	0	0	0	0	0	0	0	0	0	0	0	0	0	0	0	0	0	0	0	0	0	0	0	0	0
2015	3180	0	0	0	0	0	0	0	0	0	0	0	0	0	0	0	0	0	0	0	0	0	0	0	0	0	0
2015	3200	0	0	0	0	0	0	0	0	0	0	0	0	0	0	0	0	0	0	0	0	0	0	0	0	0	0
2015	3220	0	0	0	0	0	0	0	0	0	0	0	0	0	0	0	0	0	0	0	0	0	0	0	0	0	0
2015	3240	0	0	0	0	0	0	0	0	0	0	0	0	0	0	0	0	0	0	0	0	0	0	0	0	0	0
2015	3260	0	0	0	0	0	0	0	0	0	0	0	0	0	0	0	0	0	0	0	0	0	0	0	0	0	0
2015	3280	0	0	0	0	0	0	0	0	0	0	0	0	0	0	0	0	0	0	0	0	0	0	0	0	0	0
2015	3300	0	0	0	0	0	0	0	0	0	0	0	0	0	0	0	0	0	0	0	0	0	0	0	0	0	0
2015	3320	0	0	0	0	0	0	0	0	0	0	0	0	0	0	0	0	0	0	0	0	0	0	0	0	0	0
2015	3340	0	0	0	0	0	0	0	0	0	0	0	0	0	0	0	0	0	0	0	0	0	0	0	0	0	0
2015	3360	0	0	0	0	0	0	0	0	0	0	0	0	0	0	0	0	0	0	0	0	0	0	0	0	0	0
2015	3380	0	0	0	0	0	0	0	0	0	0	0	0	0	0	0	0	0	0	0	0	0	0	0	0	0	0
2015	3400	0	0	0	0	0	0	0	0	0	0	0	0	0	0	0	0	0	0	0	0	0	0	0	0	0	0
2015	3420	0	0	0	0	0	0	0	0	0	0	0	0	0	0	0	0	0	0	0	0	0	0	0	0	0	0
2015	3440	0	0	0	0	0	0	0	0	0	0	0	0	0	0	0	0	0	0	0	0	0	0	0	0	0	0
2015	3460	0	0	0	0	0	0	0	0	0	0	0	0	0	0	0	0	0	0	0	0	0	0	0	0	0	0
2015	3480	0	0	0	0	0	0	0	0	0	0	0	0	0	0	0	0	0	0	0	0	0	0	0	0	0	0
2015	3500	0	0	0	0	0	0	0	0	0	0	0	0	0	0	0	0	0	0	0	0	0	0	0	0	0	0
2015	3520	0	0	0	0	0	0	0	0	0	0	0	0	0	0	0	0	0	0	0	0	0	0	0	0	0	0
2015	3540	0	0	0	0	0	0	0	0	0	0	0	0	0	0	0	0	0	0	0	0	0	0	0	0	0	0
2015	3560	0	0	0	0	0	0	0	0	0	0	0	0	0	0	0	0	0	0	0	0	0	0	0	0	0	0
2015	3580	0	0	0	0	0	0	0	0	0	0	0	0	0	0	0	0	0	0	0	0	0	0	0	0	0	0
2015	3600	0	0	0	0	0	0	0	0	0	0	0	0	0	0	0	0	0	0	0	0	0	0	0	0	0	0
2015	3620	0	0	0	0	0	0	0	0	0	0	0	0	0	0	0	0	0	0	0	0	0	0	0	0	0	0
2015	3640	0	0	0	0	0	0	0	0	0	0	0	0	0	0	0	0	0	0	0	0	0	0	0	0	0	0
2015	3660	0	0	0	0	0	0	0	0	0	0	0	0	0	0	0	0	0	0	0	0	0	0	0	0	0	0
2015	3680	0	0	0	0	0	0	0	0	0	0	0	0	0	0	0	0	0	0	0	0	0	0	0	0	0	0
2015	3700	0	0	0	0	0	0	0	0	0	0	0	0	0	0	0	0	0	0	0	0	0	0	0	0	0	0
2015	3720	0	0	0	0	0	0	0	0	0	0	0	0	0	0	0	0	0	0	0	0	0	0	0	0	0	0
2015	3740	0	0	0	0	0	0	0	0	0	0	0	0	0	0	0	0	0	0	0	0	0	0	0	0	0	0
2015	3760	0	0	0	0	0	0	0	0	0	0	0	0	0	0	0	0	0	0	0	0	0	0	0	0	0	0
2015	3780	0	0	0	0	0	0	0	0	0	0	0	0	0	0	0	0	0	0	0	0	0	0	0	0	0	0
2015	3800	0	0	0	0	0	0	0	0	0	0	0	0	0	0	0	0	0	0	0	0	0	0	0	0	0	0
2015	3820	0	0	0	0	0	0	0	0	0	0	0	0	0	0	0	0	0	0	0	0	0	0	0	0	0	0
2015	3840	0	0	0	0	0	0	0	0	0	0	0	0	0	0	0	0	0	0	0	0	0	0	0	0	0	0
2015	3860	0	0	0	0	0	0	0	0	0	0	0	0	0	0	0	0	0	0	0	0	0	0	0	0	0	0
2015	3880	0	0	0	0	0	0	0	0	0	0	0	0	0	0	0	0	0	0	0	0	0	0	0	0	0	0
2015	3900	0	0	0	0	0	0	0	0	0	0	0	0	0	0	0	0	0	0	0	0	0	0	0	0	0	0
2015	3920	0	0	0	0	0	0	0	0	0	0	0	0	0	0	0	0	0	0	0	0	0	0	0	0	0	0
2015	3940	0	0	0	0	0	0	0	0	0	0	0	0	0	0	0	0	0	0	0	0	0	0	0	0	0	0
2015	3960	0	0	0	0	0	0	0	0	0	0	0	0	0	0	0	0	0	0	0	0	0	0	0	0	0	0
2015	3980	0	0	0	0	0	0	0	0	0	0	0	0	0	0	0	0	0	0	0	0	0	0	0	0	0	0
2015	4000	0	0	0	0	0	0	0	0	0	0	0	0	0	0	0	0	0	0	0	0	0	0	0	0	0	0
2020	0	0	0	0	0	0	0	0	0	0	0	0	0	0	0	0	0	0	0	0	0	0	0	0	0	0	0
2020	20	0.189131	0.144959	0	0	0	0	0	0	0	0	0	0.0017922	0	0	0.0670674	0.0526648	0	0	0	0	0	0	0	0.159281	0	0
2020	40	0.189131	0.144959	0.0612107	0.0613583	0.0815159	0.0607767	0.0613583	0.0613583	0.0613583	0.0613583	0.432787	0.144523	0.138913	0	0.0671665	0.0737294	0.0861824	0	0.0612107	0.0498875	0.0437561	0.0612107	0.0612107	0.159281	0.0377645	0
2020	60	0.189131	0.145439	0.0612107	0.0613583	0.0815159	0.0607767	0.0613583	0.0613583	0.0613583	0.0613583	0.447147	0.157899	0.155792	0	0.0671665	0.0737342	0.0861824	0	0.0612107	0.0498875	0.0612567	0.0612107	0.0612107	0.159281	0.0526816	0
2020	80	0.205729	0.145439	0.0612107	0.0613749	0.0868169	0.0624632	0.0613749	0.0613749	0.0613749	0.0613749	0.447147	0.186701	0.155792	0	0.0976344	0.0799575	0.0900225	0.00325907	0.0612107	0.0704552	0.0682816	0.0612107	0.0612107	0.159281	0.0705174	0
2020	100	0.205729	0.145439	0.0612107	0.0613749	0.0868169	0.0624632	0.0613749	0.0613749	0.0613749	0.0613749	0.447147	0.194055	0.155792	0	0.0976344	0.0799718	0.0900225	0.00325907	0.0612107	0.0704552	0.0682816	0.0612107	0.0612107	0.164802	0.0914254	0
2020	120	0.205729	0.145439	0.0612107	0.0613749	0.0868169	0.0624632	0.0613749	0.0613749	0.0613749	0.0613749	0.447147	0.194055	0.155792	0	0.0977193	0.0799718	0.0900225	0.00325907	0.0612107	0.0704552	0.0682816	0.0612107	0.0612107	0.204353	0.0914254	0
2020	140	0.205729	0.195054	0.0612107	0.0613749	0.0868169	0.0624632	0.0613749	0.0613749	0.0613749	0.0613749	0.494579	0.194055	0.155792	0	0.0977193	0.0799718	0.0900225	0.00325907	0.0612107	0.0704552	0.0682816	0.0612107	0.0612107	0.204353	0.0914254	0
2020	160	0.205729	0.195054	0.0612107	0.0613749	0.0868169	0.0624632	0.0613749	0.0613749	0.0613749	0.0613749	0.504326	0.194055	0.206431	0	0.0977193	0.0799718	0.0900225	0.00325907	0.0612107	0.0704552	0.0682816	0.0612107	0.0612107	0.204353	0.0914254	0
2020	180	0.205729	0.195054	0.0612107	0.0613749	0.0868169	0.0624632	0.0613749	0.0613749	0.0613749	0.0613749	0.504326	0.194055	0.206431	0	0.0977193	0.0799718	0.0900225	0.00325907	0.0612107	0.0704552	0.0682816	0.0612107	0.0612107	0.20483	0.0914254	0
2020	200	0.205729	0.195054	0.0612107	0.0613749	0.0868169	0.0625124	0.0613749	0.0613749	0.0613749	0.0613749	0.504326	0.198454	0.206431	0	0.0977193	0.0799718	0.0900225	0.00325907	0.113677	0.0704552	0.0682816	0.0612107	0.0612107	0.20483	0.0914254	0
2020	220	0.205729	0.195054	0.0612107	0.0613749	0.0868169	0.0625124	0.0613749	0.0613749	0.0613749	0.0613749	0.504326	0.198454	0.206431	0	0.174683	0.0799718	0.0900225	0.00325907	0.113677	0.0704552	0.0705895	0.0612107	0.0612107	0.20483	0.0914254	0
2020	240	0.205729	0.195054	0.113677	0.0613749	0.156688	0.0625124	0.0613749	0.0613749	0.0613749	0.0613749	0.508215	0.198454	0.206431	0	0.174683	0.0799718	0.0900225	0.00325907	0.113677	0.118785	0.0705895	0.0612107	0.0612107	0.20483	0.115269	0
2020	260	0.205729	0.195054	0.113677	0.0613749	0.156688	0.113677	0.0613749	0.0613749	0.0613749	0.0613749	0.508215	0.198454	0.206431	0	0.174683	0.118566	0.163893	0.00325907	0.113677	0.118785	0.113758	0.113677	0.113677	0.20483	0.115269	0
2020	280	0.205729	0.195054	0.113677	0.113968	0.156688	0.113677	0.113968	0.113968	0.113968	0.113968	0.508215	0.198454	0.206431	0	0.174895	0.118566	0.163893	0.00325907	0.113677	0.118785	0.113758	0.113677	0.113677	0.20483	0.115269	0
2020	300	0.205729	0.195054	0.113677	0.113968	0.156688	0.113677	0.113968	0.113968	0.113968	0.113968	0.508215	0.198454	0.206431	0	0.174895	0.118566	0.163893	0.00325907	0.113677	0.118785	0.113758	0.113677	0.113677	0.20483	0.115269	0
2020	320	0.205729	0.195054	0.113677	0.113968	0.156688	0.113677	0.113968	0.113968	0.113968	0.113968	0.51993	0.198454	0.206431	0	0.174895	0.118566	0.163893	0.00325907	0.113677	0.118785	0.113758	0.113677	0.113677	0.20483	0.115269	0
2020	340	0.205729	0.195054	0.113677	0.113968	0.156688	0.113677	0.113968	0.113968	0.113968	0.113968	0.51993	0.198454	0.206431	0	0.174895	0.118566	0.163893	0.00325907	0.113677	0.118785	0.113758	0.113677	0.113677	0.20483	0.115269	0
2020	360	0.205729	0.195054	0.113677	0.113968	0.156688	0.113677	0.113968	0.113968	0.113968	0.113968	0.51993	0.198454	0.206431	0	0.174895	0.118566	0.163893	0.00325907	0.113677	0.118785	0.113758	0.113677	0.113677	0.20483	0.115269	0
2020	380	0.205729	0.195054	0.113677	0.113968	0.156688	0.113677	0.113968	0.113968	0.113968	0.113968	0.51993	0.198454	0.206431	0	0.174895	0.118566	0.163893	0.00325907	0.113677	0.118785	0.113758	0.113677	0.113677	0.20483	0.115269	0
2020	400	0.205729	0.195054	0.113677	0.113968	0.156688	0.113677	0.113968	0.113968	0.113968	0.113968	0.51993	0.198454	0.206431	0	0.174895	0.118566	0.163893	0.00325907	0.113677	0.118785	0.113758	0.113677	0.113677	0.20483	0.115269	0
2020	420	0.205729	0.195054	0.113677	0.113968	0.156688	0.113677	0.113968	0.113968	0.113968	0.113968	0.51993	0.198454	0.206431	0	0.174895	0.118566	0.163893	0.00325907	0.113677	0.118785	0.113758	0.113677	0.113677	0.20483	0.115269	0
2020	440	0.205729	0.195054	0.113677	0.113968	0.156688	0.113677	0.113968	0.113968	0.113968	0.113968	0.51993	0.198454	0.206431	0	0.174895	0.118566	0.163893	0.00325907	0.113677	0.118785	0.113758	0.113677	0.113677	0.20483	0.115269	0
2020	460	0.205729	0.195054	0.113677	0.113968	0.156688	0.113677	0.113968	0.113968	0.113968	0.113968	0.51993	0.198454	0.206431	0	0.174895	0.118566	0.163893	0.00325907	0.113677	0.118785	0.113758	0.113677	0.113677	0.20483	0.115269	0
2020	480	0.205729	0.195054	0.113677	0.113968	0.156688	0.113677	0.113968	0.113968	0.113968	0.113968	0.51993	0.198454	0.206431	0	0.174895	0.118566	0.163893	0.00325907	0.113677	0.118785	0.113758	0.113677	0.113677	0.20483	0.115269	0
2020	500	0.205729	0.195054	0.113677	0.113968	0.156688	0.113677	0.113968	0.113968	0.113968	0.113968	0.51993	0.198454	0.206431	0	0.174895	0.118566	0.163893	0.00325907	0.113677	0.118785	0.113758	0.113677	0.113677	0.20483	0.115269	0
2020	520	0.205729	0.195054	0.113677	0.113968	0.156688	0.113677	0.113968	0.113968	0.113968	0.113968	0.51993	0.198454	0.206431	0	0.174895	0.118566	0.163893	0.00325907	0.113677	0.118785	0.113758	0.113677	0.113677	0.20483	0.115269	0
2020	540	0.205729	0.195054	0.113677	0.113968	0.156688	0.113677	0.113968	0.113968	0.113968	0.113968	0.51993	0.198454	0.206431	0	0.174895	0.118566	0.163893	0.00325907	0.113677	0.118785	0.113758	0.113677	0.113677	0.20483	0.115269	0
2020	560	0.205729	0.195054	0.113677	0.113968	0.156688	0.113677	0.113968	0.113968	0.113968	0.113968	0.51993	0.198454	0.206431	0	0.174895	0.118566	0.163893	0.00325907	0.113677	0.118785	0.113758	0.113677	0.113677	0.20483	0.115269	0
2020	580	0.205729	0.195054	0.113677	0.113968	0.156688	0.113677	0.113968	0.113968	0.113968	0.113968	0.51993	0.198454	0.206431	0	0.174895	0.118566	0.163893	0.00325907	0.113677	0.118785	0.113758	0.113677	0.113677	0.20483	0.115269	0
2020	600	0.205729	0.195054	0.113677	0.113968	0.156688	0.113677	0.113968	0.113968	0.113968	0.113968	0.51993	0.198454	0.206431	0	0.174895	0.118566	0.163893	0.00325907	0.113677	0.118785	0.113758	0.113677	0.113677	0.20483	0.115269	0
2020	620	0.205729	0.195054	0.113677	0.113968	0.156688	0.113677	0.113968	0.113968	0.113968	0.113968	0.51993	0.198454	0.206431	0	0.174895	0.118566	0.163893	0.00325907	0.113677	0.118785	0.113758	0.113677	0.113677	0.20483	0.115269	0
2020	640	0.205729	0.195054	0.113677	0.113968	0.156688	0.113677	0.113968	0.113968	0.113968	0.113968	0.51993	0.198454	0.206431	0	0.174895	0.118566	0.163893	0.00325907	0.113677	0.118785	0.113758	0.113677	0.113677	0.20483	0.115269	0
2020	660	0.205729	0.195054	0.113677	0.113968	0.156688	0.113677	0.113968	0.113968	0.113968	0.113968	0.51993	0.198454	0.206431	0	0.174895	0.118566	0.163893	0.00325907	0.113677	0.118785	0.113758	0.113677	0.113677	0.20483	0.115269	0
2020	680	0.205729	0.195054	0.113677	0.113968	0.156688	0.113677	0.113968	0.113968	0.113968	0.113968	0.51993	0.198454	0.206431	0	0.174895	0.118566	0.163893	0.00325907	0.113677	0.118785	0.113758	0.113677	0.113677	0.20483	0.115269	0
2020	700	0.205729	0.195054	0.113677	0.113968	0.156688	0.113677	0.113968	0.113968	0.113968	0.113968	0.51993	0.198454	0.206431	0	0.174895	0.118566	0.163893	0.00325907	0.113677	0.118785	0.113758	0.113677	0.113677	0.20483	0.115269	0
2020	720	0.205729	0.195054	0.113677	0.113968	0.156688	0.113677	0.113968	0.113968	0.113968	0.113968	0.51993	0.198454	0.206431	0	0.174895	0.118566	0.163893	0.124812	0.113677	0.118785	0.113758	0.113677	0.113677	0.20483	0.115269	0
2020	740	0.205729	0.195054	0.113677	0.113968	0.156688	0.113677	0.113968	0.113968	0.113968	0.113968	0.51993	0.198454	0.206431	0	0.174895	0.118566	0.163893	0.124812	0.113677	0.118785	0.113758	0.113677	0.113677	0.20483	0.115269	0
2020	760	0.205729	0.195054	0.113677	0.113968	0.156688	0.113677	0.113968	0.113968	0.113968	0.113968	0.51993	0.198454	0.206431	0	0.174895	0.118566	0.163893	0.124812	0.113677	0.118785	0.113758	0.113677	0.113677	0.20483	0.115269	0
2020	780	0.205729	0.195054	0.113677	0.113968	0.156688	0.113677	0.113968	0.113968	0.113968	0.113968	0.51993	0.198454	0.206431	0	0.174895	0.118566	0.163893	0.124812	0.113677	0.118785	0.113758	0.113677	0.113677	0.20483	0.115269	0
2020	800	0.205729	0.195054	0.113677	0.113968	0.156688	0.113677	0.113968	0.113968	0.113968	0.113968	0.51993	0.198454	0.206431	0	0.174895	0.118566	0.163893	0.124812	0.113677	0.118785	0.113758	0.113677	0.113677	0.20483	0.115269	0
2020	820	0.240266	0.195054	0.113677	0.113968	0.156688	0.113677	0.113968	0.113968	0.113968	0.113968	0.51993	0.198454	0.206431	0	0.174895	0.118566	0.163893	0.124812	0.113677	0.118785	0.113758	0.113677	0.113677	0.20483	0.115269	0
2020	840	0.240266	0.195054	0.113677	0.113968	0.156688	0.113677	0.113968	0.113968	0.113968	0.113968	0.51993	0.198454	0.206431	0	0.174895	0.118566	0.163893	0.124812	0.113677	0.118785	0.113758	0.113677	0.113677	0.20483	0.115269	0
2020	860	0.240266	0.195054	0.113677	0.113968	0.156688	0.113677	0.113968	0.113968	0.113968	0.113968	0.51993	0.198454	0.206431	0	0.174895	0.118566	0.163893	0.124812	0.113677	0.118785	0.113758	0.113677	0.113677	0.20483	0.115269	0
2020	880	0.240266	0.195054	0.113677	0.113968	0.156688	0.113677	0.113968	0.113968	0.113968	0.113968	0.51993	0.198454	0.206431	0	0.174895	0.118566	0.163893	0.124812	0.113677	0.118785	0.113758	0.113677	0.113677	0.20483	0.115269	0
2020	900	0.240266	0.195054	0.113677	0.113968	0.156688	0.113677	0.113968	0.113968	0.113968	0.113968	0.51993	0.198454	0.206431	0	0.174895	0.118566	0.163893	0.124812	0.113677	0.118785	0.113758	0.113677	0.113677	0.20483	0.115269	0
2020	920	0.240266	0.195054	0.113677	0.113968	0.156688	0.113677	0.113968	0.113968	0.113968	0.113968	0.51993	0.198454	0.206431	0	0.174895	0.118566	0.163893	0.124812	0.113677	0.118785	0.113758	0.113677	0.113677	0.20483	0.115269	0
2020	940	0.240266	0.195054	0.113677	0.113968	0.156688	0.113677	0.113968	0.113968	0.113968	0.113968	0.51993	0.198454	0.206431	0	0.174895	0.118566	0.163893	0.124812	0.113677	0.118785	0.113758	0.113677	0.113677	0.20483	0.115269	0
2020	960	0.240266	0.195054	0.113677	0.113968	0.156688	0.113677	0.113968	0.113968	0.113968	0.113968	0.51993	0.198454	0.206431	0	0.174895	0.118566	0.163893	0.124812	0.113677	0.118785	0.113758	0.113677	0.113677	0.20483	0.115269	0
2020	980	0.240266	0.195054	0.113677	0.113968	0.156688	0.113677	0.113968	0.113968	0.113968	0.113968	0.51993	0.198454	0.206431	0	0.174895	0.118566	0.163893	0.124812	0.113677	0.118785	0.113758	0.113677	0.113677	0.20483	0.115269	0
2020	1000	0.240266	0.195054	0.113677	0.113968	0.156688	0.113677	0.113968	0.113968	0.113968	0.113968	0.51993	0.198454	0.206431	0	0.174895	0.118566	0.163893	0.124812	0.113677	0.118785	0.113758	0.113677	0.113677	0.20483	0.115269	0
2020	1020	0.240266	0.195054	0.113677	0.113968	0.156688	0.113677	0.113968	0.113968	0.113968	0.113968	0.51993	0.198454	0.206431	0	0.174895	0.118566	0.163893	0.124812	0.113677	0.118785	0.113758	0.113677	0.113677	0.20483	0.115269	0
2020	1040	0.240266	0.195054	0.113677	0.113968	0.156688	0.113677	0.113968	0.113968	0.113968	0.113968	0.51993	0.198454	0.206431	0	0.174895	0.118566	0.163893	0.124812	0.113677	0.118785	0.113758	0.113677	0.113677	0.20483	0.115269	0
2020	1060	0.240266	0.195054	0.113677	0.113968	0.156688	0.113677	0.113968	0.113968	0.113968	0.113968	0.51993	0.198454	0.206431	0	0.174895	0.118566	0.163893	0.124812	0.113677	0.118785	0.113758	0.113677	0.113677	0.20483	0.115269	0
2020	1080	0.240266	0.195054	0.113677	0.113968	0.156688	0.113677	0.113968	0.113968	0.113968	0.113968	0.51993	0.198454	0.206431	0	0.174895	0.118566	0.163893	0.124812	0.113677	0.118785	0.113758	0.113677	0.113677	0.20483	0.115269	0
2020	1100	0.240266	0.195054	0.113677	0.113968	0.156688	0.113677	0.113968	0.113968	0.113968	0.113968	0.51993	0.198454	0.206431	0	0.174895	0.118566	0.163893	0.124812	0.113677	0.118785	0.113758	0.113677	0.113677	0.20483	0.115269	0
2020	1120	0.240266	0.195054	0.113677	0.113968	0.156688	0.113677	0.113968	0.113968	0.113968	0.113968	0.51993	0.198454	0.206431	0	0.174895	0.118566	0.163893	0.124812	0.113677	0.118785	0.113758	0.113677	0.113677	0.20483	0.115269	0
2020	1140	0.240266	0.195054	0.113677	0.113968	0.156688	0.113677	0.113968	0.113968	0.113968	0.113968	0.51993	0.198454	0.206431	0	0.174895	0.118566	0.163893	0.124812	0.113677	0.118785	0.113758	0.113677	0.113677	0.20483	0.115269	0
2020	1160	0.240266	0.195054	0.113677	0.113968	0.156688	0.113677	0.113968	0.113968	0.113968	0.113968	0.51993	0.198454	0.206431	0	0.174895	0.118566	0.163893	0.124812	0.113677	0.118785	0.113758	0.113677	0.113677	0.20483	0.115269	0
2020	1180	0.240266	0.195054	0.113677	0.113968	0.156688	0.113677	0.113968	0.113968	0.113968	0.113968	0.51993	0.198454	0.206431	0	0.174895	0.118566	0.163893	0.124812	0.113677	0.118785	0.113758	0.113677	0.113677	0.20483	0.115269	0
2020	1200	0.240266	0.195054	0.113677	0.113968	0.156688	0.113677	0.113968	0.113968	0.113968	0.113968	0.51993	0.198454	0.206431	0	0.174895	0.118566	0.163893	0.124812	0.113677	0.118785	0.113758	0.113677	0.113677	0.20483	0.115269	0
2020	1220	0.240266	0.195054	0.113677	0.113968	0.156688	0.113677	0.113968	0.113968	0.113968	0.113968	0.520779	0.198454	0.206431	0	0.174895	0.118566	0.163893	0.124812	0.113677	0.118785	0.113758	0.113677	0.113677	0.20483	0.115269	0
2020	1240	0.240266	0.195054	0.113677	0.113968	0.156688	0.113677	0.113968	0.113968	0.113968	0.113968	0.520779	0.198454	0.206431	0	0.174895	0.118566	0.163893	0.124812	0.113677	0.118785	0.113758	0.113677	0.113677	0.20483	0.115269	0
2020	1260	0.240266	0.195054	0.113677	0.113968	0.156688	0.113677	0.113968	0.113968	0.113968	0.113968	0.520779	0.198454	0.206431	0	0.174895	0.118566	0.163893	0.124812	0.113677	0.118785	0.113758	0.113677	0.113677	0.20483	0.115269	0
2020	1280	0.240266	0.195054	0.113677	0.113968	0.156688	0.113677	0.113968	0.113968	0.113968	0.113968	0.520779	0.198454	0.206431	0	0.174895	0.118566	0.163893	0.124812	0.113677	0.118785	0.113758	0.113677	0.113677	0.20483	0.115269	0
2020	1300	0.240266	0.195054	0.113677	0.113968	0.156688	0.113677	0.113968	0.113968	0.113968	0.113968	0.520779	0.198454	0.206431	0	0.174895	0.118566	0.163893	0.124812	0.113677	0.118785	0.113758	0.113677	0.113677	0.20483	0.115269	0
2020	1320	0.240266	0.195054	0.113677	0.113968	0.156688	0.113677	0.113968	0.113968	0.113968	0.113968	0.520779	0.198454	0.206431	0	0.174895	0.118566	0.163893	0.124812	0.113677	0.118785	0.113758	0.113677	0.113677	0.20483	0.115269	0
2020	1340	0.240266	0.195054	0.113677	0.113968	0.156688	0.113677	0.113968	0.113968	0.113968	0.113968	0.520779	0.198454	0.206431	0	0.174895	0.118566	0.163893	0.124812	0.113677	0.118785	0.113758	0.113677	0.113677	0.20483	0.115269	0
2020	1360	0.240266	0.195054	0.113677	0.113968	0.156688	0.113677	0.113968	0.113968	0.113968	0.113968	0.520779	0.198454	0.206431	0	0.174895	0.118566	0.163893	0.124812	0.113677	0.118785	0.113758	0.113677	0.113677	0.20483	0.115269	0
2020	1380	0.240266	0.195054	0.113677	0.113968	0.156688	0.113677	0.113968	0.113968	0.113968	0.113968	0.520779	0.198454	0.206431	0	0.174895	0.118566	0.163893	0.124812	0.113677	0.118785	0.113758	0.113677	0.113677	0.20483	0.115269	0
2020	1400	0.240266	0.195054	0.113677	0.113968	0.156688	0.113677	0.113968	0.113968	0.113968	0.113968	0.520779	0.198454	0.206431	0	0.174895	0.118566	0.163893	0.124812	0.113677	0.118785	0.113758	0.113677	0.113677	0.20483	0.115269	0
2020	1420	0.240266	0.195054	0.113677	0.113968	0.156688	0.113677	0.113968	0.113968	0.113968	0.113968	0.520779	0.198454	0.206431	0	0.174895	0.118566	0.163893	0.124812	0.113677	0.118785	0.113758	0.113677	0.113677	0.20483	0.115269	0
2020	1440	0.240266	0.195054	0.113677	0.113968	0.156688	0.113677	0.113968	0.113968	0.113968	0.113968	0.520779	0.198454	0.206431	0	0.174895	0.118566	0.163893	0.124812	0.113677	0.118785	0.113758	0.113677	0.113677	0.20483	0.115269	0
2020	1460	0.240266	0.195054	0.113677	0.113968	0.156688	0.113677	0.113968	0.113968	0.113968	0.113968	0.520779	0.198454	0.206431	0	0.174895	0.118566	0.163893	0.124812	0.113677	0.118785	0.113758	0.113677	0.113677	0.20483	0.115269	0
2020	1480	0.240266	0.195054	0.113677	0.113968	0.156688	0.113677	0.113968	0.113968	0.113968	0.113968	0.520779	0.198454	0.206431	0	0.174895	0.118566	0.163893	0.124812	0.113677	0.118785	0.113758	0.113677	0.113677	0.20483	0.115269	0
2020	1500	0.240266	0.195054	0.113677	0.113968	0.156688	0.113677	0.113968	0.113968	0.113968	0.113968	0.520779	0.198454	0.206431	0	0.174895	0.118566	0.163893	0.124812	0.113677	0.118785	0.113758	0.113677	0.113677	0.20483	0.115269	0
2020	1520	0.240266	0.195054	0.113677	0.113968	0.156688	0.113677	0.113968	0.113968	0.113968	0.113968	0.520779	0.198454	0.206431	0	0.174895	0.118566	0.163893	0.124812	0.113677	0.118785	0.113758	0.113677	0.113677	0.20483	0.115269	0
2020	1540	0.240266	0.195054	0.113677	0.113968	0.156688	0.113677	0.113968	0.113968	0.113968	0.113968	0.520779	0.198454	0.206431	0	0.174895	0.118566	0.163893	0.124812	0.113677	0.118785	0.113758	0.113677	0.113677	0.20483	0.115269	0
2020	1560	0.240266	0.195054	0.113677	0.113968	0.156688	0.113677	0.113968	0.113968	0.113968	0.113968	0.520779	0.198454	0.206431	0	0.174895	0.118566	0.163893	0.124812	0.113677	0.118785	0.113758	0.113677	0.113677	0.20483	0.115269	0
2020	1580	0.240266	0.195054	0.113677	0.113968	0.156688	0.113677	0.113968	0.113968	0.113968	0.113968	0.520779	0.198454	0.206431	0	0.174895	0.118566	0.163893	0.124812	0.113677	0.118785	0.113758	0.113677	0.113677	0.20483	0.115269	0
2020	1600	0.240266	0.195054	0.113677	0.113968	0.156688	0.113677	0.113968	0.113968	0.113968	0.113968	0.520779	0.198501	0.206431	0	0.174895	0.118566	0.163893	0.124812	0.113677	0.118785	0.113758	0.113677	0.113677	0.20483	0.115269	0
2020	1620	0.240266	0.195054	0.113677	0.113968	0.156688	0.113677	0.113968	0.113968	0.113968	0.113968	0.520779	0.198501	0.206431	0	0.174895	0.118566	0.163893	0.124812	0.113677	0.118785	0.113758	0.113677	0.113677	0.20483	0.115269	0
2020	1640	0.240266	0.195054	0.113677	0.113968	0.156688	0.113677	0.113968	0.113968	0.113968	0.113968	0.520779	0.198501	0.206431	0	0.174895	0.118566	0.163893	0.124812	0.113677	0.118785	0.113758	0.113677	0.113677	0.20483	0.115269	0
2020	1660	0.240266	0.195054	0.113677	0.113968	0.156688	0.113677	0.113968	0.113968	0.113968	0.113968	0.520779	0.198501	0.206431	0	0.174895	0.118566	0.163893	0.124812	0.113677	0.118785	0.113758	0.113677	0.113677	0.20483	0.115269	0
2020	1680	0.240266	0.195054	0.113677	0.113968	0.156688	0.113677	0.113968	0.113968	0.113968	0.113968	0.520779	0.198501	0.206431	0	0.174895	0.118566	0.163893	0.124812	0.113677	0.118785	0.113758	0.113677	0.113677	0.20483	0.115269	0
2020	1700	0.240266	0.195054	0.113677	0.113968	0.156688	0.113677	0.113968	0.113968	0.113968	0.113968	0.520779	0.198501	0.206431	0	0.174895	0.118566	0.163893	0.124812	0.113677	0.118785	0.113758	0.113677	0.113677	0.20483	0.115269	0
2020	1720	0.240266	0.195054	0.113677	0.113968	0.156688	0.113677	0.113968	0.113968	0.113968	0.113968	0.520779	0.198501	0.206431	0	0.174895	0.118566	0.163893	0.124812	0.113677	0.118785	0.113758	0.113677	0.113677	0.20483	0.115269	0
2020	1740	0.240266	0.195054	0.113677	0.113968	0.156688	0.113677	0.113968	0.113968	0.113968	0.113968	0.520779	0.198501	0.206431	0	0.174895	0.118566	0.163893	0.124812	0.113677	0.118785	0.113758	0.113677	0.113677	0.20483	0.115269	0
2020	1760	0.240266	0.195054	0.113677	0.113968	0.156688	0.113677	0.113968	0.113968	0.113968	0.113968	0.520779	0.198501	0.206431	0	0.174895	0.118566	0.163893	0.124812	0.113677	0.118785	0.113758	0.113677	0.113677	0.20483	0.115269	0
2020	1780	0.240266	0.195054	0.113677	0.113968	0.156688	0.113677	0.113968	0.113968	0.113968	0.113968	0.520779	0.198501	0.206431	0	0.174895	0.118566	0.163893	0.124812	0.113677	0.118785	0.113758	0.113677	0.113677	0.20483	0.115269	0
2020	1800	0.240266	0.195054	0.113677	0.113968	0.156688	0.113677	0.113968	0.113968	0.113968	0.113968	0.520779	0.198501	0.206431	0	0.174895	0.118566	0.163893	0.124812	0.113677	0.118785	0.113758	0.113677	0.113677	0.20483	0.115269	0
2020	1820	0.240266	0.195054	0.113677	0.113968	0.156688	0.113677	0.113968	0.113968	0.113968	0.113968	0.520779	0.198501	0.206431	0	0.174895	0.118566	0.163893	0.124812	0.113677	0.118785	0.113758	0.113677	0.113677	0.20483	0.115269	0
2020	1840	0.240266	0.195054	0.113677	0.113968	0.156688	0.113677	0.113968	0.113968	0.113968	0.113968	0.520779	0.198501	0.206431	0	0.174895	0.118566	0.163893	0.124812	0.113677	0.118785	0.113758	0.113677	0.113677	0.20483	0.115269	0
2020	1860	0.240266	0.195054	0.113677	0.113968	0.156688	0.113677	0.113968	0.113968	0.113968	0.113968	0.520779	0.198501	0.206431	0	0.174895	0.118566	0.163893	0.124812	0.113677	0.118785	0.113758	0.113677	0.113677	0.20483	0.115269	0
2020	1880	0.240266	0.195054	0.113677	0.113968	0.156688	0.113677	0.113968	0.113968	0.113968	0.113968	0.520779	0.198501	0.206431	0	0.174895	0.118566	0.163893	0.124812	0.113677	0.118785	0.113758	0.113677	0.113677	0.20483	0.115269	0
2020	1900	0.240266	0.195054	0.113677	0.113968	0.156688	0.113677	0.113968	0.113968	0.113968	0.113968	0.520779	0.198501	0.206431	0	0.174895	0.118566	0.163893	0.124812	0.113677	0.118785	0.113758	0.113677	0.113677	0.20483	0.115269	0
2020	1920	0.240266	0.195054	0.113677	0.113968	0.156688	0.113677	0.113968	0.113968	0.113968	0.113968	0.520779	0.198501	0.206431	0	0.174895	0.118566	0.163893	0.124812	0.113677	0.118785	0.113758	0.113677	0.113677	0.20483	0.115269	0
2020	1940	0.240266	0.195054	0.113677	0.113968	0.156688	0.113677	0.113968	0.113968	0.113968	0.113968	0.520779	0.198501	0.206431	0	0.174895	0.118566	0.163893	0.124812	0.113677	0.118785	0.113758	0.113677	0.113677	0.20483	0.115269	0
2020	1960	0.240266	0.195054	0.113677	0.113968	0.156688	0.113677	0.113968	0.113968	0.113968	0.113968	0.520779	0.198501	0.206431	0	0.174895	0.118566	0.163893	0.124812	0.113677	0.118785	0.113758	0.113677	0.113677	0.20483	0.115269	0
2020	1980	0.240266	0.195054	0.113677	0.113968	0.156688	0.113677	0.113968	0.113968	0.113968	0.113968	0.520779	0.198501	0.206431	0	0.174895	0.118566	0.163893	0.124812	0.113677	0.118785	0.113758	0.113677	0.113677	0.20483	0.115269	0
2020	2000	0.240266	0.195054	0.113677	0.113968	0.156688	0.113677	0.113968	0.113968	0.113968	0.113968	0.520779	0.198501	0.206431	0	0.174895	0.118566	0.163893	0.124812	0.113677	0.118785	0.113758	0.113677	0.113677	0.20483	0.115269	0
2020	2020	0.240266	0.195054	0.113677	0.113968	0.156688	0.113677	0.113968	0.113968	0.113968	0.113968	0.520779	0.198501	0.206431	0	0.174895	0.118566	0.163893	0.124812	0.113677	0.118785	0.113758	0.113677	0.113677	0.20483	0.115269	0
2020	2040	0.240266	0.195054	0.113677	0.113968	0.156688	0.113677	0.113968	0.113968	0.113968	0.113968	0.520779	0.198501	0.206431	0	0.174895	0.118566	0.163893	0.124812	0.113677	0.118785	0.113758	0.113677	0.113677	0.20483	0.115269	0
2020	2060	0.240266	0.195054	0.113677	0.113968	0.156688	0.113677	0.113968	0.113968	0.113968	0.113968	0.520779	0.198501	0.206431	0	0.174895	0.118566	0.163893	0.124812	0.113677	0.118785	0.113758	0.113677	0.113677	0.20483	0.115269	0
2020	2080	0.240266	0.195054	0.113677	0.113968	0.156688	0.113677	0.113968	0.113968	0.113968	0.113968	0.520779	0.198501	0.206431	0	0.174895	0.118566	0.163893	0.124812	0.113677	0.118785	0.113758	0.113677	0.113677	0.20483	0.115269	0
2020	2100	0.240266	0.195054	0.113677	0.113968	0.156688	0.113677	0.113968	0.113968	0.113968	0.113968	0.520779	0.198501	0.206431	0	0.174895	0.118566	0.163893	0.124812	0.113677	0.118785	0.113758	0.113677	0.113677	0.20483	0.115269	0
2020	2120	0.240266	0.195054	0.113677	0.113968	0.156688	0.113677	0.113968	0.113968	0.113968	0.113968	0.520779	0.198501	0.206431	0	0.174895	0.118566	0.163893	0.124812	0.113677	0.118785	0.113758	0.113677	0.113677	0.20483	0.115269	0
2020	2140	0.240266	0.195054	0.113677	0.113968	0.156688	0.113677	0.113968	0.113968	0.113968	0.113968	0.520779	0.198501	0.206431	0	0.174895	0.118566	0.163893	0.124812	0.113677	0.118785	0.113758	0.113677	0.113677	0.20483	0.115269	0
2020	2160	0.240266	0.195054	0.113677	0.113968	0.156688	0.113677	0.113968	0.113968	0.113968	0.113968	0.520779	0.198501	0.206431	0	0.174895	0.118566	0.163893	0.124812	0.113677	0.118785	0.113758	0.113677	0.113677	0.20483	0.115269	0
2020	2180	0.240266	0.195054	0.113677	0.113968	0.156688	0.113677	0.113968	0.113968	0.113968	0.113968	0.520779	0.198501	0.206431	0	0.174895	0.118566	0.163893	0.124812	0.113677	0.118785	0.113758	0.113677	0.113677	0.20483	0.115269	0
2020	2200	0.240266	0.195054	0.113677	0.113968	0.156688	0.113677	0.113968	0.113968	0.113968	0.113968	0.520779	0.198501	0.206431	0	0.174895	0.118566	0.163893	0.124812	0.113677	0.118785	0.113758	0.113677	0.113677	0.20483	0.115269	0
2020	2220	0.240266	0.195054	0.113677	0.113968	0.156688	0.113677	0.113968	0.113968	0.113968	0.113968	0.520779	0.198501	0.206431	0	0.174895	0.118566	0.163893	0.124812	0.113677	0.118785	0.113758	0.113677	0.113677	0.20483	0.115269	0
2020	2240	0.240266	0.195054	0.113677	0.113968	0.156688	0.113677	0.113968	0.113968	0.113968	0.113968	0.520779	0.198501	0.206431	0	0.174895	0.118566	0.163893	0.124812	0.113677	0.118785	0.113758	0.113677	0.113677	0.20483	0.115269	0
2020	2260	0.240266	0.195054	0.113677	0.113968	0.156688	0.113677	0.113968	0.113968	0.113968	0.113968	0.520779	0.198501	0.206431	0	0.174895	0.118566	0.163893	0.124812	0.113677	0.118785	0.113758	0.113677	0.113677	0.20483	0.115269	0
2020	2280	0.240266	0.195054	0.113677	0.113968	0.156688	0.113677	0.113968	0.113968	0.113968	0.113968	0.520779	0.198501	0.206431	0	0.174895	0.118566	0.163893	0.124812	0.113677	0.118785	0.113758	0.113677	0.113677	0.20483	0.115269	0
2020	2300	0.240266	0.195054	0.113677	0.113968	0.156688	0.113677	0.113968	0.113968	0.113968	0.113968	0.520779	0.198501	0.206431	0	0.174895	0.118566	0.163893	0.124812	0.113677	0.118785	0.113758	0.113677	0.113677	0.20483	0.115269	0
2020	2320	0.240266	0.195054	0.113677	0.113968	0.156688	0.113677	0.113968	0.113968	0.113968	0.113968	0.520779	0.198501	0.206431	0	0.174895	0.118566	0.163893	0.124812	0.113677	0.118785	0.113758	0.113677	0.113677	0.20483	0.115269	0
2020	2340	0.240266	0.195054	0.113677	0.113968	0.156688	0.113677	0.113968	0.113968	0.113968	0.113968	0.520779	0.198501	0.206431	0	0.174895	0.118566	0.163893	0.124812	0.113677	0.118785	0.113758	0.113677	0.113677	0.20483	0.115269	0
2020	2360	0.240266	0.195054	0.113677	0.113968	0.156688	0.113677	0.113968	0.113968	0.113968	0.113968	0.520779	0.198501	0.206431	0	0.174895	0.118566	0.163893	0.124812	0.113677	0.118785	0.113758	0.113677	0.113677	0.20483	0.115269	0
2020	2380	0.240266	0.195054	0.113677	0.113968	0.156688	0.113677	0.113968	0.113968	0.113968	0.113968	0.520779	0.198501	0.206431	0	0.174895	0.118566	0.163893	0.124812	0.113677	0.118785	0.113758	0.113677	0.113677	0.20483	0.115269	0
2020	2400	0.240266	0.195054	0.113677	0.113968	0.156688	0.113677	0.113968	0.113968	0.113968	0.113968	0.520779	0.198501	0.206431	0	0.174895	0.118566	0.163893	0.124812	0.113677	0.118785	0.113758	0.113677	0.113677	0.20483	0.115269	0
2020	2420	0.240266	0.195054	0.113677	0.113968	0.156688	0.113677	0.113968	0.113968	0.113968	0.113968	0.520779	0.198501	0.206431	0	0.174895	0.118566	0.163893	0.124812	0.113677	0.118785	0.113758	0.113677	0.113677	0.20483	0.115269	0
2020	2440	0.240266	0.195054	0.113677	0.113968	0.156688	0.113677	0.113968	0.113968	0.113968	0.113968	0.520779	0.198501	0.206431	0	0.174895	0.118566	0.163893	0.124812	0.113677	0.118785	0.113758	0.113677	0.113677	0.20483	0.115269	0
2020	2460	0.240266	0.195054	0.113677	0.113968	0.156688	0.113677	0.113968	0.113968	0.113968	0.113968	0.520779	0.198501	0.206431	0	0.174895	0.118566	0.163893	0.124812	0.113677	0.118785	0.113758	0.113677	0.113677	0.20483	0.115269	0
2020	2480	0.240266	0.195054	0.113677	0.113968	0.156688	0.113677	0.113968	0.113968	0.113968	0.113968	0.520779	0.198501	0.206431	0	0.174895	0.118566	0.163893	0.124812	0.113677	0.118785	0.113758	0.113677	0.113677	0.20483	0.115269	0
2020	2500	0.240266	0.195054	0.113677	0.113968	0.156688	0.113677	0.113968	0.113968	0.113968	0.113968	0.520779	0.198501	0.206431	0	0.174895	0.118566	0.163893	0.124812	0.113677	0.118785	0.113758	0.113677	0.113677	0.20483	0.115269	0
2020	2520	0.240266	0.195054	0.113677	0.113968	0.156688	0.113677	0.113968	0.113968	0.113968	0.113968	0.520779	0.198501	0.206431	0	0.174895	0.118566	0.163893	0.124812	0.113677	0.118785	0.113758	0.113677	0.113677	0.20483	0.115269	0
2020	2540	0.240266	0.195054	0.113677	0.113968	0.156688	0.113677	0.113968	0.113968	0.113968	0.113968	0.520779	0.198501	0.206431	0	0.174895	0.118566	0.163893	0.124812	0.113677	0.118785	0.113758	0.113677	0.113677	0.20483	0.115269	0
2020	2560	0.240266	0.195054	0.113677	0.113968	0.156688	0.113677	0.113968	0.113968	0.113968	0.113968	0.520779	0.198501	0.206431	0	0.174895	0.118566	0.163893	0.124812	0.113677	0.118785	0.113758	0.113677	0.113677	0.20483	0.115269	0
2020	2580	0.240266	0.195054	0.113677	0.113968	0.156688	0.113677	0.113968	0.113968	0.113968	0.113968	0.520779	0.198501	0.206431	0	0.174895	0.118566	0.163893	0.124812	0.113677	0.118785	0.113758	0.113677	0.113677	0.20483	0.115269	0
2020	2600	0.240266	0.195054	0.113677	0.113968	0.156688	0.113677	0.113968	0.113968	0.113968	0.113968	0.520779	0.198501	0.206431	0	0.174895	0.118566	0.163893	0.124812	0.113677	0.118785	0.113758	0.113677	0.113677	0.20483	0.115269	0
2020	2620	0.240266	0.195054	0.113677	0.113968	0.156688	0.113677	0.113968	0.113968	0.113968	0.113968	0.520779	0.198501	0.206431	0	0.174895	0.118566	0.163893	0.124812	0.113677	0.118785	0.113758	0.113677	0.113677	0.20483	0.115269	0
2020	2640	0.240266	0.195054	0.113677	0.113968	0.156688	0.113677	0.113968	0.113968	0.113968	0.113968	0.520779	0.198501	0.206431	0	0.174895	0.118566	0.163893	0.124812	0.113677	0.118785	0.113758	0.113677	0.113677	0.20483	0.115269	0
2020	2660	0.240266	0.195054	0.113677	0.113968	0.156688	0.113677	0.113968	0.113968	0.113968	0.113968	0.520779	0.198501	0.206431	0	0.174895	0.118566	0.163893	0.124812	0.113677	0.118785	0.113758	0.113677	0.113677	0.20483	0.115269	0
2020	2680	0.240266	0.195054	0.113677	0.113968	0.156688	0.113677	0.113968	0.113968	0.113968	0.113968	0.520779	0.198501	0.206431	0	0.174895	0.118566	0.163893	0.124812	0.113677	0.118785	0.113758	0.113677	0.113677	0.20483	0.115269	0
2020	2700	0.240266	0.195054	0.113677	0.113968	0.156688	0.113677	0.113968	0.113968	0.113968	0.113968	0.520779	0.198501	0.206431	0	0.174895	0.118566	0.163893	0.124812	0.113677	0.118785	0.113758	0.113677	0.113677	0.20483	0.115269	0
2020	2720	0.240266	0.195054	0.113677	0.113968	0.156688	0.113677	0.113968	0.113968	0.113968	0.113968	0.520779	0.198501	0.206431	0	0.174895	0.118566	0.163893	0.124812	0.113677	0.118785	0.113758	0.113677	0.113677	0.20483	0.115269	0
2020	2740	0.240266	0.195054	0.113677	0.113968	0.156688	0.113677	0.113968	0.113968	0.113968	0.113968	0.520779	0.198501	0.206431	0	0.174895	0.118566	0.163893	0.124812	0.113677	0.118785	0.113758	0.113677	0.113677	0.20483	0.115269	0
2020	2760	0.240266	0.195054	0.113677	0.113968	0.156688	0.113677	0.113968	0.113968	0.113968	0.113968	0.520779	0.198501	0.206431	0	0.174895	0.118566	0.163893	0.124812	0.113677	0.118785	0.113758	0.113677	0.113677	0.20483	0.115269	0
2020	2780	0.240266	0.195054	0.113677	0.113968	0.156688	0.113677	0.113968	0.113968	0.113968	0.113968	0.520779	0.198501	0.206431	0	0.174895	0.118566	0.163893	0.124812	0.113677	0.118785	0.113758	0.113677	0.113677	0.20483	0.115269	0
2020	2800	0.240266	0.195054	0.113677	0.113968	0.156688	0.113677	0.113968	0.113968	0.113968	0.113968	0.520779	0.198501	0.206431	0	0.174895	0.118566	0.163893	0.124812	0.113677	0.118785	0.113758	0.113677	0.113677	0.20483	0.115269	0
2020	2820	0.240266	0.195054	0.113677	0.113968	0.156688	0.113677	0.113968	0.113968	0.113968	0.113968	0.520779	0.198501	0.206431	0	0.174895	0.118566	0.163893	0.124812	0.113677	0.118785	0.113758	0.113677	0.113677	0.20483	0.115269	0
2020	2840	0.240266	0.195054	0.113677	0.113968	0.156688	0.113677	0.113968	0.113968	0.113968	0.113968	0.520779	0.198501	0.206431	0	0.174895	0.118566	0.163893	0.124812	0.113677	0.118785	0.113758	0.113677	0.113677	0.20483	0.115269	0
2020	2860	0.240266	0.195054	0.113677	0.113968	0.156688	0.113677	0.113968	0.113968	0.113968	0.113968	0.520779	0.198501	0.206431	0	0.174895	0.118566	0.163893	0.124812	0.113677	0.118785	0.113758	0.113677	0.113677	0.20483	0.115269	0
2020	2880	0.240266	0.195054	0.113677	0.113968	0.156688	0.113677	0.113968	0.113968	0.113968	0.113968	0.520779	0.198501	0.206431	0	0.174895	0.118566	0.163893	0.124812	0.113677	0.118785	0.113758	0.113677	0.113677	0.20483	0.115269	0
2020	2900	0.240266	0.195054	0.113677	0.113968	0.156688	0.113677	0.113968	0.113968	0.113968	0.113968	0.520779	0.198501	0.206431	0	0.174895	0.118566	0.163893	0.124812	0.113677	0.118785	0.113758	0.113677	0.113677	0.20483	0.115269	0
2020	2920	0.240266	0.195054	0.113677	0.113968	0.156688	0.113677	0.113968	0.113968	0.113968	0.113968	0.520779	0.198501	0.206431	0	0.174895	0.118566	0.163893	0.124812	0.113677	0.118785	0.113758	0.113677	0.113677	0.20483	0.115269	0
2020	2940	0.240266	0.195054	0.113677	0.113968	0.156688	0.113677	0.113968	0.113968	0.113968	0.113968	0.520779	0.198501	0.206431	0	0.174895	0.118566	0.163893	0.124812	0.113677	0.118785	0.113758	0.113677	0.113677	0.20483	0.115269	0
2020	2960	0.240266	0.195054	0.113677	0.113968	0.156688	0.113677	0.113968	0.113968	0.113968	0.113968	0.520779	0.198501	0.206431	0	0.174895	0.118566	0.163893	0.124812	0.113677	0.118785	0.113758	0.113677	0.113677	0.20483	0.115269	0
2020	2980	0.240266	0.195054	0.113677	0.113968	0.156688	0.113677	0.113968	0.113968	0.113968	0.113968	0.520779	0.198501	0.206431	0	0.174895	0.118566	0.163893	0.124812	0.113677	0.118785	0.113758	0.113677	0.113677	0.20483	0.115269	0
2020	3000	0.240266	0.195054	0.113677	0.113968	0.156688	0.113677	0.113968	0.113968	0.113968	0.113968	0.520779	0.198501	0.206431	0	0.174895	0.118566	0.163893	0.124812	0.113677	0.118785	0.113758	0.113677	0.113677	0.20483	0.115269	0
2020	3020	0.240266	0.195054	0.113677	0.113968	0.156688	0.113677	0.113968	0.113968	0.113968	0.113968	0.520779	0.198501	0.206431	0	0.174895	0.118566	0.163893	0.124812	0.113677	0.118785	0.113758	0.113677	0.113677	0.20483	0.115269	0
2020	3040	0.240266	0.195054	0.113677	0.113968	0.156688	0.113677	0.113968	0.113968	0.113968	0.113968	0.520779	0.198501	0.206431	0	0.174895	0.118566	0.163893	0.124812	0.113677	0.118785	0.113758	0.113677	0.113677	0.20483	0.115269	0
2020	3060	0.240266	0.195054	0.113677	0.113968	0.156688	0.113677	0.113968	0.113968	0.113968	0.113968	0.520779	0.198501	0.206431	0	0.174895	0.118566	0.163893	0.124812	0.113677	0.118785	0.113758	0.113677	0.113677	0.20483	0.115269	0
2020	3080	0.240266	0.195054	0.113677	0.113968	0.156688	0.113677	0.113968	0.113968	0.113968	0.113968	0.520779	0.198501	0.206431	0	0.174895	0.118566	0.163893	0.124812	0.113677	0.118785	0.113758	0.113677	0.113677	0.20483	0.115269	0
2020	3100	0.240266	0.195054	0.113677	0.113968	0.156688	0.113677	0.113968	0.113968	0.113968	0.113968	0.520779	0.198501	0.206431	0	0.174895	0.118566	0.163893	0.124812	0.113677	0.118785	0.113758	0.113677	0.113677	0.20483	0.115269	0
2020	3120	0.240266	0.195054	0.113677	0.113968	0.156688	0.113677	0.113968	0.113968	0.113968	0.113968	0.520779	0.198501	0.206431	0	0.174895	0.118566	0.163893	0.124812	0.113677	0.118785	0.113758	0.113677	0.113677	0.20483	0.115269	0
2020	3140	0.240266	0.195054	0.113677	0.113968	0.156688	0.113677	0.113968	0.113968	0.113968	0.113968	0.520779	0.198501	0.206431	0	0.174895	0.118566	0.163893	0.124812	0.113677	0.118785	0.113758	0.113677	0.113677	0.20483	0.115269	0
2020	3160	0.240266	0.195054	0.113677	0.113968	0.156688	0.113677	0.113968	0.113968	0.113968	0.113968	0.520779	0.198501	0.206431	0	0.174895	0.118566	0.163893	0.124812	0.113677	0.118785	0.113758	0.113677	0.113677	0.20483	0.115269	0
2020	3180	0.240266	0.195054	0.113677	0.113968	0.156688	0.113677	0.113968	0.113968	0.113968	0.113968	0.520779	0.198501	0.206431	0	0.174895	0.118566	0.163893	0.124812	0.113677	0.118785	0.113758	0.113677	0.113677	0.20483	0.115269	0
2020	3200	0.240266	0.195054	0.113677	0.113968	0.156688	0.113677	0.113968	0.113968	0.113968	0.113968	0.520779	0.198501	0.206431	0	0.174895	0.118566	0.163893	0.124812	0.113677	0.118785	0.113758	0.113677	0.113677	0.20483	0.115269	0
2020	3220	0.240266	0.195054	0.113677	0.113968	0.156688	0.113677	0.113968	0.113968	0.113968	0.113968	0.520779	0.198501	0.206431	0	0.174895	0.118566	0.163893	0.124812	0.113677	0.118785	0.113758	0.113677	0.113677	0.20483	0.115269	0
2020	3240	0.240266	0.195054	0.113677	0.113968	0.156688	0.113677	0.113968	0.113968	0.113968	0.113968	0.520779	0.198501	0.206431	0	0.174895	0.118566	0.163893	0.124812	0.113677	0.118785	0.113758	0.113677	0.113677	0.20483	0.115269	0
2020	3260	0.240266	0.195054	0.113677	0.113968	0.156688	0.113677	0.113968	0.113968	0.113968	0.113968	0.520779	0.198501	0.206431	0	0.174895	0.118566	0.163893	0.124812	0.113677	0.118785	0.113758	0.113677	0.113677	0.20483	0.115269	0
2020	3280	0.240266	0.195054	0.113677	0.113968	0.156688	0.113677	0.113968	0.113968	0.113968	0.113968	0.520779	0.198501	0.206431	0	0.174895	0.118566	0.163893	0.124812	0.113677	0.118785	0.113758	0.113677	0.113677	0.20483	0.115269	0
2020	3300	0.240266	0.195054	0.113677	0.113968	0.156688	0.113677	0.113968	0.113968	0.113968	0.113968	0.520779	0.198501	0.206431	0	0.174895	0.118566	0.163893	0.124812	0.113677	0.118785	0.113758	0.113677	0.113677	0.20483	0.115269	0
2020	3320	0.240266	0.195054	0.113677	0.113968	0.156688	0.113677	0.113968	0.113968	0.113968	0.113968	0.520779	0.198501	0.206431	0	0.174895	0.118566	0.163893	0.124812	0.113677	0.118785	0.113758	0.113677	0.113677	0.20483	0.115269	0
2020	3340	0.240266	0.195054	0.113677	0.113968	0.156688	0.113677	0.113968	0.113968	0.113968	0.113968	0.520779	0.198501	0.206431	0	0.174895	0.118566	0.163893	0.124812	0.113677	0.118785	0.113758	0.113677	0.113677	0.20483	0.115269	0
2020	3360	0.240266	0.195054	0.113677	0.113968	0.156688	0.113677	0.113968	0.113968	0.113968	0.113968	0.520779	0.198501	0.206431	0	0.174895	0.118566	0.163893	0.124812	0.113677	0.118785	0.113758	0.113677	0.113677	0.20483	0.115269	0
2020	3380	0.240266	0.195054	0.113677	0.113968	0.156688	0.113677	0.113968	0.113968	0.113968	0.113968	0.520779	0.198501	0.206431	0	0.174895	0.118566	0.163893	0.124812	0.113677	0.118785	0.113758	0.113677	0.113677	0.20483	0.115269	0
2020	3400	0.240266	0.195054	0.113677	0.113968	0.156688	0.113677	0.113968	0.113968	0.113968	0.113968	0.520779	0.198501	0.206431	0	0.174895	0.118566	0.163893	0.124812	0.113677	0.118785	0.113758	0.113677	0.113677	0.20483	0.115269	0
2020	3420	0.240266	0.195054	0.113677	0.113968	0.156688	0.113677	0.113968	0.113968	0.113968	0.113968	0.520779	0.198501	0.206431	0	0.174895	0.118566	0.163893	0.124812	0.113677	0.118785	0.113758	0.113677	0.113677	0.20483	0.115269	0
2020	3440	0.240266	0.195054	0.113677	0.113968	0.156688	0.113677	0.113968	0.113968	0.113968	0.113968	0.520779	0.198501	0.206431	0	0.174895	0.118566	0.163893	0.124812	0.113677	0.118785	0.113758	0.113677	0.113677	0.20483	0.115269	0
2020	3460	0.240266	0.195054	0.113677	0.113968	0.156688	0.113677	0.113968	0.113968	0.113968	0.113968	0.520779	0.198501	0.206431	0	0.174895	0.118566	0.163893	0.124812	0.113677	0.118785	0.113758	0.113677	0.113677	0.20483	0.115269	0
2020	3480	0.240266	0.195054	0.113677	0.113968	0.156688	0.113677	0.113968	0.113968	0.113968	0.113968	0.520779	0.198501	0.206431	0	0.174895	0.118566	0.163893	0.124812	0.113677	0.118785	0.113758	0.113677	0.113677	0.20483	0.115269	0
2020	3500	0.240266	0.195054	0.113677	0.113968	0.156688	0.113677	0.113968	0.113968	0.113968	0.113968	0.520779	0.198501	0.206431	0	0.174895	0.118566	0.163893	0.124812	0.113677	0.118785	0.113758	0.113677	0.113677	0.20483	0.115269	0
2020	3520	0.240266	0.195054	0.113677	0.113968	0.156688	0.113677	0.113968	0.113968	0.113968	0.113968	0.520779	0.198501	0.206431	0	0.174895	0.118566	0.163893	0.124812	0.113677	0.118785	0.113758	0.113677	0.113677	0.20483	0.115269	0
2020	3540	0.240266	0.195054	0.113677	0.113968	0.156688	0.113677	0.113968	0.113968	0.113968	0.113968	0.520779	0.198501	0.206431	0	0.174895	0.118566	0.163893	0.124812	0.113677	0.118785	0.113758	0.113677	0.113677	0.20483	0.115269	0.151167
2020	3560	0.240266	0.195054	0.113677	0.113968	0.156688	0.113677	0.113968	0.113968	0.113968	0.113968	0.520779	0.198501	0.206431	0	0.174895	0.118566	0.163893	0.124812	0.113677	0.118785	0.113758	0.113677	0.113677	0.20483	0.115269	0.151167
2020	3580	0.240266	0.195054	0.113677	0.113968	0.156688	0.113677	0.113968	0.113968	0.113968	0.113968	0.520779	0.198501	0.206431	0	0.174895	0.118566	0.163893	0.124812	0.113677	0.118785	0.113758	0.113677	0.113677	0.20483	0.115269	0.151167
2020	3600	0.240266	0.195054	0.113677	0.113968	0.156688	0.113677	0.113968	0.113968	0.113968	0.113968	0.520779	0.198501	0.206431	0	0.174895	0.118566	0.163893	0.124812	0.113677	0.118785	0.113758	0.113677	0.113677	0.20483	0.115269	0.151167
2020	3620	0.240266	0.195054	0.113677	0.113968	0.156688	0.113677	0.113968	0.113968	0.113968	0.113968	0.520779	0.198501	0.206431	0	0.174895	0.118566	0.163893	0.124812	0.113677	0.118785	0.113758	0.113677	0.113677	0.20483	0.115269	0.151167
2020	3640	0.240266	0.195054	0.113677	0.113968	0.156688	0.113677	0.113968	0.113968	0.113968	0.113968	0.520779	0.198501	0.206431	0	0.174895	0.118566	0.163893	0.124812	0.113677	0.118785	0.113758	0.113677	0.113677	0.20483	0.115269	0.151167
2020	3660	0.240266	0.195054	0.113677	0.113968	0.156688	0.113677	0.113968	0.113968	0.113968	0.113968	0.520779	0.198501	0.206431	0	0.174895	0.118566	0.163893	0.124812	0.113677	0.118785	0.113758	0.113677	0.113677	0.20483	0.115269	0.151167
2020	3680	0.240266	0.195054	0.113677	0.113968	0.156688	0.113677	0.113968	0.113968	0.113968	0.113968	0.520779	0.198501	0.206431	0	0.174895	0.118566	0.163893	0.124812	0.113677	0.118785	0.113758	0.113677	0.113677	0.20483	0.115269	0.151167
2020	3700	0.240266	0.195054	0.113677	0.113968	0.156688	0.113677	0.113968	0.113968	0.113968	0.113968	0.520779	0.198501	0.206431	0	0.174895	0.118566	0.163893	0.124812	0.113677	0.118785	0.113758	0.113677	0.113677	0.20483	0.115269	0.151167
2020	3720	0.240266	0.195054	0.113677	0.113968	0.156688	0.113677	0.113968	0.113968	0.113968	0.113968	0.520779	0.198501	0.206431	0	0.174895	0.118566	0.163893	0.124812	0.113677	0.118785	0.113758	0.113677	0.113677	0.20483	0.115269	0.151167
2020	3740	0.240266	0.195054	0.113677	0.113968	0.156688	0.113677	0.113968	0.113968	0.113968	0.113968	0.520779	0.198501	0.206431	0	0.174895	0.118566	0.163893	0.124812	0.113677	0.118785	0.113758	0.113677	0.113677	0.20483	0.115269	0.151167
2020	3760	0.240266	0.195054	0.113677	0.113968	0.156688	0.113677	0.113968	0.113968	0.113968	0.113968	0.520779	0.198501	0.206431	0	0.174895	0.118566	0.163893	0.124812	0.113677	0.118785	0.113758	0.113677	0.113677	0.20483	0.115269	0.151167
2020	3780	0.240266	0.195054	0.113677	0.113968	0.156688	0.113677	0.113968	0.113968	0.113968	0.113968	0.520779	0.198501	0.206431	0	0.174895	0.118566	0.163893	0.124812	0.113677	0.118785	0.113758	0.113677	0.113677	0.20483	0.115269	0.151167
2020	3800	0.240266	0.195054	0.113677	0.113968	0.156688	0.113677	0.113968	0.113968	0.113968	0.113968	0.520779	0.198501	0.206431	0	0.174895	0.118566	0.163893	0.124812	0.113677	0.118785	0.113758	0.113677	0.113677	0.20483	0.115269	0.151167
2020	3820	0.240266	0.195054	0.113677	0.113968	0.156688	0.113677	0.113968	0.113968	0.113968	0.113968	0.520779	0.198501	0.206431	0	0.174895	0.118566	0.163893	0.124812	0.113677	0.118785	0.113758	0.113677	0.113677	0.20483	0.115269	0.151167
2020	3840	0.240266	0.195054	0.113677	0.113968	0.156688	0.113677	0.113968	0.113968	0.113968	0.113968	0.520779	0.198501	0.206431	0	0.174895	0.118566	0.163893	0.124812	0.113677	0.118785	0.113758	0.113677	0.113677	0.20483	0.115269	0.151167
2020	3860	0.240266	0.195054	0.113677	0.113968	0.156688	0.113677	0.113968	0.113968	0.113968	0.113968	0.520779	0.198501	0.206431	0	0.174895	0.118566	0.163893	0.124812	0.113677	0.118785	0.113758	0.113677	0.113677	0.20483	0.115269	0.151167
2020	3880	0.240266	0.195054	0.113677	0.113968	0.156688	0.113677	0.113968	0.113968	0.113968	0.113968	0.520779	0.198501	0.206431	0	0.174895	0.118566	0.163893	0.124812	0.113677	0.118785	0.113758	0.113677	0.113677	0.20483	0.115269	0.151167
2020	3900	0.240266	0.195054	0.113677	0.113968	0.156688	0.113677	0.113968	0.113968	0.113968	0.113968	0.520779	0.198501	0.206431	0	0.174895	0.118566	0.163893	0.124812	0.113677	0.118785	0.113758	0.113677	0.113677	0.20483	0.115269	0.151167
2020	3920	0.240266	0.195054	0.113677	0.113968	0.156688	0.113677	0.113968	0.113968	0.113968	0.113968	0.520779	0.198501	0.206431	0	0.174895	0.118566	0.163893	0.124812	0.113677	0.118785	0.113758	0.113677	0.113677	0.20483	0.115269	0.151167
2020	3940	0.240266	0.195054	0.113677	0.113968	0.156688	0.113677	0.113968	0.113968	0.113968	0.113968	0.520779	0.198501	0.206431	0	0.174895	0.118566	0.163893	0.124812	0.113677	0.118785	0.113758	0.113677	0.113677	0.20483	0.115269	0.151167
2020	3960	0.240266	0.195054	0.113677	0.113968	0.156688	0.113677	0.113968	0.113968	0.113968	0.113968	0.520779	0.198501	0.206431	0	0.174895	0.118566	0.163893	0.124812	0.113677	0.118785	0.113758	0.113677	0.113677	0.20483	0.115269	0.151167
2020	3980	0.240266	0.195054	0.113677	0.113968	0.156688	0.113677	0.113968	0.113968	0.113968	0.113968	0.520779	0.198501	0.206431	0	0.174895	0.118566	0.163893	0.124812	0.113677	0.118785	0.113758	0.113677	0.113677	0.20483	0.115269	0.151167
2020	4000	0.240266	0.195054	0.113677	0.113968	0.156688	0.113677	0.113968	0.113968	0.113968	0.113968	0.520779	0.198501	0.206431	0	0.174895	0.118566	0.163893	0.124812	0.113677	0.118785	0.113758	0.113677	0.113677	0.20483	0.115269	0.151167
2030	0	0	0	0	0	0	0	0	0	0	0	0	0	0	0	0	0	0	0	0	0	0	0	0	0	0	0
2030	20	0.567394	0.434878	0	0	0	0	0	0	0	0	0.377257	0.0497889	0	0	0.201202	0.157994	0	0	0	0.147751	0	0	0	0.477844	0	0
2030	40	0.567394	0.434878	0.183632	0.184075	0.244548	0.18213	0.184075	0.184075	0.184075	0.184075	0.68701	0.366825	0.429165	0	0.201338	0.221186	0.218243	0	0.183632	0.149676	0.131268	0.183632	0.183632	0.477844	0.254131	0
2030	60	0.617187	0.436318	0.183632	0.184075	0.244548	0.18213	0.184075	0.184075	0.184075	0.184075	0.68701	0.46426	0.429165	0	0.211669	0.221202	0.218243	0	0.183632	0.149676	0.18377	0.183632	0.183632	0.477844	0.254131	0
2030	80	0.617187	0.436318	0.183632	0.184125	0.260451	0.187967	0.184125	0.184125	0.184125	0.184125	0.68701	0.531098	0.429165	0	0.292903	0.239918	0.227427	0.00977722	0.183632	0.211564	0.204845	0.183632	0.183632	0.477844	0.436813	0
2030	100	0.617187	0.436318	0.183632	0.184125	0.260451	0.187967	0.184125	0.184125	0.184125	0.184125	0.68701	0.568454	0.429165	0	0.292903	0.239918	0.227427	0.00977722	0.183632	0.211564	0.204845	0.183632	0.183632	0.613059	0.436813	0
2030	120	0.617187	0.436318	0.183632	0.184125	0.260451	0.187967	0.184125	0.184125	0.184125	0.184125	0.68701	0.568454	0.429165	0	0.293158	0.239918	0.227427	0.00977722	0.183632	0.211564	0.204845	0.183632	0.183632	0.613059	0.436813	0
2030	140	0.617187	0.585162	0.183632	0.184125	0.260451	0.187967	0.184125	0.184125	0.184125	0.184125	0.74084	0.568454	0.429165	0	0.293158	0.239918	0.227427	0.00977722	0.183632	0.211564	0.204845	0.183632	0.183632	0.613059	0.436813	0
2030	160	0.617187	0.585162	0.183632	0.184125	0.260451	0.187967	0.184125	0.184125	0.184125	0.184125	0.74084	0.568454	0.58132	0	0.293158	0.239918	0.227427	0.00977722	0.183632	0.211564	0.204845	0.183632	0.183632	0.613059	0.436813	0
2030	180	0.617187	0.585162	0.183632	0.184125	0.260451	0.187967	0.184125	0.184125	0.184125	0.184125	0.74084	0.583115	0.58132	0	0.293158	0.239918	0.227427	0.00977722	0.183632	0.211564	0.204845	0.183632	0.183632	0.614489	0.436813	0
2030	200	0.617187	0.585162	0.183632	0.184125	0.260451	0.188138	0.184125	0.184125	0.184125	0.184125	0.74084	0.583115	0.58132	0	0.293158	0.239918	0.227427	0.00977722	0.341031	0.211564	0.211768	0.183632	0.183632	0.614489	0.436813	0
2030	220	0.617187	0.585162	0.183632	0.184125	0.470063	0.188138	0.184125	0.184125	0.184125	0.184125	0.74084	0.583115	0.58132	0	0.524048	0.239918	0.227427	0.00977722	0.341031	0.356134	0.211768	0.183632	0.183632	0.614489	0.436813	0
2030	240	0.617187	0.585162	0.341031	0.184125	0.470063	0.341031	0.184125	0.184125	0.184125	0.184125	0.757069	0.583115	0.58132	0	0.524048	0.239918	0.227427	0.00977722	0.341031	0.356134	0.341275	0.341031	0.341031	0.614489	0.546917	0
2030	260	0.617187	0.585162	0.341031	0.341903	0.470063	0.341031	0.341903	0.341903	0.341903	0.341903	0.757069	0.583115	0.58132	0	0.524684	0.355699	0.414492	0.00977722	0.341031	0.356134	0.341275	0.341031	0.341031	0.614489	0.546917	0
2030	280	0.617187	0.585162	0.341031	0.341903	0.470063	0.341031	0.341903	0.341903	0.341903	0.341903	0.757069	0.583115	0.58132	0	0.524684	0.355699	0.414492	0.00977722	0.341031	0.356134	0.341275	0.341031	0.341031	0.614489	0.546917	0
2030	300	0.617187	0.585162	0.341031	0.341903	0.470063	0.341031	0.341903	0.341903	0.341903	0.341903	0.757069	0.583115	0.58132	0	0.524684	0.355699	0.414492	0.00977722	0.341031	0.356134	0.341275	0.341031	0.341031	0.614489	0.546917	0
2030	320	0.617187	0.585162	0.341031	0.341903	0.470063	0.341031	0.341903	0.341903	0.341903	0.341903	0.805952	0.583115	0.58132	0	0.524684	0.355699	0.414492	0.00977722	0.341031	0.356134	0.341275	0.341031	0.341031	0.614489	0.546917	0
2030	340	0.617187	0.585162	0.341031	0.341903	0.470063	0.341031	0.341903	0.341903	0.341903	0.341903	0.805952	0.583115	0.58132	0	0.524684	0.355699	0.414492	0.00977722	0.341031	0.356134	0.341275	0.341031	0.341031	0.614489	0.546917	0
2030	360	0.617187	0.585162	0.341031	0.341903	0.470063	0.341031	0.341903	0.341903	0.341903	0.341903	0.805952	0.583115	0.58132	0	0.524684	0.355699	0.414492	0.00977722	0.341031	0.356134	0.341275	0.341031	0.341031	0.614489	0.546917	0
2030	380	0.617187	0.585162	0.341031	0.341903	0.470063	0.341031	0.341903	0.341903	0.341903	0.341903	0.805952	0.583115	0.58132	0	0.524684	0.355699	0.414492	0.00977722	0.341031	0.356134	0.341275	0.341031	0.341031	0.614489	0.546917	0
2030	400	0.617187	0.585162	0.341031	0.341903	0.470063	0.341031	0.341903	0.341903	0.341903	0.341903	0.805952	0.583115	0.58132	0	0.524684	0.355699	0.414492	0.00977722	0.341031	0.356134	0.341275	0.341031	0.341031	0.614489	0.546917	0
2030	420	0.617187	0.585162	0.341031	0.341903	0.470063	0.341031	0.341903	0.341903	0.341903	0.341903	0.805952	0.583115	0.58132	0	0.524684	0.355699	0.414492	0.00977722	0.341031	0.356134	0.341275	0.341031	0.341031	0.614489	0.546917	0
2030	440	0.617187	0.585162	0.341031	0.341903	0.470063	0.341031	0.341903	0.341903	0.341903	0.341903	0.805952	0.583115	0.58132	0	0.524684	0.355699	0.414492	0.00977722	0.341031	0.356134	0.341275	0.341031	0.341031	0.614489	0.546917	0
2030	460	0.617187	0.585162	0.341031	0.341903	0.470063	0.341031	0.341903	0.341903	0.341903	0.341903	0.805952	0.583115	0.58132	0	0.524684	0.355699	0.414492	0.00977722	0.341031	0.356134	0.341275	0.341031	0.341031	0.614489	0.546917	0
2030	480	0.617187	0.585162	0.341031	0.341903	0.470063	0.341031	0.341903	0.341903	0.341903	0.341903	0.805952	0.583115	0.58132	0	0.524684	0.355699	0.414492	0.00977722	0.341031	0.356134	0.341275	0.341031	0.341031	0.614489	0.546917	0
2030	500	0.617187	0.585162	0.341031	0.341903	0.470063	0.341031	0.341903	0.341903	0.341903	0.341903	0.805952	0.583115	0.58132	0	0.524684	0.355699	0.414492	0.00977722	0.341031	0.356134	0.341275	0.341031	0.341031	0.614489	0.546917	0
2030	520	0.617187	0.585162	0.341031	0.341903	0.470063	0.341031	0.341903	0.341903	0.341903	0.341903	0.805952	0.583115	0.58132	0	0.524684	0.355699	0.414492	0.00977722	0.341031	0.356134	0.341275	0.341031	0.341031	0.614489	0.546917	0
2030	540	0.617187	0.585162	0.341031	0.341903	0.470063	0.341031	0.341903	0.341903	0.341903	0.341903	0.805952	0.583115	0.58132	0	0.524684	0.355699	0.414492	0.00977722	0.341031	0.356134	0.341275	0.341031	0.341031	0.614489	0.546917	0
2030	560	0.617187	0.585162	0.341031	0.341903	0.470063	0.341031	0.341903	0.341903	0.341903	0.341903	0.805952	0.583115	0.58132	0	0.524684	0.355699	0.414492	0.00977722	0.341031	0.356134	0.341275	0.341031	0.341031	0.614489	0.546917	0
2030	580	0.617187	0.585162	0.341031	0.341903	0.470063	0.341031	0.341903	0.341903	0.341903	0.341903	0.805952	0.583115	0.58132	0	0.524684	0.355699	0.414492	0.00977722	0.341031	0.356134	0.341275	0.341031	0.341031	0.614489	0.546917	0
2030	600	0.617187	0.585162	0.341031	0.341903	0.470063	0.341031	0.341903	0.341903	0.341903	0.341903	0.805952	0.583115	0.58132	0	0.524684	0.355699	0.414492	0.00977722	0.341031	0.356134	0.341275	0.341031	0.341031	0.614489	0.546917	0
2030	620	0.617187	0.585162	0.341031	0.341903	0.470063	0.341031	0.341903	0.341903	0.341903	0.341903	0.805952	0.583115	0.58132	0	0.524684	0.355699	0.414492	0.00977722	0.341031	0.356134	0.341275	0.341031	0.341031	0.614489	0.546917	0
2030	640	0.617187	0.585162	0.341031	0.341903	0.470063	0.341031	0.341903	0.341903	0.341903	0.341903	0.805952	0.583115	0.58132	0	0.524684	0.355699	0.414492	0.00977722	0.341031	0.356134	0.341275	0.341031	0.341031	0.614489	0.546917	0
2030	660	0.617187	0.585162	0.341031	0.341903	0.470063	0.341031	0.341903	0.341903	0.341903	0.341903	0.805952	0.583115	0.58132	0	0.524684	0.355699	0.414492	0.00977722	0.341031	0.356134	0.341275	0.341031	0.341031	0.614489	0.546917	0
2030	680	0.617187	0.585162	0.341031	0.341903	0.470063	0.341031	0.341903	0.341903	0.341903	0.341903	0.805952	0.583115	0.58132	0	0.524684	0.355699	0.414492	0.00977722	0.341031	0.356134	0.341275	0.341031	0.341031	0.614489	0.546917	0
2030	700	0.617187	0.585162	0.341031	0.341903	0.470063	0.341031	0.341903	0.341903	0.341903	0.341903	0.805952	0.583115	0.58132	0	0.524684	0.355699	0.414492	0.374436	0.341031	0.356134	0.341275	0.341031	0.341031	0.614489	0.546917	0
2030	720	0.617187	0.585162	0.341031	0.341903	0.470063	0.341031	0.341903	0.341903	0.341903	0.341903	0.805952	0.583115	0.58132	0	0.524684	0.355699	0.414492	0.374436	0.341031	0.356134	0.341275	0.341031	0.341031	0.614489	0.546917	0
2030	740	0.617187	0.585162	0.341031	0.341903	0.470063	0.341031	0.341903	0.341903	0.341903	0.341903	0.805952	0.583115	0.58132	0	0.524684	0.355699	0.414492	0.374436	0.341031	0.356134	0.341275	0.341031	0.341031	0.614489	0.546917	0
2030	760	0.617187	0.585162	0.341031	0.341903	0.470063	0.341031	0.341903	0.341903	0.341903	0.341903	0.805952	0.583115	0.58132	0	0.524684	0.355699	0.414492	0.374436	0.341031	0.356134	0.341275	0.341031	0.341031	0.614489	0.546917	0
2030	780	0.617187	0.585162	0.341031	0.341903	0.470063	0.341031	0.341903	0.341903	0.341903	0.341903	0.805952	0.583115	0.58132	0	0.524684	0.355699	0.414492	0.374436	0.341031	0.356134	0.341275	0.341031	0.341031	0.614489	0.546917	0
2030	800	0.617187	0.585162	0.341031	0.341903	0.470063	0.341031	0.341903	0.341903	0.341903	0.341903	0.805952	0.583115	0.58132	0	0.524684	0.355699	0.414492	0.374436	0.341031	0.356134	0.341275	0.341031	0.341031	0.614489	0.546917	0
2030	820	0.720798	0.585162	0.341031	0.341903	0.470063	0.341031	0.341903	0.341903	0.341903	0.341903	0.805952	0.583115	0.58132	0	0.524684	0.355699	0.414492	0.374436	0.341031	0.356134	0.341275	0.341031	0.341031	0.614489	0.546917	0
2030	840	0.720798	0.585162	0.341031	0.341903	0.470063	0.341031	0.341903	0.341903	0.341903	0.341903	0.805952	0.583115	0.58132	0	0.524684	0.355699	0.414492	0.374436	0.341031	0.356134	0.341275	0.341031	0.341031	0.614489	0.546917	0
2030	860	0.720798	0.585162	0.341031	0.341903	0.470063	0.341031	0.341903	0.341903	0.341903	0.341903	0.805952	0.583115	0.58132	0	0.524684	0.355699	0.414492	0.374436	0.341031	0.356134	0.341275	0.341031	0.341031	0.614489	0.546917	0
2030	880	0.720798	0.585162	0.341031	0.341903	0.470063	0.341031	0.341903	0.341903	0.341903	0.341903	0.805952	0.583115	0.58132	0	0.524684	0.355699	0.414492	0.374436	0.341031	0.356134	0.341275	0.341031	0.341031	0.614489	0.546917	0
2030	900	0.720798	0.585162	0.341031	0.341903	0.470063	0.341031	0.341903	0.341903	0.341903	0.341903	0.805952	0.583115	0.58132	0	0.524684	0.355699	0.414492	0.374436	0.341031	0.356134	0.341275	0.341031	0.341031	0.614489	0.546917	0
2030	920	0.720798	0.585162	0.341031	0.341903	0.470063	0.341031	0.341903	0.341903	0.341903	0.341903	0.805952	0.583115	0.58132	0	0.524684	0.355699	0.414492	0.374436	0.341031	0.356134	0.341275	0.341031	0.341031	0.614489	0.546917	0
2030	940	0.720798	0.585162	0.341031	0.341903	0.470063	0.341031	0.341903	0.341903	0.341903	0.341903	0.805952	0.583115	0.58132	0	0.524684	0.355699	0.414492	0.374436	0.341031	0.356134	0.341275	0.341031	0.341031	0.614489	0.546917	0
2030	960	0.720798	0.585162	0.341031	0.341903	0.470063	0.341031	0.341903	0.341903	0.341903	0.341903	0.805952	0.583115	0.58132	0	0.524684	0.355699	0.414492	0.374436	0.341031	0.356134	0.341275	0.341031	0.341031	0.614489	0.546917	0
2030	980	0.720798	0.585162	0.341031	0.341903	0.470063	0.341031	0.341903	0.341903	0.341903	0.341903	0.805952	0.583115	0.58132	0	0.524684	0.355699	0.414492	0.374436	0.341031	0.356134	0.341275	0.341031	0.341031	0.614489	0.546917	0
2030	1000	0.720798	0.585162	0.341031	0.341903	0.470063	0.341031	0.341903	0.341903	0.341903	0.341903	0.805952	0.583115	0.58132	0	0.524684	0.355699	0.414492	0.374436	0.341031	0.356134	0.341275	0.341031	0.341031	0.614489	0.546917	0
2030	1020	0.720798	0.585162	0.341031	0.341903	0.470063	0.341031	0.341903	0.341903	0.341903	0.341903	0.805952	0.583115	0.58132	0	0.524684	0.355699	0.414492	0.374436	0.341031	0.356134	0.341275	0.341031	0.341031	0.614489	0.546917	0
2030	1040	0.720798	0.585162	0.341031	0.341903	0.470063	0.341031	0.341903	0.341903	0.341903	0.341903	0.805952	0.583115	0.58132	0	0.524684	0.355699	0.414492	0.374436	0.341031	0.356134	0.341275	0.341031	0.341031	0.614489	0.546917	0
2030	1060	0.720798	0.585162	0.341031	0.341903	0.470063	0.341031	0.341903	0.341903	0.341903	0.341903	0.805952	0.583115	0.58132	0	0.524684	0.355699	0.414492	0.374436	0.341031	0.356134	0.341275	0.341031	0.341031	0.614489	0.546917	0
2030	1080	0.720798	0.585162	0.341031	0.341903	0.470063	0.341031	0.341903	0.341903	0.341903	0.341903	0.805952	0.583115	0.58132	0	0.524684	0.355699	0.414492	0.374436	0.341031	0.356134	0.341275	0.341031	0.341031	0.614489	0.546917	0
2030	1100	0.720798	0.585162	0.341031	0.341903	0.470063	0.341031	0.341903	0.341903	0.341903	0.341903	0.805952	0.583115	0.58132	0	0.524684	0.355699	0.414492	0.374436	0.341031	0.356134	0.341275	0.341031	0.341031	0.614489	0.546917	0
2030	1120	0.720798	0.585162	0.341031	0.341903	0.470063	0.341031	0.341903	0.341903	0.341903	0.341903	0.805952	0.583115	0.58132	0	0.524684	0.355699	0.414492	0.374436	0.341031	0.356134	0.341275	0.341031	0.341031	0.614489	0.546917	0
2030	1140	0.720798	0.585162	0.341031	0.341903	0.470063	0.341031	0.341903	0.341903	0.341903	0.341903	0.805952	0.583115	0.58132	0	0.524684	0.355699	0.414492	0.374436	0.341031	0.356134	0.341275	0.341031	0.341031	0.614489	0.546917	0
2030	1160	0.720798	0.585162	0.341031	0.341903	0.470063	0.341031	0.341903	0.341903	0.341903	0.341903	0.805952	0.583115	0.58132	0	0.524684	0.355699	0.414492	0.374436	0.341031	0.356134	0.341275	0.341031	0.341031	0.614489	0.546917	0
2030	1180	0.720798	0.585162	0.341031	0.341903	0.470063	0.341031	0.341903	0.341903	0.341903	0.341903	0.805952	0.583115	0.58132	0	0.524684	0.355699	0.414492	0.374436	0.341031	0.356134	0.341275	0.341031	0.341031	0.614489	0.546917	0
2030	1200	0.720798	0.585162	0.341031	0.341903	0.470063	0.341031	0.341903	0.341903	0.341903	0.341903	0.808583	0.583115	0.58132	0	0.524684	0.355699	0.414492	0.374436	0.341031	0.356134	0.341275	0.341031	0.341031	0.614489	0.546917	0
2030	1220	0.720798	0.585162	0.341031	0.341903	0.470063	0.341031	0.341903	0.341903	0.341903	0.341903	0.808583	0.583115	0.58132	0	0.524684	0.355699	0.414492	0.374436	0.341031	0.356134	0.341275	0.341031	0.341031	0.614489	0.546917	0
2030	1240	0.720798	0.585162	0.341031	0.341903	0.470063	0.341031	0.341903	0.341903	0.341903	0.341903	0.808583	0.583115	0.58132	0	0.524684	0.355699	0.414492	0.374436	0.341031	0.356134	0.341275	0.341031	0.341031	0.614489	0.546917	0
2030	1260	0.720798	0.585162	0.341031	0.341903	0.470063	0.341031	0.341903	0.341903	0.341903	0.341903	0.808583	0.583115	0.58132	0	0.524684	0.355699	0.414492	0.374436	0.341031	0.356134	0.341275	0.341031	0.341031	0.614489	0.546917	0
2030	1280	0.720798	0.585162	0.341031	0.341903	0.470063	0.341031	0.341903	0.341903	0.341903	0.341903	0.808583	0.583115	0.58132	0	0.524684	0.355699	0.414492	0.374436	0.341031	0.356134	0.341275	0.341031	0.341031	0.614489	0.546917	0
2030	1300	0.720798	0.585162	0.341031	0.341903	0.470063	0.341031	0.341903	0.341903	0.341903	0.341903	0.808583	0.583115	0.58132	0	0.524684	0.355699	0.414492	0.374436	0.341031	0.356134	0.341275	0.341031	0.341031	0.614489	0.546917	0
2030	1320	0.720798	0.585162	0.341031	0.341903	0.470063	0.341031	0.341903	0.341903	0.341903	0.341903	0.808583	0.583115	0.58132	0	0.524684	0.355699	0.414492	0.374436	0.341031	0.356134	0.341275	0.341031	0.341031	0.614489	0.546917	0
2030	1340	0.720798	0.585162	0.341031	0.341903	0.470063	0.341031	0.341903	0.341903	0.341903	0.341903	0.808583	0.583115	0.58132	0	0.524684	0.355699	0.414492	0.374436	0.341031	0.356134	0.341275	0.341031	0.341031	0.614489	0.546917	0
2030	1360	0.720798	0.585162	0.341031	0.341903	0.470063	0.341031	0.341903	0.341903	0.341903	0.341903	0.808583	0.583115	0.58132	0	0.524684	0.355699	0.414492	0.374436	0.341031	0.356134	0.341275	0.341031	0.341031	0.614489	0.546917	0
2030	1380	0.720798	0.585162	0.341031	0.341903	0.470063	0.341031	0.341903	0.341903	0.341903	0.341903	0.808583	0.583115	0.58132	0	0.524684	0.355699	0.414492	0.374436	0.341031	0.356134	0.341275	0.341031	0.341031	0.614489	0.546917	0
2030	1400	0.720798	0.585162	0.341031	0.341903	0.470063	0.341031	0.341903	0.341903	0.341903	0.341903	0.808583	0.583115	0.58132	0	0.524684	0.355699	0.414492	0.374436	0.341031	0.356134	0.341275	0.341031	0.341031	0.614489	0.546917	0
2030	1420	0.720798	0.585162	0.341031	0.341903	0.470063	0.341031	0.341903	0.341903	0.341903	0.341903	0.808583	0.583115	0.58132	0	0.524684	0.355699	0.414492	0.374436	0.341031	0.356134	0.341275	0.341031	0.341031	0.614489	0.546917	0
2030	1440	0.720798	0.585162	0.341031	0.341903	0.470063	0.341031	0.341903	0.341903	0.341903	0.341903	0.808583	0.583115	0.58132	0	0.524684	0.355699	0.414492	0.374436	0.341031	0.356134	0.341275	0.341031	0.341031	0.614489	0.546917	0
2030	1460	0.720798	0.585162	0.341031	0.341903	0.470063	0.341031	0.341903	0.341903	0.341903	0.341903	0.808583	0.583115	0.58132	0	0.524684	0.355699	0.414492	0.374436	0.341031	0.356134	0.341275	0.341031	0.341031	0.614489	0.546917	0
2030	1480	0.720798	0.585162	0.341031	0.341903	0.470063	0.341031	0.341903	0.341903	0.341903	0.341903	0.808583	0.583115	0.58132	0	0.524684	0.355699	0.414492	0.374436	0.341031	0.356134	0.341275	0.341031	0.341031	0.614489	0.546917	0
2030	1500	0.720798	0.585162	0.341031	0.341903	0.470063	0.341031	0.341903	0.341903	0.341903	0.341903	0.808583	0.583115	0.58132	0	0.524684	0.355699	0.414492	0.374436	0.341031	0.356134	0.341275	0.341031	0.341031	0.614489	0.546917	0
2030	1520	0.720798	0.585162	0.341031	0.341903	0.470063	0.341031	0.341903	0.341903	0.341903	0.341903	0.808583	0.583115	0.58132	0	0.524684	0.355699	0.414492	0.374436	0.341031	0.356134	0.341275	0.341031	0.341031	0.614489	0.546917	0
2030	1540	0.720798	0.585162	0.341031	0.341903	0.470063	0.341031	0.341903	0.341903	0.341903	0.341903	0.808583	0.583115	0.58132	0	0.524684	0.355699	0.414492	0.374436	0.341031	0.356134	0.341275	0.341031	0.341031	0.614489	0.546917	0
2030	1560	0.720798	0.585162	0.341031	0.341903	0.470063	0.341031	0.341903	0.341903	0.341903	0.341903	0.808583	0.583115	0.58132	0	0.524684	0.355699	0.414492	0.374436	0.341031	0.356134	0.341275	0.341031	0.341031	0.614489	0.546917	0
2030	1580	0.720798	0.585162	0.341031	0.341903	0.470063	0.341031	0.341903	0.341903	0.341903	0.341903	0.808583	0.583115	0.58132	0	0.524684	0.355699	0.414492	0.374436	0.341031	0.356134	0.341275	0.341031	0.341031	0.614489	0.546917	0
2030	1600	0.720798	0.585162	0.341031	0.341903	0.470063	0.341031	0.341903	0.341903	0.341903	0.341903	0.808583	0.583276	0.58132	0	0.524684	0.355699	0.414492	0.374436	0.341031	0.356134	0.341275	0.341031	0.341031	0.614489	0.546917	0
2030	1620	0.720798	0.585162	0.341031	0.341903	0.470063	0.341031	0.341903	0.341903	0.341903	0.341903	0.808583	0.583276	0.58132	0	0.524684	0.355699	0.414492	0.374436	0.341031	0.356134	0.341275	0.341031	0.341031	0.614489	0.546917	0
2030	1640	0.720798	0.585162	0.341031	0.341903	0.470063	0.341031	0.341903	0.341903	0.341903	0.341903	0.808583	0.583276	0.58132	0	0.524684	0.355699	0.414492	0.374436	0.341031	0.356134	0.341275	0.341031	0.341031	0.614489	0.546917	0
2030	1660	0.720798	0.585162	0.341031	0.341903	0.470063	0.341031	0.341903	0.341903	0.341903	0.341903	0.808583	0.583276	0.58132	0	0.524684	0.355699	0.414492	0.374436	0.341031	0.356134	0.341275	0.341031	0.341031	0.614489	0.546917	0
2030	1680	0.720798	0.585162	0.341031	0.341903	0.470063	0.341031	0.341903	0.341903	0.341903	0.341903	0.808583	0.583276	0.58132	0	0.524684	0.355699	0.414492	0.374436	0.341031	0.356134	0.341275	0.341031	0.341031	0.614489	0.546917	0
2030	1700	0.720798	0.585162	0.341031	0.341903	0.470063	0.341031	0.341903	0.341903	0.341903	0.341903	0.808583	0.583276	0.58132	0	0.524684	0.355699	0.414492	0.374436	0.341031	0.356134	0.341275	0.341031	0.341031	0.614489	0.546917	0
2030	1720	0.720798	0.585162	0.341031	0.341903	0.470063	0.341031	0.341903	0.341903	0.341903	0.341903	0.808583	0.583276	0.58132	0	0.524684	0.355699	0.414492	0.374436	0.341031	0.356134	0.341275	0.341031	0.341031	0.614489	0.546917	0
2030	1740	0.720798	0.585162	0.341031	0.341903	0.470063	0.341031	0.341903	0.341903	0.341903	0.341903	0.808583	0.583276	0.58132	0	0.524684	0.355699	0.414492	0.374436	0.341031	0.356134	0.341275	0.341031	0.341031	0.614489	0.546917	0
2030	1760	0.720798	0.585162	0.341031	0.341903	0.470063	0.341031	0.341903	0.341903	0.341903	0.341903	0.808583	0.583276	0.58132	0	0.524684	0.355699	0.414492	0.374436	0.341031	0.356134	0.341275	0.341031	0.341031	0.614489	0.546917	0
2030	1780	0.720798	0.585162	0.341031	0.341903	0.470063	0.341031	0.341903	0.341903	0.341903	0.341903	0.808583	0.583276	0.58132	0	0.524684	0.355699	0.414492	0.374436	0.341031	0.356134	0.341275	0.341031	0.341031	0.614489	0.546917	0
2030	1800	0.720798	0.585162	0.341031	0.341903	0.470063	0.341031	0.341903	0.341903	0.341903	0.341903	0.808583	0.583276	0.58132	0	0.524684	0.355699	0.414492	0.374436	0.341031	0.356134	0.341275	0.341031	0.341031	0.614489	0.546917	0
2030	1820	0.720798	0.585162	0.341031	0.341903	0.470063	0.341031	0.341903	0.341903	0.341903	0.341903	0.808583	0.583276	0.58132	0	0.524684	0.355699	0.414492	0.374436	0.341031	0.356134	0.341275	0.341031	0.341031	0.614489	0.546917	0
2030	1840	0.720798	0.585162	0.341031	0.341903	0.470063	0.341031	0.341903	0.341903	0.341903	0.341903	0.808583	0.583276	0.58132	0	0.524684	0.355699	0.414492	0.374436	0.341031	0.356134	0.341275	0.341031	0.341031	0.614489	0.546917	0
2030	1860	0.720798	0.585162	0.341031	0.341903	0.470063	0.341031	0.341903	0.341903	0.341903	0.341903	0.808583	0.583276	0.58132	0	0.524684	0.355699	0.414492	0.374436	0.341031	0.356134	0.341275	0.341031	0.341031	0.614489	0.546917	0
2030	1880	0.720798	0.585162	0.341031	0.341903	0.470063	0.341031	0.341903	0.341903	0.341903	0.341903	0.808583	0.583276	0.58132	0	0.524684	0.355699	0.414492	0.374436	0.341031	0.356134	0.341275	0.341031	0.341031	0.614489	0.546917	0
2030	1900	0.720798	0.585162	0.341031	0.341903	0.470063	0.341031	0.341903	0.341903	0.341903	0.341903	0.808583	0.583276	0.58132	0	0.524684	0.355699	0.414492	0.374436	0.341031	0.356134	0.341275	0.341031	0.341031	0.614489	0.546917	0
2030	1920	0.720798	0.585162	0.341031	0.341903	0.470063	0.341031	0.341903	0.341903	0.341903	0.341903	0.808583	0.583276	0.58132	0	0.524684	0.355699	0.414492	0.374436	0.341031	0.356134	0.341275	0.341031	0.341031	0.614489	0.546917	0
2030	1940	0.720798	0.585162	0.341031	0.341903	0.470063	0.341031	0.341903	0.341903	0.341903	0.341903	0.808583	0.583276	0.58132	0	0.524684	0.355699	0.414492	0.374436	0.341031	0.356134	0.341275	0.341031	0.341031	0.614489	0.546917	0
2030	1960	0.720798	0.585162	0.341031	0.341903	0.470063	0.341031	0.341903	0.341903	0.341903	0.341903	0.808583	0.583276	0.58132	0	0.524684	0.355699	0.414492	0.374436	0.341031	0.356134	0.341275	0.341031	0.341031	0.614489	0.546917	0
2030	1980	0.720798	0.585162	0.341031	0.341903	0.470063	0.341031	0.341903	0.341903	0.341903	0.341903	0.808583	0.583276	0.58132	0	0.524684	0.355699	0.414492	0.374436	0.341031	0.356134	0.341275	0.341031	0.341031	0.614489	0.546917	0
2030	2000	0.720798	0.585162	0.341031	0.341903	0.470063	0.341031	0.341903	0.341903	0.341903	0.341903	0.808583	0.583276	0.58132	0	0.524684	0.355699	0.414492	0.374436	0.341031	0.356134	0.341275	0.341031	0.341031	0.614489	0.546917	0
2030	2020	0.720798	0.585162	0.341031	0.341903	0.470063	0.341031	0.341903	0.341903	0.341903	0.341903	0.808583	0.583276	0.58132	0	0.524684	0.355699	0.414492	0.374436	0.341031	0.356134	0.341275	0.341031	0.341031	0.614489	0.546917	0
2030	2040	0.720798	0.585162	0.341031	0.341903	0.470063	0.341031	0.341903	0.341903	0.341903	0.341903	0.808583	0.583276	0.58132	0	0.524684	0.355699	0.414492	0.374436	0.341031	0.356134	0.341275	0.341031	0.341031	0.614489	0.546917	0
2030	2060	0.720798	0.585162	0.341031	0.341903	0.470063	0.341031	0.341903	0.341903	0.341903	0.341903	0.808583	0.583276	0.58132	0	0.524684	0.355699	0.414492	0.374436	0.341031	0.356134	0.341275	0.341031	0.341031	0.614489	0.546917	0
2030	2080	0.720798	0.585162	0.341031	0.341903	0.470063	0.341031	0.341903	0.341903	0.341903	0.341903	0.808583	0.583276	0.58132	0	0.524684	0.355699	0.414492	0.374436	0.341031	0.356134	0.341275	0.341031	0.341031	0.614489	0.546917	0
2030	2100	0.720798	0.585162	0.341031	0.341903	0.470063	0.341031	0.341903	0.341903	0.341903	0.341903	0.808583	0.583276	0.58132	0	0.524684	0.355699	0.414492	0.374436	0.341031	0.356134	0.341275	0.341031	0.341031	0.614489	0.546917	0
2030	2120	0.720798	0.585162	0.341031	0.341903	0.470063	0.341031	0.341903	0.341903	0.341903	0.341903	0.808583	0.583276	0.58132	0	0.524684	0.355699	0.414492	0.374436	0.341031	0.356134	0.341275	0.341031	0.341031	0.614489	0.546917	0
2030	2140	0.720798	0.585162	0.341031	0.341903	0.470063	0.341031	0.341903	0.341903	0.341903	0.341903	0.808583	0.583276	0.58132	0	0.524684	0.355699	0.414492	0.374436	0.341031	0.356134	0.341275	0.341031	0.341031	0.614489	0.546917	0
2030	2160	0.720798	0.585162	0.341031	0.341903	0.470063	0.341031	0.341903	0.341903	0.341903	0.341903	0.808583	0.583276	0.58132	0	0.524684	0.355699	0.414492	0.374436	0.341031	0.356134	0.341275	0.341031	0.341031	0.614489	0.546917	0
2030	2180	0.720798	0.585162	0.341031	0.341903	0.470063	0.341031	0.341903	0.341903	0.341903	0.341903	0.808583	0.583276	0.58132	0	0.524684	0.355699	0.414492	0.374436	0.341031	0.356134	0.341275	0.341031	0.341031	0.614489	0.546917	0
2030	2200	0.720798	0.585162	0.341031	0.341903	0.470063	0.341031	0.341903	0.341903	0.341903	0.341903	0.808583	0.583276	0.58132	0	0.524684	0.355699	0.414492	0.374436	0.341031	0.356134	0.341275	0.341031	0.341031	0.614489	0.546917	0
2030	2220	0.720798	0.585162	0.341031	0.341903	0.470063	0.341031	0.341903	0.341903	0.341903	0.341903	0.808583	0.583276	0.58132	0	0.524684	0.355699	0.414492	0.374436	0.341031	0.356134	0.341275	0.341031	0.341031	0.614489	0.546917	0
2030	2240	0.720798	0.585162	0.341031	0.341903	0.470063	0.341031	0.341903	0.341903	0.341903	0.341903	0.808583	0.583276	0.58132	0	0.524684	0.355699	0.414492	0.374436	0.341031	0.356134	0.341275	0.341031	0.341031	0.614489	0.546917	0
2030	2260	0.720798	0.585162	0.341031	0.341903	0.470063	0.341031	0.341903	0.341903	0.341903	0.341903	0.808583	0.583276	0.58132	0	0.524684	0.355699	0.414492	0.374436	0.341031	0.356134	0.341275	0.341031	0.341031	0.614489	0.546917	0
2030	2280	0.720798	0.585162	0.341031	0.341903	0.470063	0.341031	0.341903	0.341903	0.341903	0.341903	0.808583	0.583276	0.58132	0	0.524684	0.355699	0.414492	0.374436	0.341031	0.356134	0.341275	0.341031	0.341031	0.614489	0.546917	0
2030	2300	0.720798	0.585162	0.341031	0.341903	0.470063	0.341031	0.341903	0.341903	0.341903	0.341903	0.808583	0.583276	0.58132	0	0.524684	0.355699	0.414492	0.374436	0.341031	0.356134	0.341275	0.341031	0.341031	0.614489	0.546917	0
2030	2320	0.720798	0.585162	0.341031	0.341903	0.470063	0.341031	0.341903	0.341903	0.341903	0.341903	0.808583	0.583276	0.58132	0	0.524684	0.355699	0.414492	0.374436	0.341031	0.356134	0.341275	0.341031	0.341031	0.614489	0.546917	0
2030	2340	0.720798	0.585162	0.341031	0.341903	0.470063	0.341031	0.341903	0.341903	0.341903	0.341903	0.808583	0.583276	0.58132	0	0.524684	0.355699	0.414492	0.374436	0.341031	0.356134	0.341275	0.341031	0.341031	0.614489	0.546917	0
2030	2360	0.720798	0.585162	0.341031	0.341903	0.470063	0.341031	0.341903	0.341903	0.341903	0.341903	0.808583	0.583276	0.58132	0	0.524684	0.355699	0.414492	0.374436	0.341031	0.356134	0.341275	0.341031	0.341031	0.614489	0.546917	0
2030	2380	0.720798	0.585162	0.341031	0.341903	0.470063	0.341031	0.341903	0.341903	0.341903	0.341903	0.808583	0.583276	0.58132	0	0.524684	0.355699	0.414492	0.374436	0.341031	0.356134	0.341275	0.341031	0.341031	0.614489	0.546917	0
2030	2400	0.720798	0.585162	0.341031	0.341903	0.470063	0.341031	0.341903	0.341903	0.341903	0.341903	0.808583	0.583276	0.58132	0	0.524684	0.355699	0.414492	0.374436	0.341031	0.356134	0.341275	0.341031	0.341031	0.614489	0.546917	0
2030	2420	0.720798	0.585162	0.341031	0.341903	0.470063	0.341031	0.341903	0.341903	0.341903	0.341903	0.808583	0.583276	0.58132	0	0.524684	0.355699	0.414492	0.374436	0.341031	0.356134	0.341275	0.341031	0.341031	0.614489	0.546917	0
2030	2440	0.720798	0.585162	0.341031	0.341903	0.470063	0.341031	0.341903	0.341903	0.341903	0.341903	0.808583	0.583276	0.58132	0	0.524684	0.355699	0.414492	0.374436	0.341031	0.356134	0.341275	0.341031	0.341031	0.614489	0.546917	0
2030	2460	0.720798	0.585162	0.341031	0.341903	0.470063	0.341031	0.341903	0.341903	0.341903	0.341903	0.808583	0.583276	0.58132	0	0.524684	0.355699	0.414492	0.374436	0.341031	0.356134	0.341275	0.341031	0.341031	0.614489	0.546917	0
2030	2480	0.720798	0.585162	0.341031	0.341903	0.470063	0.341031	0.341903	0.341903	0.341903	0.341903	0.808583	0.583276	0.58132	0	0.524684	0.355699	0.414492	0.374436	0.341031	0.356134	0.341275	0.341031	0.341031	0.614489	0.546917	0
2030	2500	0.720798	0.585162	0.341031	0.341903	0.470063	0.341031	0.341903	0.341903	0.341903	0.341903	0.808583	0.583276	0.58132	0	0.524684	0.355699	0.414492	0.374436	0.341031	0.356134	0.341275	0.341031	0.341031	0.614489	0.546917	0
2030	2520	0.720798	0.585162	0.341031	0.341903	0.470063	0.341031	0.341903	0.341903	0.341903	0.341903	0.808583	0.583276	0.58132	0	0.524684	0.355699	0.414492	0.374436	0.341031	0.356134	0.341275	0.341031	0.341031	0.614489	0.546917	0
2030	2540	0.720798	0.585162	0.341031	0.341903	0.470063	0.341031	0.341903	0.341903	0.341903	0.341903	0.808583	0.583276	0.58132	0	0.524684	0.355699	0.414492	0.374436	0.341031	0.356134	0.341275	0.341031	0.341031	0.614489	0.546917	0
2030	2560	0.720798	0.585162	0.341031	0.341903	0.470063	0.341031	0.341903	0.341903	0.341903	0.341903	0.808583	0.583276	0.58132	0	0.524684	0.355699	0.414492	0.374436	0.341031	0.356134	0.341275	0.341031	0.341031	0.614489	0.546917	0
2030	2580	0.720798	0.585162	0.341031	0.341903	0.470063	0.341031	0.341903	0.341903	0.341903	0.341903	0.808583	0.583276	0.58132	0	0.524684	0.355699	0.414492	0.374436	0.341031	0.356134	0.341275	0.341031	0.341031	0.614489	0.546917	0
2030	2600	0.720798	0.585162	0.341031	0.341903	0.470063	0.341031	0.341903	0.341903	0.341903	0.341903	0.808583	0.583276	0.58132	0	0.524684	0.355699	0.414492	0.374436	0.341031	0.356134	0.341275	0.341031	0.341031	0.614489	0.546917	0
2030	2620	0.720798	0.585162	0.341031	0.341903	0.470063	0.341031	0.341903	0.341903	0.341903	0.341903	0.808583	0.583276	0.58132	0	0.524684	0.355699	0.414492	0.374436	0.341031	0.356134	0.341275	0.341031	0.341031	0.614489	0.546917	0
2030	2640	0.720798	0.585162	0.341031	0.341903	0.470063	0.341031	0.341903	0.341903	0.341903	0.341903	0.808583	0.583276	0.58132	0	0.524684	0.355699	0.414492	0.374436	0.341031	0.356134	0.341275	0.341031	0.341031	0.614489	0.546917	0
2030	2660	0.720798	0.585162	0.341031	0.341903	0.470063	0.341031	0.341903	0.341903	0.341903	0.341903	0.808583	0.583276	0.58132	0	0.524684	0.355699	0.414492	0.374436	0.341031	0.356134	0.341275	0.341031	0.341031	0.614489	0.546917	0
2030	2680	0.720798	0.585162	0.341031	0.341903	0.470063	0.341031	0.341903	0.341903	0.341903	0.341903	0.808583	0.583276	0.58132	0	0.524684	0.355699	0.414492	0.374436	0.341031	0.356134	0.341275	0.341031	0.341031	0.614489	0.546917	0
2030	2700	0.720798	0.585162	0.341031	0.341903	0.470063	0.341031	0.341903	0.341903	0.341903	0.341903	0.808583	0.583276	0.58132	0	0.524684	0.355699	0.414492	0.374436	0.341031	0.356134	0.341275	0.341031	0.341031	0.614489	0.546917	0
2030	2720	0.720798	0.585162	0.341031	0.341903	0.470063	0.341031	0.341903	0.341903	0.341903	0.341903	0.808583	0.583276	0.58132	0	0.524684	0.355699	0.414492	0.374436	0.341031	0.356134	0.341275	0.341031	0.341031	0.614489	0.546917	0
2030	2740	0.720798	0.585162	0.341031	0.341903	0.470063	0.341031	0.341903	0.341903	0.341903	0.341903	0.808583	0.583276	0.58132	0	0.524684	0.355699	0.414492	0.374436	0.341031	0.356134	0.341275	0.341031	0.341031	0.614489	0.546917	0
2030	2760	0.720798	0.585162	0.341031	0.341903	0.470063	0.341031	0.341903	0.341903	0.341903	0.341903	0.808583	0.583276	0.58132	0	0.524684	0.355699	0.414492	0.374436	0.341031	0.356134	0.341275	0.341031	0.341031	0.614489	0.546917	0
2030	2780	0.720798	0.585162	0.341031	0.341903	0.470063	0.341031	0.341903	0.341903	0.341903	0.341903	0.808583	0.583276	0.58132	0	0.524684	0.355699	0.414492	0.374436	0.341031	0.356134	0.341275	0.341031	0.341031	0.614489	0.546917	0
2030	2800	0.720798	0.585162	0.341031	0.341903	0.470063	0.341031	0.341903	0.341903	0.341903	0.341903	0.808583	0.583276	0.58132	0	0.524684	0.355699	0.414492	0.374436	0.341031	0.356134	0.341275	0.341031	0.341031	0.614489	0.546917	0
2030	2820	0.720798	0.585162	0.341031	0.341903	0.470063	0.341031	0.341903	0.341903	0.341903	0.341903	0.808583	0.583276	0.58132	0	0.524684	0.355699	0.414492	0.374436	0.341031	0.356134	0.341275	0.341031	0.341031	0.614489	0.546917	0
2030	2840	0.720798	0.585162	0.341031	0.341903	0.470063	0.341031	0.341903	0.341903	0.341903	0.341903	0.808583	0.583276	0.58132	0	0.524684	0.355699	0.414492	0.374436	0.341031	0.356134	0.341275	0.341031	0.341031	0.614489	0.546917	0
2030	2860	0.720798	0.585162	0.341031	0.341903	0.470063	0.341031	0.341903	0.341903	0.341903	0.341903	0.808583	0.583276	0.58132	0	0.524684	0.355699	0.414492	0.374436	0.341031	0.356134	0.341275	0.341031	0.341031	0.614489	0.546917	0
2030	2880	0.720798	0.585162	0.341031	0.341903	0.470063	0.341031	0.341903	0.341903	0.341903	0.341903	0.808583	0.583276	0.58132	0	0.524684	0.355699	0.414492	0.374436	0.341031	0.356134	0.341275	0.341031	0.341031	0.614489	0.546917	0
2030	2900	0.720798	0.585162	0.341031	0.341903	0.470063	0.341031	0.341903	0.341903	0.341903	0.341903	0.808583	0.583276	0.58132	0	0.524684	0.355699	0.414492	0.374436	0.341031	0.356134	0.341275	0.341031	0.341031	0.614489	0.546917	0
2030	2920	0.720798	0.585162	0.341031	0.341903	0.470063	0.341031	0.341903	0.341903	0.341903	0.341903	0.808583	0.583276	0.58132	0	0.524684	0.355699	0.414492	0.374436	0.341031	0.356134	0.341275	0.341031	0.341031	0.614489	0.546917	0
2030	2940	0.720798	0.585162	0.341031	0.341903	0.470063	0.341031	0.341903	0.341903	0.341903	0.341903	0.808583	0.583276	0.58132	0	0.524684	0.355699	0.414492	0.374436	0.341031	0.356134	0.341275	0.341031	0.341031	0.614489	0.546917	0
2030	2960	0.720798	0.585162	0.341031	0.341903	0.470063	0.341031	0.341903	0.341903	0.341903	0.341903	0.808583	0.583276	0.58132	0	0.524684	0.355699	0.414492	0.374436	0.341031	0.356134	0.341275	0.341031	0.341031	0.614489	0.546917	0
2030	2980	0.720798	0.585162	0.341031	0.341903	0.470063	0.341031	0.341903	0.341903	0.341903	0.341903	0.808583	0.583276	0.58132	0	0.524684	0.355699	0.414492	0.374436	0.341031	0.356134	0.341275	0.341031	0.341031	0.614489	0.546917	0
2030	3000	0.720798	0.585162	0.341031	0.341903	0.470063	0.341031	0.341903	0.341903	0.341903	0.341903	0.808583	0.583276	0.58132	0	0.524684	0.355699	0.414492	0.374436	0.341031	0.356134	0.341275	0.341031	0.341031	0.614489	0.546917	0
2030	3020	0.720798	0.585162	0.341031	0.341903	0.470063	0.341031	0.341903	0.341903	0.341903	0.341903	0.808583	0.583276	0.58132	0	0.524684	0.355699	0.414492	0.374436	0.341031	0.356134	0.341275	0.341031	0.341031	0.614489	0.546917	0
2030	3040	0.720798	0.585162	0.341031	0.341903	0.470063	0.341031	0.341903	0.341903	0.341903	0.341903	0.808583	0.583276	0.58132	0	0.524684	0.355699	0.414492	0.374436	0.341031	0.356134	0.341275	0.341031	0.341031	0.614489	0.546917	0
2030	3060	0.720798	0.585162	0.341031	0.341903	0.470063	0.341031	0.341903	0.341903	0.341903	0.341903	0.808583	0.583276	0.58132	0	0.524684	0.355699	0.414492	0.374436	0.341031	0.356134	0.341275	0.341031	0.341031	0.614489	0.546917	0
2030	3080	0.720798	0.585162	0.341031	0.341903	0.470063	0.341031	0.341903	0.341903	0.341903	0.341903	0.808583	0.583276	0.58132	0	0.524684	0.355699	0.414492	0.374436	0.341031	0.356134	0.341275	0.341031	0.341031	0.614489	0.546917	0
2030	3100	0.720798	0.585162	0.341031	0.341903	0.470063	0.341031	0.341903	0.341903	0.341903	0.341903	0.808583	0.583276	0.58132	0	0.524684	0.355699	0.414492	0.374436	0.341031	0.356134	0.341275	0.341031	0.341031	0.614489	0.546917	0
2030	3120	0.720798	0.585162	0.341031	0.341903	0.470063	0.341031	0.341903	0.341903	0.341903	0.341903	0.808583	0.583276	0.58132	0	0.524684	0.355699	0.414492	0.374436	0.341031	0.356134	0.341275	0.341031	0.341031	0.614489	0.546917	0
2030	3140	0.720798	0.585162	0.341031	0.341903	0.470063	0.341031	0.341903	0.341903	0.341903	0.341903	0.808583	0.583276	0.58132	0	0.524684	0.355699	0.414492	0.374436	0.341031	0.356134	0.341275	0.341031	0.341031	0.614489	0.546917	0
2030	3160	0.720798	0.585162	0.341031	0.341903	0.470063	0.341031	0.341903	0.341903	0.341903	0.341903	0.808583	0.583276	0.58132	0	0.524684	0.355699	0.414492	0.374436	0.341031	0.356134	0.341275	0.341031	0.341031	0.614489	0.546917	0
2030	3180	0.720798	0.585162	0.341031	0.341903	0.470063	0.341031	0.341903	0.341903	0.341903	0.341903	0.808583	0.583276	0.58132	0	0.524684	0.355699	0.414492	0.374436	0.341031	0.356134	0.341275	0.341031	0.341031	0.614489	0.546917	0
2030	3200	0.720798	0.585162	0.341031	0.341903	0.470063	0.341031	0.341903	0.341903	0.341903	0.341903	0.808583	0.583276	0.58132	0	0.524684	0.355699	0.414492	0.374436	0.341031	0.356134	0.341275	0.341031	0.341031	0.614489	0.546917	0
2030	3220	0.720798	0.585162	0.341031	0.341903	0.470063	0.341031	0.341903	0.341903	0.341903	0.341903	0.808583	0.583276	0.58132	0	0.524684	0.355699	0.414492	0.374436	0.341031	0.356134	0.341275	0.341031	0.341031	0.614489	0.546917	0
2030	3240	0.720798	0.585162	0.341031	0.341903	0.470063	0.341031	0.341903	0.341903	0.341903	0.341903	0.808583	0.583276	0.58132	0	0.524684	0.355699	0.414492	0.374436	0.341031	0.356134	0.341275	0.341031	0.341031	0.614489	0.546917	0
2030	3260	0.720798	0.585162	0.341031	0.341903	0.470063	0.341031	0.341903	0.341903	0.341903	0.341903	0.808583	0.583276	0.58132	0	0.524684	0.355699	0.414492	0.374436	0.341031	0.356134	0.341275	0.341031	0.341031	0.614489	0.546917	0
2030	3280	0.720798	0.585162	0.341031	0.341903	0.470063	0.341031	0.341903	0.341903	0.341903	0.341903	0.808583	0.583276	0.58132	0	0.524684	0.355699	0.414492	0.374436	0.341031	0.356134	0.341275	0.341031	0.341031	0.614489	0.546917	0
2030	3300	0.720798	0.585162	0.341031	0.341903	0.470063	0.341031	0.341903	0.341903	0.341903	0.341903	0.808583	0.583276	0.58132	0	0.524684	0.355699	0.414492	0.374436	0.341031	0.356134	0.341275	0.341031	0.341031	0.614489	0.546917	0
2030	3320	0.720798	0.585162	0.341031	0.341903	0.470063	0.341031	0.341903	0.341903	0.341903	0.341903	0.808583	0.583276	0.58132	0	0.524684	0.355699	0.414492	0.374436	0.341031	0.356134	0.341275	0.341031	0.341031	0.614489	0.546917	0
2030	3340	0.720798	0.585162	0.341031	0.341903	0.470063	0.341031	0.341903	0.341903	0.341903	0.341903	0.808583	0.583276	0.58132	0	0.524684	0.355699	0.414492	0.374436	0.341031	0.356134	0.341275	0.341031	0.341031	0.614489	0.546917	0
2030	3360	0.720798	0.585162	0.341031	0.341903	0.470063	0.341031	0.341903	0.341903	0.341903	0.341903	0.808583	0.583276	0.58132	0	0.524684	0.355699	0.414492	0.374436	0.341031	0.356134	0.341275	0.341031	0.341031	0.614489	0.546917	0
2030	3380	0.720798	0.585162	0.341031	0.341903	0.470063	0.341031	0.341903	0.341903	0.341903	0.341903	0.808583	0.583276	0.58132	0	0.524684	0.355699	0.414492	0.374436	0.341031	0.356134	0.341275	0.341031	0.341031	0.614489	0.546917	0
2030	3400	0.720798	0.585162	0.341031	0.341903	0.470063	0.341031	0.341903	0.341903	0.341903	0.341903	0.808583	0.583276	0.58132	0	0.524684	0.355699	0.414492	0.374436	0.341031	0.356134	0.341275	0.341031	0.341031	0.614489	0.546917	0
2030	3420	0.720798	0.585162	0.341031	0.341903	0.470063	0.341031	0.341903	0.341903	0.341903	0.341903	0.808583	0.583276	0.58132	0	0.524684	0.355699	0.414492	0.374436	0.341031	0.356134	0.341275	0.341031	0.341031	0.614489	0.546917	0
2030	3440	0.720798	0.585162	0.341031	0.341903	0.470063	0.341031	0.341903	0.341903	0.341903	0.341903	0.808583	0.583276	0.58132	0	0.524684	0.355699	0.414492	0.374436	0.341031	0.356134	0.341275	0.341031	0.341031	0.614489	0.546917	0
2030	3460	0.720798	0.585162	0.341031	0.341903	0.470063	0.341031	0.341903	0.341903	0.341903	0.341903	0.808583	0.583276	0.58132	0	0.524684	0.355699	0.414492	0.374436	0.341031	0.356134	0.341275	0.341031	0.341031	0.614489	0.546917	0
2030	3480	0.720798	0.585162	0.341031	0.341903	0.470063	0.341031	0.341903	0.341903	0.341903	0.341903	0.808583	0.583276	0.58132	0	0.524684	0.355699	0.414492	0.374436	0.341031	0.356134	0.341275	0.341031	0.341031	0.614489	0.546917	0
2030	3500	0.720798	0.585162	0.341031	0.341903	0.470063	0.341031	0.341903	0.341903	0.341903	0.341903	0.808583	0.583276	0.58132	0	0.524684	0.355699	0.414492	0.374436	0.341031	0.356134	0.341275	0.341031	0.341031	0.614489	0.546917	0
2030	3520	0.720798	0.585162	0.341031	0.341903	0.470063	0.341031	0.341903	0.341903	0.341903	0.341903	0.808583	0.583276	0.58132	0	0.524684	0.355699	0.414492	0.374436	0.341031	0.356134	0.341275	0.341031	0.341031	0.614489	0.546917	0
2030	3540	0.720798	0.585162	0.341031	0.341903	0.470063	0.341031	0.341903	0.341903	0.341903	0.341903	0.808583	0.583276	0.58132	0	0.524684	0.355699	0.414492	0.374436	0.341031	0.356134	0.341275	0.341031	0.341031	0.614489	0.546917	0.453501
2030	3560	0.720798	0.585162	0.341031	0.341903	0.470063	0.341031	0.341903	0.341903	0.341903	0.341903	0.808583	0.583276	0.58132	0	0.524684	0.355699	0.414492	0.374436	0.341031	0.356134	0.341275	0.341031	0.341031	0.614489	0.546917	0.453501
2030	3580	0.720798	0.585162	0.341031	0.341903	0.470063	0.341031	0.341903	0.341903	0.341903	0.341903	0.808583	0.583276	0.58132	0	0.524684	0.355699	0.414492	0.374436	0.341031	0.356134	0.341275	0.341031	0.341031	0.614489	0.546917	0.453501
2030	3600	0.720798	0.585162	0.341031	0.341903	0.470063	0.341031	0.341903	0.341903	0.341903	0.341903	0.808583	0.583276	0.58132	0	0.524684	0.355699	0.414492	0.374436	0.341031	0.356134	0.341275	0.341031	0.341031	0.614489	0.546917	0.453501
2030	3620	0.720798	0.585162	0.341031	0.341903	0.470063	0.341031	0.341903	0.341903	0.341903	0.341903	0.808583	0.583276	0.58132	0	0.524684	0.355699	0.414492	0.374436	0.341031	0.356134	0.341275	0.341031	0.341031	0.614489	0.546917	0.453501
2030	3640	0.720798	0.585162	0.341031	0.341903	0.470063	0.341031	0.341903	0.341903	0.341903	0.341903	0.808583	0.583276	0.58132	0	0.524684	0.355699	0.414492	0.374436	0.341031	0.356134	0.341275	0.341031	0.341031	0.614489	0.546917	0.453501
2030	3660	0.720798	0.585162	0.341031	0.341903	0.470063	0.341031	0.341903	0.341903	0.341903	0.341903	0.808583	0.583276	0.58132	0	0.524684	0.355699	0.414492	0.374436	0.341031	0.356134	0.341275	0.341031	0.341031	0.614489	0.546917	0.453501
2030	3680	0.720798	0.585162	0.341031	0.341903	0.470063	0.341031	0.341903	0.341903	0.341903	0.341903	0.808583	0.583276	0.58132	0	0.524684	0.355699	0.414492	0.374436	0.341031	0.356134	0.341275	0.341031	0.341031	0.614489	0.546917	0.453501
2030	3700	0.720798	0.585162	0.341031	0.341903	0.470063	0.341031	0.341903	0.341903	0.341903	0.341903	0.808583	0.583276	0.58132	0	0.524684	0.355699	0.414492	0.374436	0.341031	0.356134	0.341275	0.341031	0.341031	0.614489	0.546917	0.453501
2030	3720	0.720798	0.585162	0.341031	0.341903	0.470063	0.341031	0.341903	0.341903	0.341903	0.341903	0.808583	0.583276	0.58132	0	0.524684	0.355699	0.414492	0.374436	0.341031	0.356134	0.341275	0.341031	0.341031	0.614489	0.546917	0.453501
2030	3740	0.720798	0.585162	0.341031	0.341903	0.470063	0.341031	0.341903	0.341903	0.341903	0.341903	0.808583	0.583276	0.58132	0	0.524684	0.355699	0.414492	0.374436	0.341031	0.356134	0.341275	0.341031	0.341031	0.614489	0.546917	0.453501
2030	3760	0.720798	0.585162	0.341031	0.341903	0.470063	0.341031	0.341903	0.341903	0.341903	0.341903	0.808583	0.583276	0.58132	0	0.524684	0.355699	0.414492	0.374436	0.341031	0.356134	0.341275	0.341031	0.341031	0.614489	0.546917	0.453501
2030	3780	0.720798	0.585162	0.341031	0.341903	0.470063	0.341031	0.341903	0.341903	0.341903	0.341903	0.808583	0.583276	0.58132	0	0.524684	0.355699	0.414492	0.374436	0.341031	0.356134	0.341275	0.341031	0.341031	0.614489	0.546917	0.453501
2030	3800	0.720798	0.585162	0.341031	0.341903	0.470063	0.341031	0.341903	0.341903	0.341903	0.341903	0.808583	0.583276	0.58132	0	0.524684	0.355699	0.414492	0.374436	0.341031	0.356134	0.341275	0.341031	0.341031	0.614489	0.546917	0.453501
2030	3820	0.720798	0.585162	0.341031	0.341903	0.470063	0.341031	0.341903	0.341903	0.341903	0.341903	0.808583	0.583276	0.58132	0	0.524684	0.355699	0.414492	0.374436	0.341031	0.356134	0.341275	0.341031	0.341031	0.614489	0.546917	0.453501
2030	3840	0.720798	0.585162	0.341031	0.341903	0.470063	0.341031	0.341903	0.341903	0.341903	0.341903	0.808583	0.583276	0.58132	0	0.524684	0.355699	0.414492	0.374436	0.341031	0.356134	0.341275	0.341031	0.341031	0.614489	0.546917	0.453501
2030	3860	0.720798	0.585162	0.341031	0.341903	0.470063	0.341031	0.341903	0.341903	0.341903	0.341903	0.808583	0.583276	0.58132	0	0.524684	0.355699	0.414492	0.374436	0.341031	0.356134	0.341275	0.341031	0.341031	0.614489	0.546917	0.453501
2030	3880	0.720798	0.585162	0.341031	0.341903	0.470063	0.341031	0.341903	0.341903	0.341903	0.341903	0.808583	0.583276	0.58132	0	0.524684	0.355699	0.414492	0.374436	0.341031	0.356134	0.341275	0.341031	0.341031	0.614489	0.546917	0.453501
2030	3900	0.720798	0.585162	0.341031	0.341903	0.470063	0.341031	0.341903	0.341903	0.341903	0.341903	0.808583	0.583276	0.58132	0	0.524684	0.355699	0.414492	0.374436	0.341031	0.356134	0.341275	0.341031	0.341031	0.614489	0.546917	0.453501
2030	3920	0.720798	0.585162	0.341031	0.341903	0.470063	0.341031	0.341903	0.341903	0.341903	0.341903	0.808583	0.583276	0.58132	0	0.524684	0.355699	0.414492	0.374436	0.341031	0.356134	0.341275	0.341031	0.341031	0.614489	0.546917	0.453501
2030	3940	0.720798	0.585162	0.341031	0.341903	0.470063	0.341031	0.341903	0.341903	0.341903	0.341903	0.808583	0.583276	0.58132	0	0.524684	0.355699	0.414492	0.374436	0.341031	0.356134	0.341275	0.341031	0.341031	0.614489	0.546917	0.453501
2030	3960	0.720798	0.585162	0.341031	0.341903	0.470063	0.341031	0.341903	0.341903	0.341903	0.341903	0.808583	0.583276	0.58132	0	0.524684	0.355699	0.414492	0.374436	0.341031	0.356134	0.341275	0.341031	0.341031	0.614489	0.546917	0.453501
2030	3980	0.720798	0.585162	0.341031	0.341903	0.470063	0.341031	0.341903	0.341903	0.341903	0.341903	0.808583	0.583276	0.58132	0	0.524684	0.355699	0.414492	0.374436	0.341031	0.356134	0.341275	0.341031	0.341031	0.614489	0.546917	0.453501
2030	4000	0.720798	0.585162	0.341031	0.341903	0.470063	0.341031	0.341903	0.341903	0.341903	0.341903	0.808583	0.583276	0.58132	0	0.524684	0.355699	0.414492	0.374436	0.341031	0.356134	0.341275	0.341031	0.341031	0.614489	0.546917	0.453501
2050	0	0	0	0	0	0	0	0	0	0	0	0	0	0	0	0	0	0	0	0	0	0	0	0	0	0	0
2050	20	0.756525	0.581758	0	0	0	0	0	0	0	0	0.353168	0.0757727	0	0	0.26827	0.210658	0	0	0	0	0	0	0	0.637126	0	0
2050	40	0.822916	0.581758	0.244843	0.245433	0.326064	0.242805	0.245433	0.245433	0.245433	0.245433	0.595383	0.475905	0.568134	0	0.268451	0.294912	0.224967	0	0.244843	0.200164	0.245027	0.244843	0.244843	0.637126	0.368097	0
2050	60	0.822916	0.581758	0.244843	0.245433	0.326064	0.242805	0.245433	0.245433	0.245433	0.245433	0.595383	0.686642	0.568134	0	0.282225	0.294935	0.308302	0.0130363	0.244843	0.200164	0.245027	0.244843	0.244843	0.637126	0.368097	0
2050	80	0.822916	0.581758	0.244843	0.2455	0.347268	0.250716	0.2455	0.2455	0.2455	0.2455	0.595383	0.742278	0.568134	0	0.390538	0.319894	0.308302	0.0130363	0.244843	0.28363	0.273126	0.244843	0.244843	0.659208	0.631215	0
2050	100	0.822916	0.581758	0.244843	0.2455	0.347268	0.250716	0.2455	0.2455	0.2455	0.2455	0.595383	0.871429	0.568134	0	0.390877	0.319894	0.308302	0.0130363	0.244843	0.28363	0.273126	0.244843	0.244843	0.817412	0.631215	0
2050	120	0.822916	0.581758	0.244843	0.2455	0.347268	0.250716	0.2455	0.2455	0.2455	0.2455	0.612602	0.871429	0.568134	0	0.390877	0.319894	0.308302	0.0130363	0.244843	0.28363	0.273126	0.244843	0.244843	0.817412	0.631215	0
2050	140	0.822916	0.780215	0.244843	0.2455	0.347268	0.250716	0.2455	0.2455	0.2455	0.2455	0.749872	0.871429	0.783882	0	0.390877	0.319894	0.308302	0.0130363	0.244843	0.28363	0.273126	0.244843	0.244843	0.817412	0.631215	0
2050	160	0.822916	0.780215	0.244843	0.2455	0.347268	0.250716	0.2455	0.2455	0.2455	0.2455	0.749872	0.871429	0.783882	0	0.390877	0.319894	0.308302	0.0130363	0.244843	0.28363	0.273126	0.244843	0.244843	0.817412	0.631215	0
2050	180	0.822916	0.780215	0.244843	0.2455	0.347268	0.250954	0.2455	0.2455	0.2455	0.2455	0.749872	0.886029	0.783882	0	0.390877	0.319894	0.308302	0.0130363	0.454708	0.28363	0.282358	0.244843	0.244843	0.819319	0.631215	0
2050	200	0.822916	0.780215	0.244843	0.2455	0.347268	0.250954	0.2455	0.2455	0.2455	0.2455	0.749872	0.886029	0.783882	0	0.69873	0.319894	0.308302	0.0130363	0.454708	0.28363	0.282358	0.244843	0.244843	0.819319	0.631215	0
2050	220	0.822916	0.780215	0.454708	0.2455	0.626751	0.454708	0.2455	0.2455	0.2455	0.2455	0.749872	0.886029	0.783882	0	0.69873	0.319894	0.308302	0.0130363	0.454708	0.28363	0.455034	0.454708	0.454708	0.819319	0.786616	0
2050	240	0.822916	0.780215	0.454708	0.455871	0.626751	0.454708	0.455871	0.455871	0.455871	0.455871	0.804648	0.886029	0.783882	0	0.699579	0.474265	0.558307	0.0130363	0.454708	0.475272	0.455034	0.454708	0.454708	0.819319	0.786616	0
2050	260	0.822916	0.780215	0.454708	0.455871	0.626751	0.454708	0.455871	0.455871	0.455871	0.455871	0.804648	0.886029	0.783882	0	0.699579	0.474265	0.558307	0.0130363	0.454708	0.475272	0.455034	0.454708	0.454708	0.819319	0.786616	0
2050	280	0.822916	0.780215	0.454708	0.455871	0.626751	0.454708	0.455871	0.455871	0.455871	0.455871	0.804648	0.886029	0.783882	0	0.699579	0.474265	0.558307	0.0130363	0.454708	0.475272	0.455034	0.454708	0.454708	0.819319	0.786616	0
2050	300	0.822916	0.780215	0.454708	0.455871	0.626751	0.454708	0.455871	0.455871	0.455871	0.455871	0.804648	0.886029	0.783882	0	0.699579	0.474265	0.558307	0.0130363	0.454708	0.475272	0.455034	0.454708	0.454708	0.819319	0.786616	0
2050	320	0.822916	0.780215	0.454708	0.455871	0.626751	0.454708	0.455871	0.455871	0.455871	0.455871	0.969636	0.886029	0.783882	0	0.699579	0.474265	0.558307	0.0130363	0.454708	0.475272	0.455034	0.454708	0.454708	0.819319	0.786616	0
2050	340	0.822916	0.780215	0.454708	0.455871	0.626751	0.454708	0.455871	0.455871	0.455871	0.455871	0.969636	0.886029	0.783882	0	0.699579	0.474265	0.558307	0.0130363	0.454708	0.475272	0.455034	0.454708	0.454708	0.819319	0.786616	0
2050	360	0.822916	0.780215	0.454708	0.455871	0.626751	0.454708	0.455871	0.455871	0.455871	0.455871	0.969636	0.886029	0.783882	0	0.699579	0.474265	0.558307	0.0130363	0.454708	0.475272	0.455034	0.454708	0.454708	0.819319	0.786616	0
2050	380	0.822916	0.780215	0.454708	0.455871	0.626751	0.454708	0.455871	0.455871	0.455871	0.455871	0.969636	0.886029	0.783882	0	0.699579	0.474265	0.558307	0.0130363	0.454708	0.475272	0.455034	0.454708	0.454708	0.819319	0.786616	0
2050	400	0.822916	0.780215	0.454708	0.455871	0.626751	0.454708	0.455871	0.455871	0.455871	0.455871	0.969636	0.886029	0.783882	0	0.699579	0.474265	0.558307	0.0130363	0.454708	0.475272	0.455034	0.454708	0.454708	0.819319	0.786616	0
2050	420	0.822916	0.780215	0.454708	0.455871	0.626751	0.454708	0.455871	0.455871	0.455871	0.455871	0.969636	0.886029	0.783882	0	0.699579	0.474265	0.558307	0.0130363	0.454708	0.475272	0.455034	0.454708	0.454708	0.819319	0.786616	0
2050	440	0.822916	0.780215	0.454708	0.455871	0.626751	0.454708	0.455871	0.455871	0.455871	0.455871	0.969636	0.886029	0.783882	0	0.699579	0.474265	0.558307	0.0130363	0.454708	0.475272	0.455034	0.454708	0.454708	0.819319	0.786616	0
2050	460	0.822916	0.780215	0.454708	0.455871	0.626751	0.454708	0.455871	0.455871	0.455871	0.455871	0.969636	0.886029	0.783882	0	0.699579	0.474265	0.558307	0.0130363	0.454708	0.475272	0.455034	0.454708	0.454708	0.819319	0.786616	0
2050	480	0.822916	0.780215	0.454708	0.455871	0.626751	0.454708	0.455871	0.455871	0.455871	0.455871	0.969636	0.886029	0.783882	0	0.699579	0.474265	0.558307	0.0130363	0.454708	0.475272	0.455034	0.454708	0.454708	0.819319	0.786616	0
2050	500	0.822916	0.780215	0.454708	0.455871	0.626751	0.454708	0.455871	0.455871	0.455871	0.455871	0.969636	0.886029	0.783882	0	0.699579	0.474265	0.558307	0.0130363	0.454708	0.475272	0.455034	0.454708	0.454708	0.819319	0.786616	0
2050	520	0.822916	0.780215	0.454708	0.455871	0.626751	0.454708	0.455871	0.455871	0.455871	0.455871	0.969636	0.886029	0.783882	0	0.699579	0.474265	0.558307	0.0130363	0.454708	0.475272	0.455034	0.454708	0.454708	0.819319	0.786616	0
2050	540	0.822916	0.780215	0.454708	0.455871	0.626751	0.454708	0.455871	0.455871	0.455871	0.455871	0.969636	0.886029	0.783882	0	0.699579	0.474265	0.558307	0.0130363	0.454708	0.475272	0.455034	0.454708	0.454708	0.819319	0.786616	0
2050	560	0.822916	0.780215	0.454708	0.455871	0.626751	0.454708	0.455871	0.455871	0.455871	0.455871	0.969636	0.886029	0.783882	0	0.699579	0.474265	0.558307	0.0130363	0.454708	0.475272	0.455034	0.454708	0.454708	0.819319	0.786616	0
2050	580	0.822916	0.780215	0.454708	0.455871	0.626751	0.454708	0.455871	0.455871	0.455871	0.455871	0.969636	0.886029	0.783882	0	0.699579	0.474265	0.558307	0.0130363	0.454708	0.475272	0.455034	0.454708	0.454708	0.819319	0.786616	0
2050	600	0.822916	0.780215	0.454708	0.455871	0.626751	0.454708	0.455871	0.455871	0.455871	0.455871	0.969636	0.886029	0.783882	0	0.699579	0.474265	0.558307	0.0130363	0.454708	0.475272	0.455034	0.454708	0.454708	0.819319	0.786616	0
2050	620	0.822916	0.780215	0.454708	0.455871	0.626751	0.454708	0.455871	0.455871	0.455871	0.455871	0.969636	0.886029	0.783882	0	0.699579	0.474265	0.558307	0.0130363	0.454708	0.475272	0.455034	0.454708	0.454708	0.819319	0.786616	0
2050	640	0.822916	0.780215	0.454708	0.455871	0.626751	0.454708	0.455871	0.455871	0.455871	0.455871	0.969636	0.886029	0.783882	0	0.699579	0.474265	0.558307	0.0130363	0.454708	0.475272	0.455034	0.454708	0.454708	0.819319	0.786616	0
2050	660	0.822916	0.780215	0.454708	0.455871	0.626751	0.454708	0.455871	0.455871	0.455871	0.455871	0.969636	0.886029	0.783882	0	0.699579	0.474265	0.558307	0.0130363	0.454708	0.475272	0.455034	0.454708	0.454708	0.819319	0.786616	0
2050	680	0.822916	0.780215	0.454708	0.455871	0.626751	0.454708	0.455871	0.455871	0.455871	0.455871	0.969636	0.886029	0.783882	0	0.699579	0.474265	0.558307	0.0130363	0.454708	0.475272	0.455034	0.454708	0.454708	0.819319	0.786616	0
2050	700	0.822916	0.780215	0.454708	0.455871	0.626751	0.454708	0.455871	0.455871	0.455871	0.455871	0.969636	0.886029	0.783882	0	0.699579	0.474265	0.558307	0.499248	0.454708	0.475272	0.455034	0.454708	0.454708	0.819319	0.786616	0
2050	720	0.822916	0.780215	0.454708	0.455871	0.626751	0.454708	0.455871	0.455871	0.455871	0.455871	0.969636	0.886029	0.783882	0	0.699579	0.474265	0.558307	0.499248	0.454708	0.475272	0.455034	0.454708	0.454708	0.819319	0.786616	0
2050	740	0.822916	0.780215	0.454708	0.455871	0.626751	0.454708	0.455871	0.455871	0.455871	0.455871	0.969636	0.886029	0.783882	0	0.699579	0.474265	0.558307	0.499248	0.454708	0.475272	0.455034	0.454708	0.454708	0.819319	0.786616	0
2050	760	0.822916	0.780215	0.454708	0.455871	0.626751	0.454708	0.455871	0.455871	0.455871	0.455871	0.969636	0.886029	0.783882	0	0.699579	0.474265	0.558307	0.499248	0.454708	0.475272	0.455034	0.454708	0.454708	0.819319	0.786616	0
2050	780	0.822916	0.780215	0.454708	0.455871	0.626751	0.454708	0.455871	0.455871	0.455871	0.455871	0.969636	0.886029	0.783882	0	0.699579	0.474265	0.558307	0.499248	0.454708	0.475272	0.455034	0.454708	0.454708	0.819319	0.786616	0
2050	800	0.822916	0.780215	0.454708	0.455871	0.626751	0.454708	0.455871	0.455871	0.455871	0.455871	0.969636	0.886029	0.783882	0	0.699579	0.474265	0.558307	0.499248	0.454708	0.475272	0.455034	0.454708	0.454708	0.819319	0.786616	0
2050	820	0.961064	0.780215	0.454708	0.455871	0.626751	0.454708	0.455871	0.455871	0.455871	0.455871	0.969636	0.886029	0.783882	0	0.699579	0.474265	0.558307	0.499248	0.454708	0.475272	0.455034	0.454708	0.454708	0.819319	0.786616	0
2050	840	0.961064	0.780215	0.454708	0.455871	0.626751	0.454708	0.455871	0.455871	0.455871	0.455871	0.969636	0.886029	0.783882	0	0.699579	0.474265	0.558307	0.499248	0.454708	0.475272	0.455034	0.454708	0.454708	0.819319	0.786616	0
2050	860	0.961064	0.780215	0.454708	0.455871	0.626751	0.454708	0.455871	0.455871	0.455871	0.455871	0.969636	0.886029	0.783882	0	0.699579	0.474265	0.558307	0.499248	0.454708	0.475272	0.455034	0.454708	0.454708	0.819319	0.786616	0
2050	880	0.961064	0.780215	0.454708	0.455871	0.626751	0.454708	0.455871	0.455871	0.455871	0.455871	0.969636	0.886029	0.783882	0	0.699579	0.474265	0.558307	0.499248	0.454708	0.475272	0.455034	0.454708	0.454708	0.819319	0.786616	0
2050	900	0.961064	0.780215	0.454708	0.455871	0.626751	0.454708	0.455871	0.455871	0.455871	0.455871	0.969636	0.886029	0.783882	0	0.699579	0.474265	0.558307	0.499248	0.454708	0.475272	0.455034	0.454708	0.454708	0.819319	0.786616	0
2050	920	0.961064	0.780215	0.454708	0.455871	0.626751	0.454708	0.455871	0.455871	0.455871	0.455871	0.969636	0.886029	0.783882	0	0.699579	0.474265	0.558307	0.499248	0.454708	0.475272	0.455034	0.454708	0.454708	0.819319	0.786616	0
2050	940	0.961064	0.780215	0.454708	0.455871	0.626751	0.454708	0.455871	0.455871	0.455871	0.455871	0.969636	0.886029	0.783882	0	0.699579	0.474265	0.558307	0.499248	0.454708	0.475272	0.455034	0.454708	0.454708	0.819319	0.786616	0
2050	960	0.961064	0.780215	0.454708	0.455871	0.626751	0.454708	0.455871	0.455871	0.455871	0.455871	0.969636	0.886029	0.783882	0	0.699579	0.474265	0.558307	0.499248	0.454708	0.475272	0.455034	0.454708	0.454708	0.819319	0.786616	0
2050	980	0.961064	0.780215	0.454708	0.455871	0.626751	0.454708	0.455871	0.455871	0.455871	0.455871	0.969636	0.886029	0.783882	0	0.699579	0.474265	0.558307	0.499248	0.454708	0.475272	0.455034	0.454708	0.454708	0.819319	0.786616	0
2050	1000	0.961064	0.780215	0.454708	0.455871	0.626751	0.454708	0.455871	0.455871	0.455871	0.455871	0.969636	0.886029	0.783882	0	0.699579	0.474265	0.558307	0.499248	0.454708	0.475272	0.455034	0.454708	0.454708	0.819319	0.786616	0
2050	1020	0.961064	0.780215	0.454708	0.455871	0.626751	0.454708	0.455871	0.455871	0.455871	0.455871	0.969636	0.886029	0.783882	0	0.699579	0.474265	0.558307	0.499248	0.454708	0.475272	0.455034	0.454708	0.454708	0.819319	0.786616	0
2050	1040	0.961064	0.780215	0.454708	0.455871	0.626751	0.454708	0.455871	0.455871	0.455871	0.455871	0.969636	0.886029	0.783882	0	0.699579	0.474265	0.558307	0.499248	0.454708	0.475272	0.455034	0.454708	0.454708	0.819319	0.786616	0
2050	1060	0.961064	0.780215	0.454708	0.455871	0.626751	0.454708	0.455871	0.455871	0.455871	0.455871	0.969636	0.886029	0.783882	0	0.699579	0.474265	0.558307	0.499248	0.454708	0.475272	0.455034	0.454708	0.454708	0.819319	0.786616	0
2050	1080	0.961064	0.780215	0.454708	0.455871	0.626751	0.454708	0.455871	0.455871	0.455871	0.455871	0.969636	0.886029	0.783882	0	0.699579	0.474265	0.558307	0.499248	0.454708	0.475272	0.455034	0.454708	0.454708	0.819319	0.786616	0
2050	1100	0.961064	0.780215	0.454708	0.455871	0.626751	0.454708	0.455871	0.455871	0.455871	0.455871	0.969636	0.886029	0.783882	0	0.699579	0.474265	0.558307	0.499248	0.454708	0.475272	0.455034	0.454708	0.454708	0.819319	0.786616	0
2050	1120	0.961064	0.780215	0.454708	0.455871	0.626751	0.454708	0.455871	0.455871	0.455871	0.455871	0.969636	0.886029	0.783882	0	0.699579	0.474265	0.558307	0.499248	0.454708	0.475272	0.455034	0.454708	0.454708	0.819319	0.786616	0
2050	1140	0.961064	0.780215	0.454708	0.455871	0.626751	0.454708	0.455871	0.455871	0.455871	0.455871	0.969636	0.886029	0.783882	0	0.699579	0.474265	0.558307	0.499248	0.454708	0.475272	0.455034	0.454708	0.454708	0.819319	0.786616	0
2050	1160	0.961064	0.780215	0.454708	0.455871	0.626751	0.454708	0.455871	0.455871	0.455871	0.455871	0.969636	0.886029	0.783882	0	0.699579	0.474265	0.558307	0.499248	0.454708	0.475272	0.455034	0.454708	0.454708	0.819319	0.786616	0
2050	1180	0.961064	0.780215	0.454708	0.455871	0.626751	0.454708	0.455871	0.455871	0.455871	0.455871	0.969636	0.886029	0.783882	0	0.699579	0.474265	0.558307	0.499248	0.454708	0.475272	0.455034	0.454708	0.454708	0.819319	0.786616	0
2050	1200	0.961064	0.780215	0.454708	0.455871	0.626751	0.454708	0.455871	0.455871	0.455871	0.455871	0.982323	0.886029	0.783882	0	0.699579	0.474265	0.558307	0.499248	0.454708	0.475272	0.455034	0.454708	0.454708	0.819319	0.786616	0
2050	1220	0.961064	0.780215	0.454708	0.455871	0.626751	0.454708	0.455871	0.455871	0.455871	0.455871	0.982323	0.886029	0.783882	0	0.699579	0.474265	0.558307	0.499248	0.454708	0.475272	0.455034	0.454708	0.454708	0.819319	0.786616	0
2050	1240	0.961064	0.780215	0.454708	0.455871	0.626751	0.454708	0.455871	0.455871	0.455871	0.455871	0.982323	0.886029	0.783882	0	0.699579	0.474265	0.558307	0.499248	0.454708	0.475272	0.455034	0.454708	0.454708	0.819319	0.786616	0
2050	1260	0.961064	0.780215	0.454708	0.455871	0.626751	0.454708	0.455871	0.455871	0.455871	0.455871	0.982323	0.886029	0.783882	0	0.699579	0.474265	0.558307	0.499248	0.454708	0.475272	0.455034	0.454708	0.454708	0.819319	0.786616	0
2050	1280	0.961064	0.780215	0.454708	0.455871	0.626751	0.454708	0.455871	0.455871	0.455871	0.455871	0.982323	0.886029	0.783882	0	0.699579	0.474265	0.558307	0.499248	0.454708	0.475272	0.455034	0.454708	0.454708	0.819319	0.786616	0
2050	1300	0.961064	0.780215	0.454708	0.455871	0.626751	0.454708	0.455871	0.455871	0.455871	0.455871	0.982323	0.886029	0.783882	0	0.699579	0.474265	0.558307	0.499248	0.454708	0.475272	0.455034	0.454708	0.454708	0.819319	0.786616	0
2050	1320	0.961064	0.780215	0.454708	0.455871	0.626751	0.454708	0.455871	0.455871	0.455871	0.455871	0.982323	0.886029	0.783882	0	0.699579	0.474265	0.558307	0.499248	0.454708	0.475272	0.455034	0.454708	0.454708	0.819319	0.786616	0
2050	1340	0.961064	0.780215	0.454708	0.455871	0.626751	0.454708	0.455871	0.455871	0.455871	0.455871	0.982323	0.886029	0.783882	0	0.699579	0.474265	0.558307	0.499248	0.454708	0.475272	0.455034	0.454708	0.454708	0.819319	0.786616	0
2050	1360	0.961064	0.780215	0.454708	0.455871	0.626751	0.454708	0.455871	0.455871	0.455871	0.455871	0.982323	0.886029	0.783882	0	0.699579	0.474265	0.558307	0.499248	0.454708	0.475272	0.455034	0.454708	0.454708	0.819319	0.786616	0
2050	1380	0.961064	0.780215	0.454708	0.455871	0.626751	0.454708	0.455871	0.455871	0.455871	0.455871	0.982323	0.886029	0.783882	0	0.699579	0.474265	0.558307	0.499248	0.454708	0.475272	0.455034	0.454708	0.454708	0.819319	0.786616	0
2050	1400	0.961064	0.780215	0.454708	0.455871	0.626751	0.454708	0.455871	0.455871	0.455871	0.455871	0.982323	0.886029	0.783882	0	0.699579	0.474265	0.558307	0.499248	0.454708	0.475272	0.455034	0.454708	0.454708	0.819319	0.786616	0
2050	1420	0.961064	0.780215	0.454708	0.455871	0.626751	0.454708	0.455871	0.455871	0.455871	0.455871	0.982323	0.886029	0.783882	0	0.699579	0.474265	0.558307	0.499248	0.454708	0.475272	0.455034	0.454708	0.454708	0.819319	0.786616	0
2050	1440	0.961064	0.780215	0.454708	0.455871	0.626751	0.454708	0.455871	0.455871	0.455871	0.455871	0.982323	0.886029	0.783882	0	0.699579	0.474265	0.558307	0.499248	0.454708	0.475272	0.455034	0.454708	0.454708	0.819319	0.786616	0
2050	1460	0.961064	0.780215	0.454708	0.455871	0.626751	0.454708	0.455871	0.455871	0.455871	0.455871	0.982323	0.886029	0.783882	0	0.699579	0.474265	0.558307	0.499248	0.454708	0.475272	0.455034	0.454708	0.454708	0.819319	0.786616	0
2050	1480	0.961064	0.780215	0.454708	0.455871	0.626751	0.454708	0.455871	0.455871	0.455871	0.455871	0.982323	0.886029	0.783882	0	0.699579	0.474265	0.558307	0.499248	0.454708	0.475272	0.455034	0.454708	0.454708	0.819319	0.786616	0
2050	1500	0.961064	0.780215	0.454708	0.455871	0.626751	0.454708	0.455871	0.455871	0.455871	0.455871	0.982323	0.886029	0.783882	0	0.699579	0.474265	0.558307	0.499248	0.454708	0.475272	0.455034	0.454708	0.454708	0.819319	0.786616	0
2050	1520	0.961064	0.780215	0.454708	0.455871	0.626751	0.454708	0.455871	0.455871	0.455871	0.455871	0.982323	0.886029	0.783882	0	0.699579	0.474265	0.558307	0.499248	0.454708	0.475272	0.455034	0.454708	0.454708	0.819319	0.786616	0
2050	1540	0.961064	0.780215	0.454708	0.455871	0.626751	0.454708	0.455871	0.455871	0.455871	0.455871	0.982323	0.886029	0.783882	0	0.699579	0.474265	0.558307	0.499248	0.454708	0.475272	0.455034	0.454708	0.454708	0.819319	0.786616	0
2050	1560	0.961064	0.780215	0.454708	0.455871	0.626751	0.454708	0.455871	0.455871	0.455871	0.455871	0.982323	0.886029	0.783882	0	0.699579	0.474265	0.558307	0.499248	0.454708	0.475272	0.455034	0.454708	0.454708	0.819319	0.786616	0
2050	1580	0.961064	0.780215	0.454708	0.455871	0.626751	0.454708	0.455871	0.455871	0.455871	0.455871	0.982323	0.886029	0.783882	0	0.699579	0.474265	0.558307	0.499248	0.454708	0.475272	0.455034	0.454708	0.454708	0.819319	0.786616	0
2050	1600	0.961064	0.780215	0.454708	0.455871	0.626751	0.454708	0.455871	0.455871	0.455871	0.455871	0.982323	0.886608	0.783882	0	0.699579	0.474265	0.558307	0.499248	0.454708	0.475272	0.455034	0.454708	0.454708	0.819319	0.786616	0
2050	1620	0.961064	0.780215	0.454708	0.455871	0.626751	0.454708	0.455871	0.455871	0.455871	0.455871	0.982323	0.886608	0.783882	0	0.699579	0.474265	0.558307	0.499248	0.454708	0.475272	0.455034	0.454708	0.454708	0.819319	0.786616	0
2050	1640	0.961064	0.780215	0.454708	0.455871	0.626751	0.454708	0.455871	0.455871	0.455871	0.455871	0.982323	0.886608	0.783882	0	0.699579	0.474265	0.558307	0.499248	0.454708	0.475272	0.455034	0.454708	0.454708	0.819319	0.786616	0
2050	1660	0.961064	0.780215	0.454708	0.455871	0.626751	0.454708	0.455871	0.455871	0.455871	0.455871	0.982323	0.886608	0.783882	0	0.699579	0.474265	0.558307	0.499248	0.454708	0.475272	0.455034	0.454708	0.454708	0.819319	0.786616	0
2050	1680	0.961064	0.780215	0.454708	0.455871	0.626751	0.454708	0.455871	0.455871	0.455871	0.455871	0.982323	0.886608	0.783882	0	0.699579	0.474265	0.558307	0.499248	0.454708	0.475272	0.455034	0.454708	0.454708	0.819319	0.786616	0
2050	1700	0.961064	0.780215	0.454708	0.455871	0.626751	0.454708	0.455871	0.455871	0.455871	0.455871	0.982323	0.886608	0.783882	0	0.699579	0.474265	0.558307	0.499248	0.454708	0.475272	0.455034	0.454708	0.454708	0.819319	0.786616	0
2050	1720	0.961064	0.780215	0.454708	0.455871	0.626751	0.454708	0.455871	0.455871	0.455871	0.455871	0.982323	0.886608	0.783882	0	0.699579	0.474265	0.558307	0.499248	0.454708	0.475272	0.455034	0.454708	0.454708	0.819319	0.786616	0
2050	1740	0.961064	0.780215	0.454708	0.455871	0.626751	0.454708	0.455871	0.455871	0.455871	0.455871	0.982323	0.886608	0.783882	0	0.699579	0.474265	0.558307	0.499248	0.454708	0.475272	0.455034	0.454708	0.454708	0.819319	0.786616	0
2050	1760	0.961064	0.780215	0.454708	0.455871	0.626751	0.454708	0.455871	0.455871	0.455871	0.455871	0.982323	0.886608	0.783882	0	0.699579	0.474265	0.558307	0.499248	0.454708	0.475272	0.455034	0.454708	0.454708	0.819319	0.786616	0
2050	1780	0.961064	0.780215	0.454708	0.455871	0.626751	0.454708	0.455871	0.455871	0.455871	0.455871	0.982323	0.886608	0.783882	0	0.699579	0.474265	0.558307	0.499248	0.454708	0.475272	0.455034	0.454708	0.454708	0.819319	0.786616	0
2050	1800	0.961064	0.780215	0.454708	0.455871	0.626751	0.454708	0.455871	0.455871	0.455871	0.455871	0.982323	0.886608	0.783882	0	0.699579	0.474265	0.558307	0.499248	0.454708	0.475272	0.455034	0.454708	0.454708	0.819319	0.786616	0
2050	1820	0.961064	0.780215	0.454708	0.455871	0.626751	0.454708	0.455871	0.455871	0.455871	0.455871	0.982323	0.886608	0.783882	0	0.699579	0.474265	0.558307	0.499248	0.454708	0.475272	0.455034	0.454708	0.454708	0.819319	0.786616	0
2050	1840	0.961064	0.780215	0.454708	0.455871	0.626751	0.454708	0.455871	0.455871	0.455871	0.455871	0.982323	0.886608	0.783882	0	0.699579	0.474265	0.558307	0.499248	0.454708	0.475272	0.455034	0.454708	0.454708	0.819319	0.786616	0
2050	1860	0.961064	0.780215	0.454708	0.455871	0.626751	0.454708	0.455871	0.455871	0.455871	0.455871	0.982323	0.886608	0.783882	0	0.699579	0.474265	0.558307	0.499248	0.454708	0.475272	0.455034	0.454708	0.454708	0.819319	0.786616	0
2050	1880	0.961064	0.780215	0.454708	0.455871	0.626751	0.454708	0.455871	0.455871	0.455871	0.455871	0.982323	0.886608	0.783882	0	0.699579	0.474265	0.558307	0.499248	0.454708	0.475272	0.455034	0.454708	0.454708	0.819319	0.786616	0
2050	1900	0.961064	0.780215	0.454708	0.455871	0.626751	0.454708	0.455871	0.455871	0.455871	0.455871	0.982323	0.886608	0.783882	0	0.699579	0.474265	0.558307	0.499248	0.454708	0.475272	0.455034	0.454708	0.454708	0.819319	0.786616	0
2050	1920	0.961064	0.780215	0.454708	0.455871	0.626751	0.454708	0.455871	0.455871	0.455871	0.455871	0.982323	0.886608	0.783882	0	0.699579	0.474265	0.558307	0.499248	0.454708	0.475272	0.455034	0.454708	0.454708	0.819319	0.786616	0
2050	1940	0.961064	0.780215	0.454708	0.455871	0.626751	0.454708	0.455871	0.455871	0.455871	0.455871	0.982323	0.886608	0.783882	0	0.699579	0.474265	0.558307	0.499248	0.454708	0.475272	0.455034	0.454708	0.454708	0.819319	0.786616	0
2050	1960	0.961064	0.780215	0.454708	0.455871	0.626751	0.454708	0.455871	0.455871	0.455871	0.455871	0.982323	0.886608	0.783882	0	0.699579	0.474265	0.558307	0.499248	0.454708	0.475272	0.455034	0.454708	0.454708	0.819319	0.786616	0
2050	1980	0.961064	0.780215	0.454708	0.455871	0.626751	0.454708	0.455871	0.455871	0.455871	0.455871	0.982323	0.886608	0.783882	0	0.699579	0.474265	0.558307	0.499248	0.454708	0.475272	0.455034	0.454708	0.454708	0.819319	0.786616	0
2050	2000	0.961064	0.780215	0.454708	0.455871	0.626751	0.454708	0.455871	0.455871	0.455871	0.455871	0.982323	0.886608	0.783882	0	0.699579	0.474265	0.558307	0.499248	0.454708	0.475272	0.455034	0.454708	0.454708	0.819319	0.786616	0
2050	2020	0.961064	0.780215	0.454708	0.455871	0.626751	0.454708	0.455871	0.455871	0.455871	0.455871	0.982323	0.886608	0.783882	0	0.699579	0.474265	0.558307	0.499248	0.454708	0.475272	0.455034	0.454708	0.454708	0.819319	0.786616	0
2050	2040	0.961064	0.780215	0.454708	0.455871	0.626751	0.454708	0.455871	0.455871	0.455871	0.455871	0.982323	0.886608	0.783882	0	0.699579	0.474265	0.558307	0.499248	0.454708	0.475272	0.455034	0.454708	0.454708	0.819319	0.786616	0
2050	2060	0.961064	0.780215	0.454708	0.455871	0.626751	0.454708	0.455871	0.455871	0.455871	0.455871	0.982323	0.886608	0.783882	0	0.699579	0.474265	0.558307	0.499248	0.454708	0.475272	0.455034	0.454708	0.454708	0.819319	0.786616	0
2050	2080	0.961064	0.780215	0.454708	0.455871	0.626751	0.454708	0.455871	0.455871	0.455871	0.455871	0.982323	0.886608	0.783882	0	0.699579	0.474265	0.558307	0.499248	0.454708	0.475272	0.455034	0.454708	0.454708	0.819319	0.786616	0
2050	2100	0.961064	0.780215	0.454708	0.455871	0.626751	0.454708	0.455871	0.455871	0.455871	0.455871	0.982323	0.886608	0.783882	0	0.699579	0.474265	0.558307	0.499248	0.454708	0.475272	0.455034	0.454708	0.454708	0.819319	0.786616	0
2050	2120	0.961064	0.780215	0.454708	0.455871	0.626751	0.454708	0.455871	0.455871	0.455871	0.455871	0.982323	0.886608	0.783882	0	0.699579	0.474265	0.558307	0.499248	0.454708	0.475272	0.455034	0.454708	0.454708	0.819319	0.786616	0
2050	2140	0.961064	0.780215	0.454708	0.455871	0.626751	0.454708	0.455871	0.455871	0.455871	0.455871	0.982323	0.886608	0.783882	0	0.699579	0.474265	0.558307	0.499248	0.454708	0.475272	0.455034	0.454708	0.454708	0.819319	0.786616	0
2050	2160	0.961064	0.780215	0.454708	0.455871	0.626751	0.454708	0.455871	0.455871	0.455871	0.455871	0.982323	0.886608	0.783882	0	0.699579	0.474265	0.558307	0.499248	0.454708	0.475272	0.455034	0.454708	0.454708	0.819319	0.786616	0
2050	2180	0.961064	0.780215	0.454708	0.455871	0.626751	0.454708	0.455871	0.455871	0.455871	0.455871	0.982323	0.886608	0.783882	0	0.699579	0.474265	0.558307	0.499248	0.454708	0.475272	0.455034	0.454708	0.454708	0.819319	0.786616	0
2050	2200	0.961064	0.780215	0.454708	0.455871	0.626751	0.454708	0.455871	0.455871	0.455871	0.455871	0.982323	0.886608	0.783882	0	0.699579	0.474265	0.558307	0.499248	0.454708	0.475272	0.455034	0.454708	0.454708	0.819319	0.786616	0
2050	2220	0.961064	0.780215	0.454708	0.455871	0.626751	0.454708	0.455871	0.455871	0.455871	0.455871	0.982323	0.886608	0.783882	0	0.699579	0.474265	0.558307	0.499248	0.454708	0.475272	0.455034	0.454708	0.454708	0.819319	0.786616	0
2050	2240	0.961064	0.780215	0.454708	0.455871	0.626751	0.454708	0.455871	0.455871	0.455871	0.455871	0.982323	0.886608	0.783882	0	0.699579	0.474265	0.558307	0.499248	0.454708	0.475272	0.455034	0.454708	0.454708	0.819319	0.786616	0
2050	2260	0.961064	0.780215	0.454708	0.455871	0.626751	0.454708	0.455871	0.455871	0.455871	0.455871	0.982323	0.886608	0.783882	0	0.699579	0.474265	0.558307	0.499248	0.454708	0.475272	0.455034	0.454708	0.454708	0.819319	0.786616	0
2050	2280	0.961064	0.780215	0.454708	0.455871	0.626751	0.454708	0.455871	0.455871	0.455871	0.455871	0.982323	0.886608	0.783882	0	0.699579	0.474265	0.558307	0.499248	0.454708	0.475272	0.455034	0.454708	0.454708	0.819319	0.786616	0
2050	2300	0.961064	0.780215	0.454708	0.455871	0.626751	0.454708	0.455871	0.455871	0.455871	0.455871	0.982323	0.886608	0.783882	0	0.699579	0.474265	0.558307	0.499248	0.454708	0.475272	0.455034	0.454708	0.454708	0.819319	0.786616	0
2050	2320	0.961064	0.780215	0.454708	0.455871	0.626751	0.454708	0.455871	0.455871	0.455871	0.455871	0.982323	0.886608	0.783882	0	0.699579	0.474265	0.558307	0.499248	0.454708	0.475272	0.455034	0.454708	0.454708	0.819319	0.786616	0
2050	2340	0.961064	0.780215	0.454708	0.455871	0.626751	0.454708	0.455871	0.455871	0.455871	0.455871	0.982323	0.886608	0.783882	0	0.699579	0.474265	0.558307	0.499248	0.454708	0.475272	0.455034	0.454708	0.454708	0.819319	0.786616	0
2050	2360	0.961064	0.780215	0.454708	0.455871	0.626751	0.454708	0.455871	0.455871	0.455871	0.455871	0.982323	0.886608	0.783882	0	0.699579	0.474265	0.558307	0.499248	0.454708	0.475272	0.455034	0.454708	0.454708	0.819319	0.786616	0
2050	2380	0.961064	0.780215	0.454708	0.455871	0.626751	0.454708	0.455871	0.455871	0.455871	0.455871	0.982323	0.886608	0.783882	0	0.699579	0.474265	0.558307	0.499248	0.454708	0.475272	0.455034	0.454708	0.454708	0.819319	0.786616	0
2050	2400	0.961064	0.780215	0.454708	0.455871	0.626751	0.454708	0.455871	0.455871	0.455871	0.455871	0.982323	0.886608	0.783882	0	0.699579	0.474265	0.558307	0.499248	0.454708	0.475272	0.455034	0.454708	0.454708	0.819319	0.786616	0
2050	2420	0.961064	0.780215	0.454708	0.455871	0.626751	0.454708	0.455871	0.455871	0.455871	0.455871	0.982323	0.886608	0.783882	0	0.699579	0.474265	0.558307	0.499248	0.454708	0.475272	0.455034	0.454708	0.454708	0.819319	0.786616	0
2050	2440	0.961064	0.780215	0.454708	0.455871	0.626751	0.454708	0.455871	0.455871	0.455871	0.455871	0.982323	0.886608	0.783882	0	0.699579	0.474265	0.558307	0.499248	0.454708	0.475272	0.455034	0.454708	0.454708	0.819319	0.786616	0
2050	2460	0.961064	0.780215	0.454708	0.455871	0.626751	0.454708	0.455871	0.455871	0.455871	0.455871	0.982323	0.886608	0.783882	0	0.699579	0.474265	0.558307	0.499248	0.454708	0.475272	0.455034	0.454708	0.454708	0.819319	0.786616	0
2050	2480	0.961064	0.780215	0.454708	0.455871	0.626751	0.454708	0.455871	0.455871	0.455871	0.455871	0.982323	0.886608	0.783882	0	0.699579	0.474265	0.558307	0.499248	0.454708	0.475272	0.455034	0.454708	0.454708	0.819319	0.786616	0
2050	2500	0.961064	0.780215	0.454708	0.455871	0.626751	0.454708	0.455871	0.455871	0.455871	0.455871	0.982323	0.886608	0.783882	0	0.699579	0.474265	0.558307	0.499248	0.454708	0.475272	0.455034	0.454708	0.454708	0.819319	0.786616	0
2050	2520	0.961064	0.780215	0.454708	0.455871	0.626751	0.454708	0.455871	0.455871	0.455871	0.455871	0.982323	0.886608	0.783882	0	0.699579	0.474265	0.558307	0.499248	0.454708	0.475272	0.455034	0.454708	0.454708	0.819319	0.786616	0
2050	2540	0.961064	0.780215	0.454708	0.455871	0.626751	0.454708	0.455871	0.455871	0.455871	0.455871	0.982323	0.886608	0.783882	0	0.699579	0.474265	0.558307	0.499248	0.454708	0.475272	0.455034	0.454708	0.454708	0.819319	0.786616	0
2050	2560	0.961064	0.780215	0.454708	0.455871	0.626751	0.454708	0.455871	0.455871	0.455871	0.455871	0.982323	0.886608	0.783882	0	0.699579	0.474265	0.558307	0.499248	0.454708	0.475272	0.455034	0.454708	0.454708	0.819319	0.786616	0
2050	2580	0.961064	0.780215	0.454708	0.455871	0.626751	0.454708	0.455871	0.455871	0.455871	0.455871	0.982323	0.886608	0.783882	0	0.699579	0.474265	0.558307	0.499248	0.454708	0.475272	0.455034	0.454708	0.454708	0.819319	0.786616	0
2050	2600	0.961064	0.780215	0.454708	0.455871	0.626751	0.454708	0.455871	0.455871	0.455871	0.455871	0.982323	0.886608	0.783882	0	0.699579	0.474265	0.558307	0.499248	0.454708	0.475272	0.455034	0.454708	0.454708	0.819319	0.786616	0
2050	2620	0.961064	0.780215	0.454708	0.455871	0.626751	0.454708	0.455871	0.455871	0.455871	0.455871	0.982323	0.886608	0.783882	0	0.699579	0.474265	0.558307	0.499248	0.454708	0.475272	0.455034	0.454708	0.454708	0.819319	0.786616	0
2050	2640	0.961064	0.780215	0.454708	0.455871	0.626751	0.454708	0.455871	0.455871	0.455871	0.455871	0.982323	0.886608	0.783882	0	0.699579	0.474265	0.558307	0.499248	0.454708	0.475272	0.455034	0.454708	0.454708	0.819319	0.786616	0
2050	2660	0.961064	0.780215	0.454708	0.455871	0.626751	0.454708	0.455871	0.455871	0.455871	0.455871	0.982323	0.886608	0.783882	0	0.699579	0.474265	0.558307	0.499248	0.454708	0.475272	0.455034	0.454708	0.454708	0.819319	0.786616	0
2050	2680	0.961064	0.780215	0.454708	0.455871	0.626751	0.454708	0.455871	0.455871	0.455871	0.455871	0.982323	0.886608	0.783882	0	0.699579	0.474265	0.558307	0.499248	0.454708	0.475272	0.455034	0.454708	0.454708	0.819319	0.786616	0
2050	2700	0.961064	0.780215	0.454708	0.455871	0.626751	0.454708	0.455871	0.455871	0.455871	0.455871	0.982323	0.886608	0.783882	0	0.699579	0.474265	0.558307	0.499248	0.454708	0.475272	0.455034	0.454708	0.454708	0.819319	0.786616	0
2050	2720	0.961064	0.780215	0.454708	0.455871	0.626751	0.454708	0.455871	0.455871	0.455871	0.455871	0.982323	0.886608	0.783882	0	0.699579	0.474265	0.558307	0.499248	0.454708	0.475272	0.455034	0.454708	0.454708	0.819319	0.786616	0
2050	2740	0.961064	0.780215	0.454708	0.455871	0.626751	0.454708	0.455871	0.455871	0.455871	0.455871	0.982323	0.886608	0.783882	0	0.699579	0.474265	0.558307	0.499248	0.454708	0.475272	0.455034	0.454708	0.454708	0.819319	0.786616	0
2050	2760	0.961064	0.780215	0.454708	0.455871	0.626751	0.454708	0.455871	0.455871	0.455871	0.455871	0.982323	0.886608	0.783882	0	0.699579	0.474265	0.558307	0.499248	0.454708	0.475272	0.455034	0.454708	0.454708	0.819319	0.786616	0
2050	2780	0.961064	0.780215	0.454708	0.455871	0.626751	0.454708	0.455871	0.455871	0.455871	0.455871	0.982323	0.886608	0.783882	0	0.699579	0.474265	0.558307	0.499248	0.454708	0.475272	0.455034	0.454708	0.454708	0.819319	0.786616	0
2050	2800	0.961064	0.780215	0.454708	0.455871	0.626751	0.454708	0.455871	0.455871	0.455871	0.455871	0.982323	0.886608	0.783882	0	0.699579	0.474265	0.558307	0.499248	0.454708	0.475272	0.455034	0.454708	0.454708	0.819319	0.786616	0
2050	2820	0.961064	0.780215	0.454708	0.455871	0.626751	0.454708	0.455871	0.455871	0.455871	0.455871	0.982323	0.886608	0.783882	0	0.699579	0.474265	0.558307	0.499248	0.454708	0.475272	0.455034	0.454708	0.454708	0.819319	0.786616	0
2050	2840	0.961064	0.780215	0.454708	0.455871	0.626751	0.454708	0.455871	0.455871	0.455871	0.455871	0.982323	0.886608	0.783882	0	0.699579	0.474265	0.558307	0.499248	0.454708	0.475272	0.455034	0.454708	0.454708	0.819319	0.786616	0
2050	2860	0.961064	0.780215	0.454708	0.455871	0.626751	0.454708	0.455871	0.455871	0.455871	0.455871	0.982323	0.886608	0.783882	0	0.699579	0.474265	0.558307	0.499248	0.454708	0.475272	0.455034	0.454708	0.454708	0.819319	0.786616	0
2050	2880	0.961064	0.780215	0.454708	0.455871	0.626751	0.454708	0.455871	0.455871	0.455871	0.455871	0.982323	0.886608	0.783882	0	0.699579	0.474265	0.558307	0.499248	0.454708	0.475272	0.455034	0.454708	0.454708	0.819319	0.786616	0
2050	2900	0.961064	0.780215	0.454708	0.455871	0.626751	0.454708	0.455871	0.455871	0.455871	0.455871	0.982323	0.886608	0.783882	0	0.699579	0.474265	0.558307	0.499248	0.454708	0.475272	0.455034	0.454708	0.454708	0.819319	0.786616	0
2050	2920	0.961064	0.780215	0.454708	0.455871	0.626751	0.454708	0.455871	0.455871	0.455871	0.455871	0.982323	0.886608	0.783882	0	0.699579	0.474265	0.558307	0.499248	0.454708	0.475272	0.455034	0.454708	0.454708	0.819319	0.786616	0
2050	2940	0.961064	0.780215	0.454708	0.455871	0.626751	0.454708	0.455871	0.455871	0.455871	0.455871	0.982323	0.886608	0.783882	0	0.699579	0.474265	0.558307	0.499248	0.454708	0.475272	0.455034	0.454708	0.454708	0.819319	0.786616	0
2050	2960	0.961064	0.780215	0.454708	0.455871	0.626751	0.454708	0.455871	0.455871	0.455871	0.455871	0.982323	0.886608	0.783882	0	0.699579	0.474265	0.558307	0.499248	0.454708	0.475272	0.455034	0.454708	0.454708	0.819319	0.786616	0
2050	2980	0.961064	0.780215	0.454708	0.455871	0.626751	0.454708	0.455871	0.455871	0.455871	0.455871	0.982323	0.886608	0.783882	0	0.699579	0.474265	0.558307	0.499248	0.454708	0.475272	0.455034	0.454708	0.454708	0.819319	0.786616	0
2050	3000	0.961064	0.780215	0.454708	0.455871	0.626751	0.454708	0.455871	0.455871	0.455871	0.455871	0.982323	0.886608	0.783882	0	0.699579	0.474265	0.558307	0.499248	0.454708	0.475272	0.455034	0.454708	0.454708	0.819319	0.786616	0
2050	3020	0.961064	0.780215	0.454708	0.455871	0.626751	0.454708	0.455871	0.455871	0.455871	0.455871	0.982323	0.886608	0.783882	0	0.699579	0.474265	0.558307	0.499248	0.454708	0.475272	0.455034	0.454708	0.454708	0.819319	0.786616	0
2050	3040	0.961064	0.780215	0.454708	0.455871	0.626751	0.454708	0.455871	0.455871	0.455871	0.455871	0.982323	0.886608	0.783882	0	0.699579	0.474265	0.558307	0.499248	0.454708	0.475272	0.455034	0.454708	0.454708	0.819319	0.786616	0
2050	3060	0.961064	0.780215	0.454708	0.455871	0.626751	0.454708	0.455871	0.455871	0.455871	0.455871	0.982323	0.886608	0.783882	0	0.699579	0.474265	0.558307	0.499248	0.454708	0.475272	0.455034	0.454708	0.454708	0.819319	0.786616	0
2050	3080	0.961064	0.780215	0.454708	0.455871	0.626751	0.454708	0.455871	0.455871	0.455871	0.455871	0.982323	0.886608	0.783882	0	0.699579	0.474265	0.558307	0.499248	0.454708	0.475272	0.455034	0.454708	0.454708	0.819319	0.786616	0
2050	3100	0.961064	0.780215	0.454708	0.455871	0.626751	0.454708	0.455871	0.455871	0.455871	0.455871	0.982323	0.886608	0.783882	0	0.699579	0.474265	0.558307	0.499248	0.454708	0.475272	0.455034	0.454708	0.454708	0.819319	0.786616	0
2050	3120	0.961064	0.780215	0.454708	0.455871	0.626751	0.454708	0.455871	0.455871	0.455871	0.455871	0.982323	0.886608	0.783882	0	0.699579	0.474265	0.558307	0.499248	0.454708	0.475272	0.455034	0.454708	0.454708	0.819319	0.786616	0
2050	3140	0.961064	0.780215	0.454708	0.455871	0.626751	0.454708	0.455871	0.455871	0.455871	0.455871	0.982323	0.886608	0.783882	0	0.699579	0.474265	0.558307	0.499248	0.454708	0.475272	0.455034	0.454708	0.454708	0.819319	0.786616	0
2050	3160	0.961064	0.780215	0.454708	0.455871	0.626751	0.454708	0.455871	0.455871	0.455871	0.455871	0.982323	0.886608	0.783882	0	0.699579	0.474265	0.558307	0.499248	0.454708	0.475272	0.455034	0.454708	0.454708	0.819319	0.786616	0
2050	3180	0.961064	0.780215	0.454708	0.455871	0.626751	0.454708	0.455871	0.455871	0.455871	0.455871	0.982323	0.886608	0.783882	0	0.699579	0.474265	0.558307	0.499248	0.454708	0.475272	0.455034	0.454708	0.454708	0.819319	0.786616	0
2050	3200	0.961064	0.780215	0.454708	0.455871	0.626751	0.454708	0.455871	0.455871	0.455871	0.455871	0.982323	0.886608	0.783882	0	0.699579	0.474265	0.558307	0.499248	0.454708	0.475272	0.455034	0.454708	0.454708	0.819319	0.786616	0
2050	3220	0.961064	0.780215	0.454708	0.455871	0.626751	0.454708	0.455871	0.455871	0.455871	0.455871	0.982323	0.886608	0.783882	0	0.699579	0.474265	0.558307	0.499248	0.454708	0.475272	0.455034	0.454708	0.454708	0.819319	0.786616	0
2050	3240	0.961064	0.780215	0.454708	0.455871	0.626751	0.454708	0.455871	0.455871	0.455871	0.455871	0.982323	0.886608	0.783882	0	0.699579	0.474265	0.558307	0.499248	0.454708	0.475272	0.455034	0.454708	0.454708	0.819319	0.786616	0
2050	3260	0.961064	0.780215	0.454708	0.455871	0.626751	0.454708	0.455871	0.455871	0.455871	0.455871	0.982323	0.886608	0.783882	0	0.699579	0.474265	0.558307	0.499248	0.454708	0.475272	0.455034	0.454708	0.454708	0.819319	0.786616	0
2050	3280	0.961064	0.780215	0.454708	0.455871	0.626751	0.454708	0.455871	0.455871	0.455871	0.455871	0.982323	0.886608	0.783882	0	0.699579	0.474265	0.558307	0.499248	0.454708	0.475272	0.455034	0.454708	0.454708	0.819319	0.786616	0
2050	3300	0.961064	0.780215	0.454708	0.455871	0.626751	0.454708	0.455871	0.455871	0.455871	0.455871	0.982323	0.886608	0.783882	0	0.699579	0.474265	0.558307	0.499248	0.454708	0.475272	0.455034	0.454708	0.454708	0.819319	0.786616	0
2050	3320	0.961064	0.780215	0.454708	0.455871	0.626751	0.454708	0.455871	0.455871	0.455871	0.455871	0.982323	0.886608	0.783882	0	0.699579	0.474265	0.558307	0.499248	0.454708	0.475272	0.455034	0.454708	0.454708	0.819319	0.786616	0
2050	3340	0.961064	0.780215	0.454708	0.455871	0.626751	0.454708	0.455871	0.455871	0.455871	0.455871	0.982323	0.886608	0.783882	0	0.699579	0.474265	0.558307	0.499248	0.454708	0.475272	0.455034	0.454708	0.454708	0.819319	0.786616	0
2050	3360	0.961064	0.780215	0.454708	0.455871	0.626751	0.454708	0.455871	0.455871	0.455871	0.455871	0.982323	0.886608	0.783882	0	0.699579	0.474265	0.558307	0.499248	0.454708	0.475272	0.455034	0.454708	0.454708	0.819319	0.786616	0
2050	3380	0.961064	0.780215	0.454708	0.455871	0.626751	0.454708	0.455871	0.455871	0.455871	0.455871	0.982323	0.886608	0.783882	0	0.699579	0.474265	0.558307	0.499248	0.454708	0.475272	0.455034	0.454708	0.454708	0.819319	0.786616	0
2050	3400	0.961064	0.780215	0.454708	0.455871	0.626751	0.454708	0.455871	0.455871	0.455871	0.455871	0.982323	0.886608	0.783882	0	0.699579	0.474265	0.558307	0.499248	0.454708	0.475272	0.455034	0.454708	0.454708	0.819319	0.786616	0
2050	3420	0.961064	0.780215	0.454708	0.455871	0.626751	0.454708	0.455871	0.455871	0.455871	0.455871	0.982323	0.886608	0.783882	0	0.699579	0.474265	0.558307	0.499248	0.454708	0.475272	0.455034	0.454708	0.454708	0.819319	0.786616	0
2050	3440	0.961064	0.780215	0.454708	0.455871	0.626751	0.454708	0.455871	0.455871	0.455871	0.455871	0.982323	0.886608	0.783882	0	0.699579	0.474265	0.558307	0.499248	0.454708	0.475272	0.455034	0.454708	0.454708	0.819319	0.786616	0
2050	3460	0.961064	0.780215	0.454708	0.455871	0.626751	0.454708	0.455871	0.455871	0.455871	0.455871	0.982323	0.886608	0.783882	0	0.699579	0.474265	0.558307	0.499248	0.454708	0.475272	0.455034	0.454708	0.454708	0.819319	0.786616	0
2050	3480	0.961064	0.780215	0.454708	0.455871	0.626751	0.454708	0.455871	0.455871	0.455871	0.455871	0.982323	0.886608	0.783882	0	0.699579	0.474265	0.558307	0.499248	0.454708	0.475272	0.455034	0.454708	0.454708	0.819319	0.786616	0
2050	3500	0.961064	0.780215	0.454708	0.455871	0.626751	0.454708	0.455871	0.455871	0.455871	0.455871	0.982323	0.886608	0.783882	0	0.699579	0.474265	0.558307	0.499248	0.454708	0.475272	0.455034	0.454708	0.454708	0.819319	0.786616	0
2050	3520	0.961064	0.780215	0.454708	0.455871	0.626751	0.454708	0.455871	0.455871	0.455871	0.455871	0.982323	0.886608	0.783882	0	0.699579	0.474265	0.558307	0.499248	0.454708	0.475272	0.455034	0.454708	0.454708	0.819319	0.786616	0
2050	3540	0.961064	0.780215	0.454708	0.455871	0.626751	0.454708	0.455871	0.455871	0.455871	0.455871	0.982323	0.886608	0.783882	0	0.699579	0.474265	0.558307	0.499248	0.454708	0.475272	0.455034	0.454708	0.454708	0.819319	0.786616	0.604667
2050	3560	0.961064	0.780215	0.454708	0.455871	0.626751	0.454708	0.455871	0.455871	0.455871	0.455871	0.982323	0.886608	0.783882	0	0.699579	0.474265	0.558307	0.499248	0.454708	0.475272	0.455034	0.454708	0.454708	0.819319	0.786616	0.604667
2050	3580	0.961064	0.780215	0.454708	0.455871	0.626751	0.454708	0.455871	0.455871	0.455871	0.455871	0.982323	0.886608	0.783882	0	0.699579	0.474265	0.558307	0.499248	0.454708	0.475272	0.455034	0.454708	0.454708	0.819319	0.786616	0.604667
2050	3600	0.961064	0.780215	0.454708	0.455871	0.626751	0.454708	0.455871	0.455871	0.455871	0.455871	0.982323	0.886608	0.783882	0	0.699579	0.474265	0.558307	0.499248	0.454708	0.475272	0.455034	0.454708	0.454708	0.819319	0.786616	0.604667
2050	3620	0.961064	0.780215	0.454708	0.455871	0.626751	0.454708	0.455871	0.455871	0.455871	0.455871	0.982323	0.886608	0.783882	0	0.699579	0.474265	0.558307	0.499248	0.454708	0.475272	0.455034	0.454708	0.454708	0.819319	0.786616	0.604667
2050	3640	0.961064	0.780215	0.454708	0.455871	0.626751	0.454708	0.455871	0.455871	0.455871	0.455871	0.982323	0.886608	0.783882	0	0.699579	0.474265	0.558307	0.499248	0.454708	0.475272	0.455034	0.454708	0.454708	0.819319	0.786616	0.604667
2050	3660	0.961064	0.780215	0.454708	0.455871	0.626751	0.454708	0.455871	0.455871	0.455871	0.455871	0.982323	0.886608	0.783882	0	0.699579	0.474265	0.558307	0.499248	0.454708	0.475272	0.455034	0.454708	0.454708	0.819319	0.786616	0.604667
2050	3680	0.961064	0.780215	0.454708	0.455871	0.626751	0.454708	0.455871	0.455871	0.455871	0.455871	0.982323	0.886608	0.783882	0	0.699579	0.474265	0.558307	0.499248	0.454708	0.475272	0.455034	0.454708	0.454708	0.819319	0.786616	0.604667
2050	3700	0.961064	0.780215	0.454708	0.455871	0.626751	0.454708	0.455871	0.455871	0.455871	0.455871	0.982323	0.886608	0.783882	0	0.699579	0.474265	0.558307	0.499248	0.454708	0.475272	0.455034	0.454708	0.454708	0.819319	0.786616	0.604667
2050	3720	0.961064	0.780215	0.454708	0.455871	0.626751	0.454708	0.455871	0.455871	0.455871	0.455871	0.982323	0.886608	0.783882	0	0.699579	0.474265	0.558307	0.499248	0.454708	0.475272	0.455034	0.454708	0.454708	0.819319	0.786616	0.604667
2050	3740	0.961064	0.780215	0.454708	0.455871	0.626751	0.454708	0.455871	0.455871	0.455871	0.455871	0.982323	0.886608	0.783882	0	0.699579	0.474265	0.558307	0.499248	0.454708	0.475272	0.455034	0.454708	0.454708	0.819319	0.786616	0.604667
2050	3760	0.961064	0.780215	0.454708	0.455871	0.626751	0.454708	0.455871	0.455871	0.455871	0.455871	0.982323	0.886608	0.783882	0	0.699579	0.474265	0.558307	0.499248	0.454708	0.475272	0.455034	0.454708	0.454708	0.819319	0.786616	0.604667
2050	3780	0.961064	0.780215	0.454708	0.455871	0.626751	0.454708	0.455871	0.455871	0.455871	0.455871	0.982323	0.886608	0.783882	0	0.699579	0.474265	0.558307	0.499248	0.454708	0.475272	0.455034	0.454708	0.454708	0.819319	0.786616	0.604667
2050	3800	0.961064	0.780215	0.454708	0.455871	0.626751	0.454708	0.455871	0.455871	0.455871	0.455871	0.982323	0.886608	0.783882	0	0.699579	0.474265	0.558307	0.499248	0.454708	0.475272	0.455034	0.454708	0.454708	0.819319	0.786616	0.604667
2050	3820	0.961064	0.780215	0.454708	0.455871	0.626751	0.454708	0.455871	0.455871	0.455871	0.455871	0.982323	0.886608	0.783882	0	0.699579	0.474265	0.558307	0.499248	0.454708	0.475272	0.455034	0.454708	0.454708	0.819319	0.786616	0.604667
2050	3840	0.961064	0.780215	0.454708	0.455871	0.626751	0.454708	0.455871	0.455871	0.455871	0.455871	0.982323	0.886608	0.783882	0	0.699579	0.474265	0.558307	0.499248	0.454708	0.475272	0.455034	0.454708	0.454708	0.819319	0.786616	0.604667
2050	3860	0.961064	0.780215	0.454708	0.455871	0.626751	0.454708	0.455871	0.455871	0.455871	0.455871	0.982323	0.886608	0.783882	0	0.699579	0.474265	0.558307	0.499248	0.454708	0.475272	0.455034	0.454708	0.454708	0.819319	0.786616	0.604667
2050	3880	0.961064	0.780215	0.454708	0.455871	0.626751	0.454708	0.455871	0.455871	0.455871	0.455871	0.982323	0.886608	0.783882	0	0.699579	0.474265	0.558307	0.499248	0.454708	0.475272	0.455034	0.454708	0.454708	0.819319	0.786616	0.604667
2050	3900	0.961064	0.780215	0.454708	0.455871	0.626751	0.454708	0.455871	0.455871	0.455871	0.455871	0.982323	0.886608	0.783882	0	0.699579	0.474265	0.558307	0.499248	0.454708	0.475272	0.455034	0.454708	0.454708	0.819319	0.786616	0.604667
2050	3920	0.961064	0.780215	0.454708	0.455871	0.626751	0.454708	0.455871	0.455871	0.455871	0.455871	0.982323	0.886608	0.783882	0	0.699579	0.474265	0.558307	0.499248	0.454708	0.475272	0.455034	0.454708	0.454708	0.819319	0.786616	0.604667
2050	3940	0.961064	0.780215	0.454708	0.455871	0.626751	0.454708	0.455871	0.455871	0.455871	0.455871	0.982323	0.886608	0.783882	0	0.699579	0.474265	0.558307	0.499248	0.454708	0.475272	0.455034	0.454708	0.454708	0.819319	0.786616	0.604667
2050	3960	0.961064	0.780215	0.454708	0.455871	0.626751	0.454708	0.455871	0.455871	0.455871	0.455871	0.982323	0.886608	0.783882	0	0.699579	0.474265	0.558307	0.499248	0.454708	0.475272	0.455034	0.454708	0.454708	0.819319	0.786616	0.604667
2050	3980	0.961064	0.780215	0.454708	0.455871	0.626751	0.454708	0.455871	0.455871	0.455871	0.455871	0.982323	0.886608	0.783882	0	0.699579	0.474265	0.558307	0.499248	0.454708	0.475272	0.455034	0.454708	0.454708	0.819319	0.786616	0.604667
2050	4000	0.961064	0.780215	0.454708	0.455871	0.626751	0.454708	0.455871	0.455871	0.455871	0.455871	0.982323	0.886608	0.783882	0	0.699579	0.474265	0.558307	0.499248	0.454708	0.475272	0.455034	0.454708	0.454708	0.819319	0.786616	0.604667
2100	0	0	0	0	0	0	0	0	0	0	0	0	0	0	0	0	0	0	0	0	0	0	0	0	0	0	0
2100	20	0.822916	0.589053	0	0	0	0	0	0	0	0	0.353168	0.103169	0.50009	0.333044	0.318256	0.3509	0	0	0	0.325703	0.303866	0	0	0.637126	0.204476	0
2100	40	0.822916	0.589053	0.425385	0.303917	0.320294	0.421845	0.303917	0.303917	0.303917	0.303917	0.595383	0.643591	0.572568	0.79	0.319806	0.491246	0.318327	0.0206284	0.425385	0.332713	0.425399	0.425385	0.425385	0.637126	0.372096	0
2100	60	0.822916	0.589053	0.425385	0.425438	0.43772	0.421845	0.425438	0.425438	0.425438	0.425438	0.595383	0.686642	0.572568	0.79	0.319806	0.532747	0.436245	0.0206284	0.425385	0.332713	0.425399	0.425385	0.425385	0.659208	0.476572	0
2100	80	0.822916	0.589053	0.425385	0.425438	0.43772	0.435589	0.425438	0.425438	0.425438	0.425438	0.595383	0.742278	0.572568	0.79	0.441398	0.532859	0.436245	0.0206284	0.425385	0.471451	0.474184	0.425385	0.425385	0.817412	0.633931	0
2100	100	0.822916	0.589053	0.425385	0.425438	0.43772	0.435589	0.425438	0.425438	0.425438	0.425438	0.595383	0.871429	0.572568	0.79	0.441398	0.532859	0.436245	0.0206284	0.425385	0.471451	0.474184	0.425385	0.425385	0.817412	0.633931	0
2100	120	0.822916	0.589053	0.425385	0.425438	0.43772	0.435589	0.425438	0.425438	0.425438	0.425438	0.612602	0.871429	0.79	0.79	0.441398	0.532859	0.436245	0.0206284	0.425385	0.471451	0.474184	0.425385	0.425385	0.817412	0.633931	0
2100	140	0.822916	0.79	0.425385	0.425438	0.43772	0.435589	0.425438	0.425438	0.425438	0.425438	0.749872	0.871429	0.79	0.79	0.441398	0.532859	0.436245	0.0206284	0.425385	0.471451	0.474184	0.425385	0.425385	0.817412	0.633931	0
2100	160	0.822916	0.79	0.425385	0.425438	0.43772	0.436003	0.425438	0.425438	0.425438	0.425438	0.749872	0.886029	0.79	0.79	0.441398	0.532859	0.436245	0.0206284	0.425385	0.471451	0.490212	0.425385	0.425385	0.817412	0.633931	0
2100	180	0.822916	0.79	0.425385	0.425438	0.43772	0.436003	0.425438	0.425438	0.425438	0.425438	0.749872	0.886029	0.79	0.79	0.789042	0.532859	0.436245	0.0206284	0.79	0.471451	0.490212	0.425385	0.425385	0.819319	0.633931	0
2100	200	0.822916	0.79	0.79	0.79	0.79	0.79	0.79	0.79	0.79	0.79	0.749872	0.886029	0.79	0.79	0.789042	0.532859	0.436245	0.0206284	0.79	0.471451	0.79	0.79	0.79	0.819319	0.79	0
2100	220	0.822916	0.79	0.79	0.79	0.79	0.79	0.79	0.79	0.79	0.79	0.749872	0.886029	0.79	0.79	0.79	0.79	0.79	0.0206284	0.79	0.79	0.79	0.79	0.79	0.819319	0.79	0
2100	240	0.822916	0.79	0.79	0.79	0.79	0.79	0.79	0.79	0.79	0.79	0.804648	0.886029	0.79	0.79	0.79	0.79	0.79	0.0206284	0.79	0.79	0.79	0.79	0.79	0.819319	0.79	0
2100	260	0.822916	0.79	0.79	0.79	0.79	0.79	0.79	0.79	0.79	0.79	0.804648	0.886029	0.79	0.79	0.79	0.79	0.79	0.0206284	0.79	0.79	0.79	0.79	0.79	0.819319	0.79	0
2100	280	0.822916	0.79	0.79	0.79	0.79	0.79	0.79	0.79	0.79	0.79	0.804648	0.886029	0.79	0.79	0.79	0.79	0.79	0.0206284	0.79	0.79	0.79	0.79	0.79	0.819319	0.79	0
2100	300	0.822916	0.79	0.79	0.79	0.79	0.79	0.79	0.79	0.79	0.79	0.804648	0.886029	0.79	0.79	0.79	0.79	0.79	0.0206284	0.79	0.79	0.79	0.79	0.79	0.819319	0.79	0
2100	320	0.822916	0.79	0.79	0.79	0.79	0.79	0.79	0.79	0.79	0.79	0.969636	0.886029	0.79	0.79	0.79	0.79	0.79	0.0206284	0.79	0.79	0.79	0.79	0.79	0.819319	0.79	0
2100	340	0.822916	0.79	0.79	0.79	0.79	0.79	0.79	0.79	0.79	0.79	0.969636	0.886029	0.79	0.79	0.79	0.79	0.79	0.0206284	0.79	0.79	0.79	0.79	0.79	0.819319	0.79	0
2100	360	0.822916	0.79	0.79	0.79	0.79	0.79	0.79	0.79	0.79	0.79	0.969636	0.886029	0.79	0.79	0.79	0.79	0.79	0.0206284	0.79	0.79	0.79	0.79	0.79	0.819319	0.79	0
2100	380	0.822916	0.79	0.79	0.79	0.79	0.79	0.79	0.79	0.79	0.79	0.969636	0.886029	0.79	0.79	0.79	0.79	0.79	0.0206284	0.79	0.79	0.79	0.79	0.79	0.819319	0.79	0
2100	400	0.822916	0.79	0.79	0.79	0.79	0.79	0.79	0.79	0.79	0.79	0.969636	0.886029	0.79	0.79	0.79	0.79	0.79	0.0206284	0.79	0.79	0.79	0.79	0.79	0.819319	0.79	0
2100	420	0.822916	0.79	0.79	0.79	0.79	0.79	0.79	0.79	0.79	0.79	0.969636	0.886029	0.79	0.79	0.79	0.79	0.79	0.0206284	0.79	0.79	0.79	0.79	0.79	0.819319	0.79	0
2100	440	0.822916	0.79	0.79	0.79	0.79	0.79	0.79	0.79	0.79	0.79	0.969636	0.886029	0.79	0.79	0.79	0.79	0.79	0.0206284	0.79	0.79	0.79	0.79	0.79	0.819319	0.79	0
2100	460	0.822916	0.79	0.79	0.79	0.79	0.79	0.79	0.79	0.79	0.79	0.969636	0.886029	0.79	0.79	0.79	0.79	0.79	0.0206284	0.79	0.79	0.79	0.79	0.79	0.819319	0.79	0
2100	480	0.822916	0.79	0.79	0.79	0.79	0.79	0.79	0.79	0.79	0.79	0.969636	0.886029	0.79	0.79	0.79	0.79	0.79	0.0206284	0.79	0.79	0.79	0.79	0.79	0.819319	0.79	0
2100	500	0.822916	0.79	0.79	0.79	0.79	0.79	0.79	0.79	0.79	0.79	0.969636	0.886029	0.79	0.79	0.79	0.79	0.79	0.0206284	0.79	0.79	0.79	0.79	0.79	0.819319	0.79	0
2100	520	0.822916	0.79	0.79	0.79	0.79	0.79	0.79	0.79	0.79	0.79	0.969636	0.886029	0.79	0.79	0.79	0.79	0.79	0.0206284	0.79	0.79	0.79	0.79	0.79	0.819319	0.79	0
2100	540	0.822916	0.79	0.79	0.79	0.79	0.79	0.79	0.79	0.79	0.79	0.969636	0.886029	0.79	0.79	0.79	0.79	0.79	0.0206284	0.79	0.79	0.79	0.79	0.79	0.819319	0.79	0
2100	560	0.822916	0.79	0.79	0.79	0.79	0.79	0.79	0.79	0.79	0.79	0.969636	0.886029	0.79	0.79	0.79	0.79	0.79	0.0206284	0.79	0.79	0.79	0.79	0.79	0.819319	0.79	0
2100	580	0.822916	0.79	0.79	0.79	0.79	0.79	0.79	0.79	0.79	0.79	0.969636	0.886029	0.79	0.79	0.79	0.79	0.79	0.0206284	0.79	0.79	0.79	0.79	0.79	0.819319	0.79	0
2100	600	0.822916	0.79	0.79	0.79	0.79	0.79	0.79	0.79	0.79	0.79	0.969636	0.886029	0.79	0.79	0.79	0.79	0.79	0.0206284	0.79	0.79	0.79	0.79	0.79	0.819319	0.79	0
2100	620	0.822916	0.79	0.79	0.79	0.79	0.79	0.79	0.79	0.79	0.79	0.969636	0.886029	0.79	0.79	0.79	0.79	0.79	0.0206284	0.79	0.79	0.79	0.79	0.79	0.819319	0.79	0
2100	640	0.822916	0.79	0.79	0.79	0.79	0.79	0.79	0.79	0.79	0.79	0.969636	0.886029	0.79	0.79	0.79	0.79	0.79	0.0206284	0.79	0.79	0.79	0.79	0.79	0.819319	0.79	0
2100	660	0.822916	0.79	0.79	0.79	0.79	0.79	0.79	0.79	0.79	0.79	0.969636	0.886029	0.79	0.79	0.79	0.79	0.79	0.0206284	0.79	0.79	0.79	0.79	0.79	0.819319	0.79	0
2100	680	0.822916	0.79	0.79	0.79	0.79	0.79	0.79	0.79	0.79	0.79	0.969636	0.886029	0.79	0.79	0.79	0.79	0.79	0.79	0.79	0.79	0.79	0.79	0.79	0.819319	0.79	0
2100	700	0.822916	0.79	0.79	0.79	0.79	0.79	0.79	0.79	0.79	0.79	0.969636	0.886029	0.79	0.79	0.79	0.79	0.79	0.79	0.79	0.79	0.79	0.79	0.79	0.819319	0.79	0
2100	720	0.822916	0.79	0.79	0.79	0.79	0.79	0.79	0.79	0.79	0.79	0.969636	0.886029	0.79	0.79	0.79	0.79	0.79	0.79	0.79	0.79	0.79	0.79	0.79	0.819319	0.79	0
2100	740	0.822916	0.79	0.79	0.79	0.79	0.79	0.79	0.79	0.79	0.79	0.969636	0.886029	0.79	0.79	0.79	0.79	0.79	0.79	0.79	0.79	0.79	0.79	0.79	0.819319	0.79	0
2100	760	0.822916	0.79	0.79	0.79	0.79	0.79	0.79	0.79	0.79	0.79	0.969636	0.886029	0.79	0.79	0.79	0.79	0.79	0.79	0.79	0.79	0.79	0.79	0.79	0.819319	0.79	0
2100	780	0.822916	0.79	0.79	0.79	0.79	0.79	0.79	0.79	0.79	0.79	0.969636	0.886029	0.79	0.79	0.79	0.79	0.79	0.79	0.79	0.79	0.79	0.79	0.79	0.819319	0.79	0
2100	800	0.822916	0.79	0.79	0.79	0.79	0.79	0.79	0.79	0.79	0.79	0.969636	0.886029	0.79	0.79	0.79	0.79	0.79	0.79	0.79	0.79	0.79	0.79	0.79	0.819319	0.79	0
2100	820	0.961064	0.79	0.79	0.79	0.79	0.79	0.79	0.79	0.79	0.79	0.969636	0.886029	0.79	0.79	0.79	0.79	0.79	0.79	0.79	0.79	0.79	0.79	0.79	0.819319	0.79	0
2100	840	0.961064	0.79	0.79	0.79	0.79	0.79	0.79	0.79	0.79	0.79	0.969636	0.886029	0.79	0.79	0.79	0.79	0.79	0.79	0.79	0.79	0.79	0.79	0.79	0.819319	0.79	0
2100	860	0.961064	0.79	0.79	0.79	0.79	0.79	0.79	0.79	0.79	0.79	0.969636	0.886029	0.79	0.79	0.79	0.79	0.79	0.79	0.79	0.79	0.79	0.79	0.79	0.819319	0.79	0
2100	880	0.961064	0.79	0.79	0.79	0.79	0.79	0.79	0.79	0.79	0.79	0.969636	0.886029	0.79	0.79	0.79	0.79	0.79	0.79	0.79	0.79	0.79	0.79	0.79	0.819319	0.79	0
2100	900	0.961064	0.79	0.79	0.79	0.79	0.79	0.79	0.79	0.79	0.79	0.969636	0.886029	0.79	0.79	0.79	0.79	0.79	0.79	0.79	0.79	0.79	0.79	0.79	0.819319	0.79	0
2100	920	0.961064	0.79	0.79	0.79	0.79	0.79	0.79	0.79	0.79	0.79	0.969636	0.886029	0.79	0.79	0.79	0.79	0.79	0.79	0.79	0.79	0.79	0.79	0.79	0.819319	0.79	0
2100	940	0.961064	0.79	0.79	0.79	0.79	0.79	0.79	0.79	0.79	0.79	0.969636	0.886029	0.79	0.79	0.79	0.79	0.79	0.79	0.79	0.79	0.79	0.79	0.79	0.819319	0.79	0
2100	960	0.961064	0.79	0.79	0.79	0.79	0.79	0.79	0.79	0.79	0.79	0.969636	0.886029	0.79	0.79	0.79	0.79	0.79	0.79	0.79	0.79	0.79	0.79	0.79	0.819319	0.79	0
2100	980	0.961064	0.79	0.79	0.79	0.79	0.79	0.79	0.79	0.79	0.79	0.969636	0.886029	0.79	0.79	0.79	0.79	0.79	0.79	0.79	0.79	0.79	0.79	0.79	0.819319	0.79	0
2100	1000	0.961064	0.79	0.79	0.79	0.79	0.79	0.79	0.79	0.79	0.79	0.969636	0.886029	0.79	0.79	0.79	0.79	0.79	0.79	0.79	0.79	0.79	0.79	0.79	0.819319	0.79	0
2100	1020	0.961064	0.79	0.79	0.79	0.79	0.79	0.79	0.79	0.79	0.79	0.969636	0.886029	0.79	0.79	0.79	0.79	0.79	0.79	0.79	0.79	0.79	0.79	0.79	0.819319	0.79	0
2100	1040	0.961064	0.79	0.79	0.79	0.79	0.79	0.79	0.79	0.79	0.79	0.969636	0.886029	0.79	0.79	0.79	0.79	0.79	0.79	0.79	0.79	0.79	0.79	0.79	0.819319	0.79	0
2100	1060	0.961064	0.79	0.79	0.79	0.79	0.79	0.79	0.79	0.79	0.79	0.969636	0.886029	0.79	0.79	0.79	0.79	0.79	0.79	0.79	0.79	0.79	0.79	0.79	0.819319	0.79	0
2100	1080	0.961064	0.79	0.79	0.79	0.79	0.79	0.79	0.79	0.79	0.79	0.969636	0.886029	0.79	0.79	0.79	0.79	0.79	0.79	0.79	0.79	0.79	0.79	0.79	0.819319	0.79	0
2100	1100	0.961064	0.79	0.79	0.79	0.79	0.79	0.79	0.79	0.79	0.79	0.969636	0.886029	0.79	0.79	0.79	0.79	0.79	0.79	0.79	0.79	0.79	0.79	0.79	0.819319	0.79	0
2100	1120	0.961064	0.79	0.79	0.79	0.79	0.79	0.79	0.79	0.79	0.79	0.969636	0.886029	0.79	0.79	0.79	0.79	0.79	0.79	0.79	0.79	0.79	0.79	0.79	0.819319	0.79	0
2100	1140	0.961064	0.79	0.79	0.79	0.79	0.79	0.79	0.79	0.79	0.79	0.969636	0.886029	0.79	0.79	0.79	0.79	0.79	0.79	0.79	0.79	0.79	0.79	0.79	0.819319	0.79	0
2100	1160	0.961064	0.79	0.79	0.79	0.79	0.79	0.79	0.79	0.79	0.79	0.969636	0.886029	0.79	0.79	0.79	0.79	0.79	0.79	0.79	0.79	0.79	0.79	0.79	0.819319	0.79	0
2100	1180	0.961064	0.79	0.79	0.79	0.79	0.79	0.79	0.79	0.79	0.79	0.982323	0.886029	0.79	0.79	0.79	0.79	0.79	0.79	0.79	0.79	0.79	0.79	0.79	0.819319	0.79	0
2100	1200	0.961064	0.79	0.79	0.79	0.79	0.79	0.79	0.79	0.79	0.79	0.982323	0.886029	0.79	0.79	0.79	0.79	0.79	0.79	0.79	0.79	0.79	0.79	0.79	0.819319	0.79	0
2100	1220	0.961064	0.79	0.79	0.79	0.79	0.79	0.79	0.79	0.79	0.79	0.982323	0.886029	0.79	0.79	0.79	0.79	0.79	0.79	0.79	0.79	0.79	0.79	0.79	0.819319	0.79	0
2100	1240	0.961064	0.79	0.79	0.79	0.79	0.79	0.79	0.79	0.79	0.79	0.982323	0.886029	0.79	0.79	0.79	0.79	0.79	0.79	0.79	0.79	0.79	0.79	0.79	0.819319	0.79	0
2100	1260	0.961064	0.79	0.79	0.79	0.79	0.79	0.79	0.79	0.79	0.79	0.982323	0.886029	0.79	0.79	0.79	0.79	0.79	0.79	0.79	0.79	0.79	0.79	0.79	0.819319	0.79	0
2100	1280	0.961064	0.79	0.79	0.79	0.79	0.79	0.79	0.79	0.79	0.79	0.982323	0.886029	0.79	0.79	0.79	0.79	0.79	0.79	0.79	0.79	0.79	0.79	0.79	0.819319	0.79	0
2100	1300	0.961064	0.79	0.79	0.79	0.79	0.79	0.79	0.79	0.79	0.79	0.982323	0.886029	0.79	0.79	0.79	0.79	0.79	0.79	0.79	0.79	0.79	0.79	0.79	0.819319	0.79	0
2100	1320	0.961064	0.79	0.79	0.79	0.79	0.79	0.79	0.79	0.79	0.79	0.982323	0.886029	0.79	0.79	0.79	0.79	0.79	0.79	0.79	0.79	0.79	0.79	0.79	0.819319	0.79	0
2100	1340	0.961064	0.79	0.79	0.79	0.79	0.79	0.79	0.79	0.79	0.79	0.982323	0.886029	0.79	0.79	0.79	0.79	0.79	0.79	0.79	0.79	0.79	0.79	0.79	0.819319	0.79	0
2100	1360	0.961064	0.79	0.79	0.79	0.79	0.79	0.79	0.79	0.79	0.79	0.982323	0.886029	0.79	0.79	0.79	0.79	0.79	0.79	0.79	0.79	0.79	0.79	0.79	0.819319	0.79	0
2100	1380	0.961064	0.79	0.79	0.79	0.79	0.79	0.79	0.79	0.79	0.79	0.982323	0.886029	0.79	0.79	0.79	0.79	0.79	0.79	0.79	0.79	0.79	0.79	0.79	0.819319	0.79	0
2100	1400	0.961064	0.79	0.79	0.79	0.79	0.79	0.79	0.79	0.79	0.79	0.982323	0.886029	0.79	0.79	0.79	0.79	0.79	0.79	0.79	0.79	0.79	0.79	0.79	0.819319	0.79	0
2100	1420	0.961064	0.79	0.79	0.79	0.79	0.79	0.79	0.79	0.79	0.79	0.982323	0.886029	0.79	0.79	0.79	0.79	0.79	0.79	0.79	0.79	0.79	0.79	0.79	0.819319	0.79	0
2100	1440	0.961064	0.79	0.79	0.79	0.79	0.79	0.79	0.79	0.79	0.79	0.982323	0.886029	0.79	0.79	0.79	0.79	0.79	0.79	0.79	0.79	0.79	0.79	0.79	0.819319	0.79	0
2100	1460	0.961064	0.79	0.79	0.79	0.79	0.79	0.79	0.79	0.79	0.79	0.982323	0.886029	0.79	0.79	0.79	0.79	0.79	0.79	0.79	0.79	0.79	0.79	0.79	0.819319	0.79	0
2100	1480	0.961064	0.79	0.79	0.79	0.79	0.79	0.79	0.79	0.79	0.79	0.982323	0.886029	0.79	0.79	0.79	0.79	0.79	0.79	0.79	0.79	0.79	0.79	0.79	0.819319	0.79	0
2100	1500	0.961064	0.79	0.79	0.79	0.79	0.79	0.79	0.79	0.79	0.79	0.982323	0.886029	0.79	0.79	0.79	0.79	0.79	0.79	0.79	0.79	0.79	0.79	0.79	0.819319	0.79	0
2100	1520	0.961064	0.79	0.79	0.79	0.79	0.79	0.79	0.79	0.79	0.79	0.982323	0.886029	0.79	0.79	0.79	0.79	0.79	0.79	0.79	0.79	0.79	0.79	0.79	0.819319	0.79	0
2100	1540	0.961064	0.79	0.79	0.79	0.79	0.79	0.79	0.79	0.79	0.79	0.982323	0.886029	0.79	0.79	0.79	0.79	0.79	0.79	0.79	0.79	0.79	0.79	0.79	0.819319	0.79	0
2100	1560	0.961064	0.79	0.79	0.79	0.79	0.79	0.79	0.79	0.79	0.79	0.982323	0.886029	0.79	0.79	0.79	0.79	0.79	0.79	0.79	0.79	0.79	0.79	0.79	0.819319	0.79	0
2100	1580	0.961064	0.79	0.79	0.79	0.79	0.79	0.79	0.79	0.79	0.79	0.982323	0.886608	0.79	0.79	0.79	0.79	0.79	0.79	0.79	0.79	0.79	0.79	0.79	0.819319	0.79	0
2100	1600	0.961064	0.79	0.79	0.79	0.79	0.79	0.79	0.79	0.79	0.79	0.982323	0.886608	0.79	0.79	0.79	0.79	0.79	0.79	0.79	0.79	0.79	0.79	0.79	0.819319	0.79	0
2100	1620	0.961064	0.79	0.79	0.79	0.79	0.79	0.79	0.79	0.79	0.79	0.982323	0.886608	0.79	0.79	0.79	0.79	0.79	0.79	0.79	0.79	0.79	0.79	0.79	0.819319	0.79	0
2100	1640	0.961064	0.79	0.79	0.79	0.79	0.79	0.79	0.79	0.79	0.79	0.982323	0.886608	0.79	0.79	0.79	0.79	0.79	0.79	0.79	0.79	0.79	0.79	0.79	0.819319	0.79	0
2100	1660	0.961064	0.79	0.79	0.79	0.79	0.79	0.79	0.79	0.79	0.79	0.982323	0.886608	0.79	0.79	0.79	0.79	0.79	0.79	0.79	0.79	0.79	0.79	0.79	0.819319	0.79	0
2100	1680	0.961064	0.79	0.79	0.79	0.79	0.79	0.79	0.79	0.79	0.79	0.982323	0.886608	0.79	0.79	0.79	0.79	0.79	0.79	0.79	0.79	0.79	0.79	0.79	0.819319	0.79	0
2100	1700	0.961064	0.79	0.79	0.79	0.79	0.79	0.79	0.79	0.79	0.79	0.982323	0.886608	0.79	0.79	0.79	0.79	0.79	0.79	0.79	0.79	0.79	0.79	0.79	0.819319	0.79	0
2100	1720	0.961064	0.79	0.79	0.79	0.79	0.79	0.79	0.79	0.79	0.79	0.982323	0.886608	0.79	0.79	0.79	0.79	0.79	0.79	0.79	0.79	0.79	0.79	0.79	0.819319	0.79	0
2100	1740	0.961064	0.79	0.79	0.79	0.79	0.79	0.79	0.79	0.79	0.79	0.982323	0.886608	0.79	0.79	0.79	0.79	0.79	0.79	0.79	0.79	0.79	0.79	0.79	0.819319	0.79	0
2100	1760	0.961064	0.79	0.79	0.79	0.79	0.79	0.79	0.79	0.79	0.79	0.982323	0.886608	0.79	0.79	0.79	0.79	0.79	0.79	0.79	0.79	0.79	0.79	0.79	0.819319	0.79	0
2100	1780	0.961064	0.79	0.79	0.79	0.79	0.79	0.79	0.79	0.79	0.79	0.982323	0.886608	0.79	0.79	0.79	0.79	0.79	0.79	0.79	0.79	0.79	0.79	0.79	0.819319	0.79	0
2100	1800	0.961064	0.79	0.79	0.79	0.79	0.79	0.79	0.79	0.79	0.79	0.982323	0.886608	0.79	0.79	0.79	0.79	0.79	0.79	0.79	0.79	0.79	0.79	0.79	0.819319	0.79	0
2100	1820	0.961064	0.79	0.79	0.79	0.79	0.79	0.79	0.79	0.79	0.79	0.982323	0.886608	0.79	0.79	0.79	0.79	0.79	0.79	0.79	0.79	0.79	0.79	0.79	0.819319	0.79	0
2100	1840	0.961064	0.79	0.79	0.79	0.79	0.79	0.79	0.79	0.79	0.79	0.982323	0.886608	0.79	0.79	0.79	0.79	0.79	0.79	0.79	0.79	0.79	0.79	0.79	0.819319	0.79	0
2100	1860	0.961064	0.79	0.79	0.79	0.79	0.79	0.79	0.79	0.79	0.79	0.982323	0.886608	0.79	0.79	0.79	0.79	0.79	0.79	0.79	0.79	0.79	0.79	0.79	0.819319	0.79	0
2100	1880	0.961064	0.79	0.79	0.79	0.79	0.79	0.79	0.79	0.79	0.79	0.982323	0.886608	0.79	0.79	0.79	0.79	0.79	0.79	0.79	0.79	0.79	0.79	0.79	0.819319	0.79	0
2100	1900	0.961064	0.79	0.79	0.79	0.79	0.79	0.79	0.79	0.79	0.79	0.982323	0.886608	0.79	0.79	0.79	0.79	0.79	0.79	0.79	0.79	0.79	0.79	0.79	0.819319	0.79	0
2100	1920	0.961064	0.79	0.79	0.79	0.79	0.79	0.79	0.79	0.79	0.79	0.982323	0.886608	0.79	0.79	0.79	0.79	0.79	0.79	0.79	0.79	0.79	0.79	0.79	0.819319	0.79	0
2100	1940	0.961064	0.79	0.79	0.79	0.79	0.79	0.79	0.79	0.79	0.79	0.982323	0.886608	0.79	0.79	0.79	0.79	0.79	0.79	0.79	0.79	0.79	0.79	0.79	0.819319	0.79	0
2100	1960	0.961064	0.79	0.79	0.79	0.79	0.79	0.79	0.79	0.79	0.79	0.982323	0.886608	0.79	0.79	0.79	0.79	0.79	0.79	0.79	0.79	0.79	0.79	0.79	0.819319	0.79	0
2100	1980	0.961064	0.79	0.79	0.79	0.79	0.79	0.79	0.79	0.79	0.79	0.982323	0.886608	0.79	0.79	0.79	0.79	0.79	0.79	0.79	0.79	0.79	0.79	0.79	0.819319	0.79	0
2100	2000	0.961064	0.79	0.79	0.79	0.79	0.79	0.79	0.79	0.79	0.79	0.982323	0.886608	0.79	0.79	0.79	0.79	0.79	0.79	0.79	0.79	0.79	0.79	0.79	0.819319	0.79	0
2100	2020	0.961064	0.79	0.79	0.79	0.79	0.79	0.79	0.79	0.79	0.79	0.982323	0.886608	0.79	0.79	0.79	0.79	0.79	0.79	0.79	0.79	0.79	0.79	0.79	0.819319	0.79	0
2100	2040	0.961064	0.79	0.79	0.79	0.79	0.79	0.79	0.79	0.79	0.79	0.982323	0.886608	0.79	0.79	0.79	0.79	0.79	0.79	0.79	0.79	0.79	0.79	0.79	0.819319	0.79	0
2100	2060	0.961064	0.79	0.79	0.79	0.79	0.79	0.79	0.79	0.79	0.79	0.982323	0.886608	0.79	0.79	0.79	0.79	0.79	0.79	0.79	0.79	0.79	0.79	0.79	0.819319	0.79	0
2100	2080	0.961064	0.79	0.79	0.79	0.79	0.79	0.79	0.79	0.79	0.79	0.982323	0.886608	0.79	0.79	0.79	0.79	0.79	0.79	0.79	0.79	0.79	0.79	0.79	0.819319	0.79	0
2100	2100	0.961064	0.79	0.79	0.79	0.79	0.79	0.79	0.79	0.79	0.79	0.982323	0.886608	0.79	0.79	0.79	0.79	0.79	0.79	0.79	0.79	0.79	0.79	0.79	0.819319	0.79	0
2100	2120	0.961064	0.79	0.79	0.79	0.79	0.79	0.79	0.79	0.79	0.79	0.982323	0.886608	0.79	0.79	0.79	0.79	0.79	0.79	0.79	0.79	0.79	0.79	0.79	0.819319	0.79	0
2100	2140	0.961064	0.79	0.79	0.79	0.79	0.79	0.79	0.79	0.79	0.79	0.982323	0.886608	0.79	0.79	0.79	0.79	0.79	0.79	0.79	0.79	0.79	0.79	0.79	0.819319	0.79	0
2100	2160	0.961064	0.79	0.79	0.79	0.79	0.79	0.79	0.79	0.79	0.79	0.982323	0.886608	0.79	0.79	0.79	0.79	0.79	0.79	0.79	0.79	0.79	0.79	0.79	0.819319	0.79	0
2100	2180	0.961064	0.79	0.79	0.79	0.79	0.79	0.79	0.79	0.79	0.79	0.982323	0.886608	0.79	0.79	0.79	0.79	0.79	0.79	0.79	0.79	0.79	0.79	0.79	0.819319	0.79	0
2100	2200	0.961064	0.79	0.79	0.79	0.79	0.79	0.79	0.79	0.79	0.79	0.982323	0.886608	0.79	0.79	0.79	0.79	0.79	0.79	0.79	0.79	0.79	0.79	0.79	0.819319	0.79	0
2100	2220	0.961064	0.79	0.79	0.79	0.79	0.79	0.79	0.79	0.79	0.79	0.982323	0.886608	0.79	0.79	0.79	0.79	0.79	0.79	0.79	0.79	0.79	0.79	0.79	0.819319	0.79	0
2100	2240	0.961064	0.79	0.79	0.79	0.79	0.79	0.79	0.79	0.79	0.79	0.982323	0.886608	0.79	0.79	0.79	0.79	0.79	0.79	0.79	0.79	0.79	0.79	0.79	0.819319	0.79	0
2100	2260	0.961064	0.79	0.79	0.79	0.79	0.79	0.79	0.79	0.79	0.79	0.982323	0.886608	0.79	0.79	0.79	0.79	0.79	0.79	0.79	0.79	0.79	0.79	0.79	0.819319	0.79	0
2100	2280	0.961064	0.79	0.79	0.79	0.79	0.79	0.79	0.79	0.79	0.79	0.982323	0.886608	0.79	0.79	0.79	0.79	0.79	0.79	0.79	0.79	0.79	0.79	0.79	0.819319	0.79	0
2100	2300	0.961064	0.79	0.79	0.79	0.79	0.79	0.79	0.79	0.79	0.79	0.982323	0.886608	0.79	0.79	0.79	0.79	0.79	0.79	0.79	0.79	0.79	0.79	0.79	0.819319	0.79	0
2100	2320	0.961064	0.79	0.79	0.79	0.79	0.79	0.79	0.79	0.79	0.79	0.982323	0.886608	0.79	0.79	0.79	0.79	0.79	0.79	0.79	0.79	0.79	0.79	0.79	0.819319	0.79	0
2100	2340	0.961064	0.79	0.79	0.79	0.79	0.79	0.79	0.79	0.79	0.79	0.982323	0.886608	0.79	0.79	0.79	0.79	0.79	0.79	0.79	0.79	0.79	0.79	0.79	0.819319	0.79	0
2100	2360	0.961064	0.79	0.79	0.79	0.79	0.79	0.79	0.79	0.79	0.79	0.982323	0.886608	0.79	0.79	0.79	0.79	0.79	0.79	0.79	0.79	0.79	0.79	0.79	0.819319	0.79	0
2100	2380	0.961064	0.79	0.79	0.79	0.79	0.79	0.79	0.79	0.79	0.79	0.982323	0.886608	0.79	0.79	0.79	0.79	0.79	0.79	0.79	0.79	0.79	0.79	0.79	0.819319	0.79	0
2100	2400	0.961064	0.79	0.79	0.79	0.79	0.79	0.79	0.79	0.79	0.79	0.982323	0.886608	0.79	0.79	0.79	0.79	0.79	0.79	0.79	0.79	0.79	0.79	0.79	0.819319	0.79	0
2100	2420	0.961064	0.79	0.79	0.79	0.79	0.79	0.79	0.79	0.79	0.79	0.982323	0.886608	0.79	0.79	0.79	0.79	0.79	0.79	0.79	0.79	0.79	0.79	0.79	0.819319	0.79	0
2100	2440	0.961064	0.79	0.79	0.79	0.79	0.79	0.79	0.79	0.79	0.79	0.982323	0.886608	0.79	0.79	0.79	0.79	0.79	0.79	0.79	0.79	0.79	0.79	0.79	0.819319	0.79	0
2100	2460	0.961064	0.79	0.79	0.79	0.79	0.79	0.79	0.79	0.79	0.79	0.982323	0.886608	0.79	0.79	0.79	0.79	0.79	0.79	0.79	0.79	0.79	0.79	0.79	0.819319	0.79	0
2100	2480	0.961064	0.79	0.79	0.79	0.79	0.79	0.79	0.79	0.79	0.79	0.982323	0.886608	0.79	0.79	0.79	0.79	0.79	0.79	0.79	0.79	0.79	0.79	0.79	0.819319	0.79	0
2100	2500	0.961064	0.79	0.79	0.79	0.79	0.79	0.79	0.79	0.79	0.79	0.982323	0.886608	0.79	0.79	0.79	0.79	0.79	0.79	0.79	0.79	0.79	0.79	0.79	0.819319	0.79	0
2100	2520	0.961064	0.79	0.79	0.79	0.79	0.79	0.79	0.79	0.79	0.79	0.982323	0.886608	0.79	0.79	0.79	0.79	0.79	0.79	0.79	0.79	0.79	0.79	0.79	0.819319	0.79	0
2100	2540	0.961064	0.79	0.79	0.79	0.79	0.79	0.79	0.79	0.79	0.79	0.982323	0.886608	0.79	0.79	0.79	0.79	0.79	0.79	0.79	0.79	0.79	0.79	0.79	0.819319	0.79	0
2100	2560	0.961064	0.79	0.79	0.79	0.79	0.79	0.79	0.79	0.79	0.79	0.982323	0.886608	0.79	0.79	0.79	0.79	0.79	0.79	0.79	0.79	0.79	0.79	0.79	0.819319	0.79	0
2100	2580	0.961064	0.79	0.79	0.79	0.79	0.79	0.79	0.79	0.79	0.79	0.982323	0.886608	0.79	0.79	0.79	0.79	0.79	0.79	0.79	0.79	0.79	0.79	0.79	0.819319	0.79	0
2100	2600	0.961064	0.79	0.79	0.79	0.79	0.79	0.79	0.79	0.79	0.79	0.982323	0.886608	0.79	0.79	0.79	0.79	0.79	0.79	0.79	0.79	0.79	0.79	0.79	0.819319	0.79	0
2100	2620	0.961064	0.79	0.79	0.79	0.79	0.79	0.79	0.79	0.79	0.79	0.982323	0.886608	0.79	0.79	0.79	0.79	0.79	0.79	0.79	0.79	0.79	0.79	0.79	0.819319	0.79	0
2100	2640	0.961064	0.79	0.79	0.79	0.79	0.79	0.79	0.79	0.79	0.79	0.982323	0.886608	0.79	0.79	0.79	0.79	0.79	0.79	0.79	0.79	0.79	0.79	0.79	0.819319	0.79	0
2100	2660	0.961064	0.79	0.79	0.79	0.79	0.79	0.79	0.79	0.79	0.79	0.982323	0.886608	0.79	0.79	0.79	0.79	0.79	0.79	0.79	0.79	0.79	0.79	0.79	0.819319	0.79	0
2100	2680	0.961064	0.79	0.79	0.79	0.79	0.79	0.79	0.79	0.79	0.79	0.982323	0.886608	0.79	0.79	0.79	0.79	0.79	0.79	0.79	0.79	0.79	0.79	0.79	0.819319	0.79	0
2100	2700	0.961064	0.79	0.79	0.79	0.79	0.79	0.79	0.79	0.79	0.79	0.982323	0.886608	0.79	0.79	0.79	0.79	0.79	0.79	0.79	0.79	0.79	0.79	0.79	0.819319	0.79	0
2100	2720	0.961064	0.79	0.79	0.79	0.79	0.79	0.79	0.79	0.79	0.79	0.982323	0.886608	0.79	0.79	0.79	0.79	0.79	0.79	0.79	0.79	0.79	0.79	0.79	0.819319	0.79	0
2100	2740	0.961064	0.79	0.79	0.79	0.79	0.79	0.79	0.79	0.79	0.79	0.982323	0.886608	0.79	0.79	0.79	0.79	0.79	0.79	0.79	0.79	0.79	0.79	0.79	0.819319	0.79	0
2100	2760	0.961064	0.79	0.79	0.79	0.79	0.79	0.79	0.79	0.79	0.79	0.982323	0.886608	0.79	0.79	0.79	0.79	0.79	0.79	0.79	0.79	0.79	0.79	0.79	0.819319	0.79	0
2100	2780	0.961064	0.79	0.79	0.79	0.79	0.79	0.79	0.79	0.79	0.79	0.982323	0.886608	0.79	0.79	0.79	0.79	0.79	0.79	0.79	0.79	0.79	0.79	0.79	0.819319	0.79	0
2100	2800	0.961064	0.79	0.79	0.79	0.79	0.79	0.79	0.79	0.79	0.79	0.982323	0.886608	0.79	0.79	0.79	0.79	0.79	0.79	0.79	0.79	0.79	0.79	0.79	0.819319	0.79	0
2100	2820	0.961064	0.79	0.79	0.79	0.79	0.79	0.79	0.79	0.79	0.79	0.982323	0.886608	0.79	0.79	0.79	0.79	0.79	0.79	0.79	0.79	0.79	0.79	0.79	0.819319	0.79	0
2100	2840	0.961064	0.79	0.79	0.79	0.79	0.79	0.79	0.79	0.79	0.79	0.982323	0.886608	0.79	0.79	0.79	0.79	0.79	0.79	0.79	0.79	0.79	0.79	0.79	0.819319	0.79	0
2100	2860	0.961064	0.79	0.79	0.79	0.79	0.79	0.79	0.79	0.79	0.79	0.982323	0.886608	0.79	0.79	0.79	0.79	0.79	0.79	0.79	0.79	0.79	0.79	0.79	0.819319	0.79	0
2100	2880	0.961064	0.79	0.79	0.79	0.79	0.79	0.79	0.79	0.79	0.79	0.982323	0.886608	0.79	0.79	0.79	0.79	0.79	0.79	0.79	0.79	0.79	0.79	0.79	0.819319	0.79	0
2100	2900	0.961064	0.79	0.79	0.79	0.79	0.79	0.79	0.79	0.79	0.79	0.982323	0.886608	0.79	0.79	0.79	0.79	0.79	0.79	0.79	0.79	0.79	0.79	0.79	0.819319	0.79	0
2100	2920	0.961064	0.79	0.79	0.79	0.79	0.79	0.79	0.79	0.79	0.79	0.982323	0.886608	0.79	0.79	0.79	0.79	0.79	0.79	0.79	0.79	0.79	0.79	0.79	0.819319	0.79	0
2100	2940	0.961064	0.79	0.79	0.79	0.79	0.79	0.79	0.79	0.79	0.79	0.982323	0.886608	0.79	0.79	0.79	0.79	0.79	0.79	0.79	0.79	0.79	0.79	0.79	0.819319	0.79	0
2100	2960	0.961064	0.79	0.79	0.79	0.79	0.79	0.79	0.79	0.79	0.79	0.982323	0.886608	0.79	0.79	0.79	0.79	0.79	0.79	0.79	0.79	0.79	0.79	0.79	0.819319	0.79	0
2100	2980	0.961064	0.79	0.79	0.79	0.79	0.79	0.79	0.79	0.79	0.79	0.982323	0.886608	0.79	0.79	0.79	0.79	0.79	0.79	0.79	0.79	0.79	0.79	0.79	0.819319	0.79	0
2100	3000	0.961064	0.79	0.79	0.79	0.79	0.79	0.79	0.79	0.79	0.79	0.982323	0.886608	0.79	0.79	0.79	0.79	0.79	0.79	0.79	0.79	0.79	0.79	0.79	0.819319	0.79	0
2100	3020	0.961064	0.79	0.79	0.79	0.79	0.79	0.79	0.79	0.79	0.79	0.982323	0.886608	0.79	0.79	0.79	0.79	0.79	0.79	0.79	0.79	0.79	0.79	0.79	0.819319	0.79	0
2100	3040	0.961064	0.79	0.79	0.79	0.79	0.79	0.79	0.79	0.79	0.79	0.982323	0.886608	0.79	0.79	0.79	0.79	0.79	0.79	0.79	0.79	0.79	0.79	0.79	0.819319	0.79	0
2100	3060	0.961064	0.79	0.79	0.79	0.79	0.79	0.79	0.79	0.79	0.79	0.982323	0.886608	0.79	0.79	0.79	0.79	0.79	0.79	0.79	0.79	0.79	0.79	0.79	0.819319	0.79	0
2100	3080	0.961064	0.79	0.79	0.79	0.79	0.79	0.79	0.79	0.79	0.79	0.982323	0.886608	0.79	0.79	0.79	0.79	0.79	0.79	0.79	0.79	0.79	0.79	0.79	0.819319	0.79	0
2100	3100	0.961064	0.79	0.79	0.79	0.79	0.79	0.79	0.79	0.79	0.79	0.982323	0.886608	0.79	0.79	0.79	0.79	0.79	0.79	0.79	0.79	0.79	0.79	0.79	0.819319	0.79	0
2100	3120	0.961064	0.79	0.79	0.79	0.79	0.79	0.79	0.79	0.79	0.79	0.982323	0.886608	0.79	0.79	0.79	0.79	0.79	0.79	0.79	0.79	0.79	0.79	0.79	0.819319	0.79	0
2100	3140	0.961064	0.79	0.79	0.79	0.79	0.79	0.79	0.79	0.79	0.79	0.982323	0.886608	0.79	0.79	0.79	0.79	0.79	0.79	0.79	0.79	0.79	0.79	0.79	0.819319	0.79	0
2100	3160	0.961064	0.79	0.79	0.79	0.79	0.79	0.79	0.79	0.79	0.79	0.982323	0.886608	0.79	0.79	0.79	0.79	0.79	0.79	0.79	0.79	0.79	0.79	0.79	0.819319	0.79	0
2100	3180	0.961064	0.79	0.79	0.79	0.79	0.79	0.79	0.79	0.79	0.79	0.982323	0.886608	0.79	0.79	0.79	0.79	0.79	0.79	0.79	0.79	0.79	0.79	0.79	0.819319	0.79	0
2100	3200	0.961064	0.79	0.79	0.79	0.79	0.79	0.79	0.79	0.79	0.79	0.982323	0.886608	0.79	0.79	0.79	0.79	0.79	0.79	0.79	0.79	0.79	0.79	0.79	0.819319	0.79	0
2100	3220	0.961064	0.79	0.79	0.79	0.79	0.79	0.79	0.79	0.79	0.79	0.982323	0.886608	0.79	0.79	0.79	0.79	0.79	0.79	0.79	0.79	0.79	0.79	0.79	0.819319	0.79	0
2100	3240	0.961064	0.79	0.79	0.79	0.79	0.79	0.79	0.79	0.79	0.79	0.982323	0.886608	0.79	0.79	0.79	0.79	0.79	0.79	0.79	0.79	0.79	0.79	0.79	0.819319	0.79	0
2100	3260	0.961064	0.79	0.79	0.79	0.79	0.79	0.79	0.79	0.79	0.79	0.982323	0.886608	0.79	0.79	0.79	0.79	0.79	0.79	0.79	0.79	0.79	0.79	0.79	0.819319	0.79	0
2100	3280	0.961064	0.79	0.79	0.79	0.79	0.79	0.79	0.79	0.79	0.79	0.982323	0.886608	0.79	0.79	0.79	0.79	0.79	0.79	0.79	0.79	0.79	0.79	0.79	0.819319	0.79	0
2100	3300	0.961064	0.79	0.79	0.79	0.79	0.79	0.79	0.79	0.79	0.79	0.982323	0.886608	0.79	0.79	0.79	0.79	0.79	0.79	0.79	0.79	0.79	0.79	0.79	0.819319	0.79	0
2100	3320	0.961064	0.79	0.79	0.79	0.79	0.79	0.79	0.79	0.79	0.79	0.982323	0.886608	0.79	0.79	0.79	0.79	0.79	0.79	0.79	0.79	0.79	0.79	0.79	0.819319	0.79	0
2100	3340	0.961064	0.79	0.79	0.79	0.79	0.79	0.79	0.79	0.79	0.79	0.982323	0.886608	0.79	0.79	0.79	0.79	0.79	0.79	0.79	0.79	0.79	0.79	0.79	0.819319	0.79	0
2100	3360	0.961064	0.79	0.79	0.79	0.79	0.79	0.79	0.79	0.79	0.79	0.982323	0.886608	0.79	0.79	0.79	0.79	0.79	0.79	0.79	0.79	0.79	0.79	0.79	0.819319	0.79	0
2100	3380	0.961064	0.79	0.79	0.79	0.79	0.79	0.79	0.79	0.79	0.79	0.982323	0.886608	0.79	0.79	0.79	0.79	0.79	0.79	0.79	0.79	0.79	0.79	0.79	0.819319	0.79	0
2100	3400	0.961064	0.79	0.79	0.79	0.79	0.79	0.79	0.79	0.79	0.79	0.982323	0.886608	0.79	0.79	0.79	0.79	0.79	0.79	0.79	0.79	0.79	0.79	0.79	0.819319	0.79	0
2100	3420	0.961064	0.79	0.79	0.79	0.79	0.79	0.79	0.79	0.79	0.79	0.982323	0.886608	0.79	0.79	0.79	0.79	0.79	0.79	0.79	0.79	0.79	0.79	0.79	0.819319	0.79	0
2100	3440	0.961064	0.79	0.79	0.79	0.79	0.79	0.79	0.79	0.79	0.79	0.982323	0.886608	0.79	0.79	0.79	0.79	0.79	0.79	0.79	0.79	0.79	0.79	0.79	0.819319	0.79	0
2100	3460	0.961064	0.79	0.79	0.79	0.79	0.79	0.79	0.79	0.79	0.79	0.982323	0.886608	0.79	0.79	0.79	0.79	0.79	0.79	0.79	0.79	0.79	0.79	0.79	0.819319	0.79	0
2100	3480	0.961064	0.79	0.79	0.79	0.79	0.79	0.79	0.79	0.79	0.79	0.982323	0.886608	0.79	0.79	0.79	0.79	0.79	0.79	0.79	0.79	0.79	0.79	0.79	0.819319	0.79	0
2100	3500	0.961064	0.79	0.79	0.79	0.79	0.79	0.79	0.79	0.79	0.79	0.982323	0.886608	0.79	0.79	0.79	0.79	0.79	0.79	0.79	0.79	0.79	0.79	0.79	0.819319	0.79	0
2100	3520	0.961064	0.79	0.79	0.79	0.79	0.79	0.79	0.79	0.79	0.79	0.982323	0.886608	0.79	0.79	0.79	0.79	0.79	0.79	0.79	0.79	0.79	0.79	0.79	0.819319	0.79	0.79
2100	3540	0.961064	0.79	0.79	0.79	0.79	0.79	0.79	0.79	0.79	0.79	0.982323	0.886608	0.79	0.79	0.79	0.79	0.79	0.79	0.79	0.79	0.79	0.79	0.79	0.819319	0.79	0.79
2100	3560	0.961064	0.79	0.79	0.79	0.79	0.79	0.79	0.79	0.79	0.79	0.982323	0.886608	0.79	0.79	0.79	0.79	0.79	0.79	0.79	0.79	0.79	0.79	0.79	0.819319	0.79	0.79
2100	3580	0.961064	0.79	0.79	0.79	0.79	0.79	0.79	0.79	0.79	0.79	0.982323	0.886608	0.79	0.79	0.79	0.79	0.79	0.79	0.79	0.79	0.79	0.79	0.79	0.819319	0.79	0.79
2100	3600	0.961064	0.79	0.79	0.79	0.79	0.79	0.79	0.79	0.79	0.79	0.982323	0.886608	0.79	0.79	0.79	0.79	0.79	0.79	0.79	0.79	0.79	0.79	0.79	0.819319	0.79	0.79
2100	3620	0.961064	0.79	0.79	0.79	0.79	0.79	0.79	0.79	0.79	0.79	0.982323	0.886608	0.79	0.79	0.79	0.79	0.79	0.79	0.79	0.79	0.79	0.79	0.79	0.819319	0.79	0.79
2100	3640	0.961064	0.79	0.79	0.79	0.79	0.79	0.79	0.79	0.79	0.79	0.982323	0.886608	0.79	0.79	0.79	0.79	0.79	0.79	0.79	0.79	0.79	0.79	0.79	0.819319	0.79	0.79
2100	3660	0.961064	0.79	0.79	0.79	0.79	0.79	0.79	0.79	0.79	0.79	0.982323	0.886608	0.79	0.79	0.79	0.79	0.79	0.79	0.79	0.79	0.79	0.79	0.79	0.819319	0.79	0.79
2100	3680	0.961064	0.79	0.79	0.79	0.79	0.79	0.79	0.79	0.79	0.79	0.982323	0.886608	0.79	0.79	0.79	0.79	0.79	0.79	0.79	0.79	0.79	0.79	0.79	0.819319	0.79	0.79
2100	3700	0.961064	0.79	0.79	0.79	0.79	0.79	0.79	0.79	0.79	0.79	0.982323	0.886608	0.79	0.79	0.79	0.79	0.79	0.79	0.79	0.79	0.79	0.79	0.79	0.819319	0.79	0.79
2100	3720	0.961064	0.79	0.79	0.79	0.79	0.79	0.79	0.79	0.79	0.79	0.982323	0.886608	0.79	0.79	0.79	0.79	0.79	0.79	0.79	0.79	0.79	0.79	0.79	0.819319	0.79	0.79
2100	3740	0.961064	0.79	0.79	0.79	0.79	0.79	0.79	0.79	0.79	0.79	0.982323	0.886608	0.79	0.79	0.79	0.79	0.79	0.79	0.79	0.79	0.79	0.79	0.79	0.819319	0.79	0.79
2100	3760	0.961064	0.79	0.79	0.79	0.79	0.79	0.79	0.79	0.79	0.79	0.982323	0.886608	0.79	0.79	0.79	0.79	0.79	0.79	0.79	0.79	0.79	0.79	0.79	0.819319	0.79	0.79
2100	3780	0.961064	0.79	0.79	0.79	0.79	0.79	0.79	0.79	0.79	0.79	0.982323	0.886608	0.79	0.79	0.79	0.79	0.79	0.79	0.79	0.79	0.79	0.79	0.79	0.819319	0.79	0.79
2100	3800	0.961064	0.79	0.79	0.79	0.79	0.79	0.79	0.79	0.79	0.79	0.982323	0.886608	0.79	0.79	0.79	0.79	0.79	0.79	0.79	0.79	0.79	0.79	0.79	0.819319	0.79	0.79
2100	3820	0.961064	0.79	0.79	0.79	0.79	0.79	0.79	0.79	0.79	0.79	0.982323	0.886608	0.79	0.79	0.79	0.79	0.79	0.79	0.79	0.79	0.79	0.79	0.79	0.819319	0.79	0.79
2100	3840	0.961064	0.79	0.79	0.79	0.79	0.79	0.79	0.79	0.79	0.79	0.982323	0.886608	0.79	0.79	0.79	0.79	0.79	0.79	0.79	0.79	0.79	0.79	0.79	0.819319	0.79	0.79
2100	3860	0.961064	0.79	0.79	0.79	0.79	0.79	0.79	0.79	0.79	0.79	0.982323	0.886608	0.79	0.79	0.79	0.79	0.79	0.79	0.79	0.79	0.79	0.79	0.79	0.819319	0.79	0.79
2100	3880	0.961064	0.79	0.79	0.79	0.79	0.79	0.79	0.79	0.79	0.79	0.982323	0.886608	0.79	0.79	0.79	0.79	0.79	0.79	0.79	0.79	0.79	0.79	0.79	0.819319	0.79	0.79
2100	3900	0.961064	0.79	0.79	0.79	0.79	0.79	0.79	0.79	0.79	0.79	0.982323	0.886608	0.79	0.79	0.79	0.79	0.79	0.79	0.79	0.79	0.79	0.79	0.79	0.819319	0.79	0.79
2100	3920	0.961064	0.79	0.79	0.79	0.79	0.79	0.79	0.79	0.79	0.79	0.982323	0.886608	0.79	0.79	0.79	0.79	0.79	0.79	0.79	0.79	0.79	0.79	0.79	0.819319	0.79	0.79
2100	3940	0.961064	0.79	0.79	0.79	0.79	0.79	0.79	0.79	0.79	0.79	0.982323	0.886608	0.79	0.79	0.79	0.79	0.79	0.79	0.79	0.79	0.79	0.79	0.79	0.819319	0.79	0.79
2100	3960	0.961064	0.79	0.79	0.79	0.79	0.79	0.79	0.79	0.79	0.79	0.982323	0.886608	0.79	0.79	0.79	0.79	0.79	0.79	0.79	0.79	0.79	0.79	0.79	0.819319	0.79	0.79
2100	3980	0.961064	0.79	0.79	0.79	0.79	0.79	0.79	0.79	0.79	0.79	0.982323	0.886608	0.79	0.79	0.79	0.79	0.79	0.79	0.79	0.79	0.79	0.79	0.79	0.819319	0.79	0.79
2100	4000	0.961064	0.79	0.79	0.79	0.79	0.79	0.79	0.79	0.79	0.79	0.982323	0.886608	0.79	0.79	0.79	0.79	0.79	0.79	0.79	0.79	0.79	0.79	0.79	0.819319	0.79	0.79

## Sheet: CH4_ent fermentation
t	Implementation costs	Canada	USA	Mexico	Central America	Brazil	Rest of South-America	North Africa	West Africa	East Africa	South Africa	West Europe	Central Europe	Turkey	Ukraine	Kazachstan	Russia	Middle East	India	Korea	China+	South East Asia	Indonesia	Japan	Oceania	Rest of South Asia	Rest of South Africa
2015	0	0	0	0	0	0	0	0	0	0	0	0	0	0	0	0	0	0	0	0	0	0	0	0	0	0	0
2015	20	0	0	0	0	0	0	0	0	0	0	0	0	0	0	0	0	0	0	0	0	0	0	0	0	0	0
2015	40	0	0	0	0	0	0	0	0	0	0	0	0	0	0	0	0	0	0	0	0	0	0	0	0	0	0
2015	60	0	0	0	0	0	0	0	0	0	0	0	0	0	0	0	0	0	0	0	0	0	0	0	0	0	0
2015	80	0	0	0	0	0	0	0	0	0	0	0	0	0	0	0	0	0	0	0	0	0	0	0	0	0	0
2015	100	0	0	0	0	0	0	0	0	0	0	0	0	0	0	0	0	0	0	0	0	0	0	0	0	0	0
2015	120	0	0	0	0	0	0	0	0	0	0	0	0	0	0	0	0	0	0	0	0	0	0	0	0	0	0
2015	140	0	0	0	0	0	0	0	0	0	0	0	0	0	0	0	0	0	0	0	0	0	0	0	0	0	0
2015	160	0	0	0	0	0	0	0	0	0	0	0	0	0	0	0	0	0	0	0	0	0	0	0	0	0	0
2015	180	0	0	0	0	0	0	0	0	0	0	0	0	0	0	0	0	0	0	0	0	0	0	0	0	0	0
2015	200	0	0	0	0	0	0	0	0	0	0	0	0	0	0	0	0	0	0	0	0	0	0	0	0	0	0
2015	220	0	0	0	0	0	0	0	0	0	0	0	0	0	0	0	0	0	0	0	0	0	0	0	0	0	0
2015	240	0	0	0	0	0	0	0	0	0	0	0	0	0	0	0	0	0	0	0	0	0	0	0	0	0	0
2015	260	0	0	0	0	0	0	0	0	0	0	0	0	0	0	0	0	0	0	0	0	0	0	0	0	0	0
2015	280	0	0	0	0	0	0	0	0	0	0	0	0	0	0	0	0	0	0	0	0	0	0	0	0	0	0
2015	300	0	0	0	0	0	0	0	0	0	0	0	0	0	0	0	0	0	0	0	0	0	0	0	0	0	0
2015	320	0	0	0	0	0	0	0	0	0	0	0	0	0	0	0	0	0	0	0	0	0	0	0	0	0	0
2015	340	0	0	0	0	0	0	0	0	0	0	0	0	0	0	0	0	0	0	0	0	0	0	0	0	0	0
2015	360	0	0	0	0	0	0	0	0	0	0	0	0	0	0	0	0	0	0	0	0	0	0	0	0	0	0
2015	380	0	0	0	0	0	0	0	0	0	0	0	0	0	0	0	0	0	0	0	0	0	0	0	0	0	0
2015	400	0	0	0	0	0	0	0	0	0	0	0	0	0	0	0	0	0	0	0	0	0	0	0	0	0	0
2015	420	0	0	0	0	0	0	0	0	0	0	0	0	0	0	0	0	0	0	0	0	0	0	0	0	0	0
2015	440	0	0	0	0	0	0	0	0	0	0	0	0	0	0	0	0	0	0	0	0	0	0	0	0	0	0
2015	460	0	0	0	0	0	0	0	0	0	0	0	0	0	0	0	0	0	0	0	0	0	0	0	0	0	0
2015	480	0	0	0	0	0	0	0	0	0	0	0	0	0	0	0	0	0	0	0	0	0	0	0	0	0	0
2015	500	0	0	0	0	0	0	0	0	0	0	0	0	0	0	0	0	0	0	0	0	0	0	0	0	0	0
2015	520	0	0	0	0	0	0	0	0	0	0	0	0	0	0	0	0	0	0	0	0	0	0	0	0	0	0
2015	540	0	0	0	0	0	0	0	0	0	0	0	0	0	0	0	0	0	0	0	0	0	0	0	0	0	0
2015	560	0	0	0	0	0	0	0	0	0	0	0	0	0	0	0	0	0	0	0	0	0	0	0	0	0	0
2015	580	0	0	0	0	0	0	0	0	0	0	0	0	0	0	0	0	0	0	0	0	0	0	0	0	0	0
2015	600	0	0	0	0	0	0	0	0	0	0	0	0	0	0	0	0	0	0	0	0	0	0	0	0	0	0
2015	620	0	0	0	0	0	0	0	0	0	0	0	0	0	0	0	0	0	0	0	0	0	0	0	0	0	0
2015	640	0	0	0	0	0	0	0	0	0	0	0	0	0	0	0	0	0	0	0	0	0	0	0	0	0	0
2015	660	0	0	0	0	0	0	0	0	0	0	0	0	0	0	0	0	0	0	0	0	0	0	0	0	0	0
2015	680	0	0	0	0	0	0	0	0	0	0	0	0	0	0	0	0	0	0	0	0	0	0	0	0	0	0
2015	700	0	0	0	0	0	0	0	0	0	0	0	0	0	0	0	0	0	0	0	0	0	0	0	0	0	0
2015	720	0	0	0	0	0	0	0	0	0	0	0	0	0	0	0	0	0	0	0	0	0	0	0	0	0	0
2015	740	0	0	0	0	0	0	0	0	0	0	0	0	0	0	0	0	0	0	0	0	0	0	0	0	0	0
2015	760	0	0	0	0	0	0	0	0	0	0	0	0	0	0	0	0	0	0	0	0	0	0	0	0	0	0
2015	780	0	0	0	0	0	0	0	0	0	0	0	0	0	0	0	0	0	0	0	0	0	0	0	0	0	0
2015	800	0	0	0	0	0	0	0	0	0	0	0	0	0	0	0	0	0	0	0	0	0	0	0	0	0	0
2015	820	0	0	0	0	0	0	0	0	0	0	0	0	0	0	0	0	0	0	0	0	0	0	0	0	0	0
2015	840	0	0	0	0	0	0	0	0	0	0	0	0	0	0	0	0	0	0	0	0	0	0	0	0	0	0
2015	860	0	0	0	0	0	0	0	0	0	0	0	0	0	0	0	0	0	0	0	0	0	0	0	0	0	0
2015	880	0	0	0	0	0	0	0	0	0	0	0	0	0	0	0	0	0	0	0	0	0	0	0	0	0	0
2015	900	0	0	0	0	0	0	0	0	0	0	0	0	0	0	0	0	0	0	0	0	0	0	0	0	0	0
2015	920	0	0	0	0	0	0	0	0	0	0	0	0	0	0	0	0	0	0	0	0	0	0	0	0	0	0
2015	940	0	0	0	0	0	0	0	0	0	0	0	0	0	0	0	0	0	0	0	0	0	0	0	0	0	0
2015	960	0	0	0	0	0	0	0	0	0	0	0	0	0	0	0	0	0	0	0	0	0	0	0	0	0	0
2015	980	0	0	0	0	0	0	0	0	0	0	0	0	0	0	0	0	0	0	0	0	0	0	0	0	0	0
2015	1000	0	0	0	0	0	0	0	0	0	0	0	0	0	0	0	0	0	0	0	0	0	0	0	0	0	0
2015	1020	0	0	0	0	0	0	0	0	0	0	0	0	0	0	0	0	0	0	0	0	0	0	0	0	0	0
2015	1040	0	0	0	0	0	0	0	0	0	0	0	0	0	0	0	0	0	0	0	0	0	0	0	0	0	0
2015	1060	0	0	0	0	0	0	0	0	0	0	0	0	0	0	0	0	0	0	0	0	0	0	0	0	0	0
2015	1080	0	0	0	0	0	0	0	0	0	0	0	0	0	0	0	0	0	0	0	0	0	0	0	0	0	0
2015	1100	0	0	0	0	0	0	0	0	0	0	0	0	0	0	0	0	0	0	0	0	0	0	0	0	0	0
2015	1120	0	0	0	0	0	0	0	0	0	0	0	0	0	0	0	0	0	0	0	0	0	0	0	0	0	0
2015	1140	0	0	0	0	0	0	0	0	0	0	0	0	0	0	0	0	0	0	0	0	0	0	0	0	0	0
2015	1160	0	0	0	0	0	0	0	0	0	0	0	0	0	0	0	0	0	0	0	0	0	0	0	0	0	0
2015	1180	0	0	0	0	0	0	0	0	0	0	0	0	0	0	0	0	0	0	0	0	0	0	0	0	0	0
2015	1200	0	0	0	0	0	0	0	0	0	0	0	0	0	0	0	0	0	0	0	0	0	0	0	0	0	0
2015	1220	0	0	0	0	0	0	0	0	0	0	0	0	0	0	0	0	0	0	0	0	0	0	0	0	0	0
2015	1240	0	0	0	0	0	0	0	0	0	0	0	0	0	0	0	0	0	0	0	0	0	0	0	0	0	0
2015	1260	0	0	0	0	0	0	0	0	0	0	0	0	0	0	0	0	0	0	0	0	0	0	0	0	0	0
2015	1280	0	0	0	0	0	0	0	0	0	0	0	0	0	0	0	0	0	0	0	0	0	0	0	0	0	0
2015	1300	0	0	0	0	0	0	0	0	0	0	0	0	0	0	0	0	0	0	0	0	0	0	0	0	0	0
2015	1320	0	0	0	0	0	0	0	0	0	0	0	0	0	0	0	0	0	0	0	0	0	0	0	0	0	0
2015	1340	0	0	0	0	0	0	0	0	0	0	0	0	0	0	0	0	0	0	0	0	0	0	0	0	0	0
2015	1360	0	0	0	0	0	0	0	0	0	0	0	0	0	0	0	0	0	0	0	0	0	0	0	0	0	0
2015	1380	0	0	0	0	0	0	0	0	0	0	0	0	0	0	0	0	0	0	0	0	0	0	0	0	0	0
2015	1400	0	0	0	0	0	0	0	0	0	0	0	0	0	0	0	0	0	0	0	0	0	0	0	0	0	0
2015	1420	0	0	0	0	0	0	0	0	0	0	0	0	0	0	0	0	0	0	0	0	0	0	0	0	0	0
2015	1440	0	0	0	0	0	0	0	0	0	0	0	0	0	0	0	0	0	0	0	0	0	0	0	0	0	0
2015	1460	0	0	0	0	0	0	0	0	0	0	0	0	0	0	0	0	0	0	0	0	0	0	0	0	0	0
2015	1480	0	0	0	0	0	0	0	0	0	0	0	0	0	0	0	0	0	0	0	0	0	0	0	0	0	0
2015	1500	0	0	0	0	0	0	0	0	0	0	0	0	0	0	0	0	0	0	0	0	0	0	0	0	0	0
2015	1520	0	0	0	0	0	0	0	0	0	0	0	0	0	0	0	0	0	0	0	0	0	0	0	0	0	0
2015	1540	0	0	0	0	0	0	0	0	0	0	0	0	0	0	0	0	0	0	0	0	0	0	0	0	0	0
2015	1560	0	0	0	0	0	0	0	0	0	0	0	0	0	0	0	0	0	0	0	0	0	0	0	0	0	0
2015	1580	0	0	0	0	0	0	0	0	0	0	0	0	0	0	0	0	0	0	0	0	0	0	0	0	0	0
2015	1600	0	0	0	0	0	0	0	0	0	0	0	0	0	0	0	0	0	0	0	0	0	0	0	0	0	0
2015	1620	0	0	0	0	0	0	0	0	0	0	0	0	0	0	0	0	0	0	0	0	0	0	0	0	0	0
2015	1640	0	0	0	0	0	0	0	0	0	0	0	0	0	0	0	0	0	0	0	0	0	0	0	0	0	0
2015	1660	0	0	0	0	0	0	0	0	0	0	0	0	0	0	0	0	0	0	0	0	0	0	0	0	0	0
2015	1680	0	0	0	0	0	0	0	0	0	0	0	0	0	0	0	0	0	0	0	0	0	0	0	0	0	0
2015	1700	0	0	0	0	0	0	0	0	0	0	0	0	0	0	0	0	0	0	0	0	0	0	0	0	0	0
2015	1720	0	0	0	0	0	0	0	0	0	0	0	0	0	0	0	0	0	0	0	0	0	0	0	0	0	0
2015	1740	0	0	0	0	0	0	0	0	0	0	0	0	0	0	0	0	0	0	0	0	0	0	0	0	0	0
2015	1760	0	0	0	0	0	0	0	0	0	0	0	0	0	0	0	0	0	0	0	0	0	0	0	0	0	0
2015	1780	0	0	0	0	0	0	0	0	0	0	0	0	0	0	0	0	0	0	0	0	0	0	0	0	0	0
2015	1800	0	0	0	0	0	0	0	0	0	0	0	0	0	0	0	0	0	0	0	0	0	0	0	0	0	0
2015	1820	0	0	0	0	0	0	0	0	0	0	0	0	0	0	0	0	0	0	0	0	0	0	0	0	0	0
2015	1840	0	0	0	0	0	0	0	0	0	0	0	0	0	0	0	0	0	0	0	0	0	0	0	0	0	0
2015	1860	0	0	0	0	0	0	0	0	0	0	0	0	0	0	0	0	0	0	0	0	0	0	0	0	0	0
2015	1880	0	0	0	0	0	0	0	0	0	0	0	0	0	0	0	0	0	0	0	0	0	0	0	0	0	0
2015	1900	0	0	0	0	0	0	0	0	0	0	0	0	0	0	0	0	0	0	0	0	0	0	0	0	0	0
2015	1920	0	0	0	0	0	0	0	0	0	0	0	0	0	0	0	0	0	0	0	0	0	0	0	0	0	0
2015	1940	0	0	0	0	0	0	0	0	0	0	0	0	0	0	0	0	0	0	0	0	0	0	0	0	0	0
2015	1960	0	0	0	0	0	0	0	0	0	0	0	0	0	0	0	0	0	0	0	0	0	0	0	0	0	0
2015	1980	0	0	0	0	0	0	0	0	0	0	0	0	0	0	0	0	0	0	0	0	0	0	0	0	0	0
2015	2000	0	0	0	0	0	0	0	0	0	0	0	0	0	0	0	0	0	0	0	0	0	0	0	0	0	0
2015	2020	0	0	0	0	0	0	0	0	0	0	0	0	0	0	0	0	0	0	0	0	0	0	0	0	0	0
2015	2040	0	0	0	0	0	0	0	0	0	0	0	0	0	0	0	0	0	0	0	0	0	0	0	0	0	0
2015	2060	0	0	0	0	0	0	0	0	0	0	0	0	0	0	0	0	0	0	0	0	0	0	0	0	0	0
2015	2080	0	0	0	0	0	0	0	0	0	0	0	0	0	0	0	0	0	0	0	0	0	0	0	0	0	0
2015	2100	0	0	0	0	0	0	0	0	0	0	0	0	0	0	0	0	0	0	0	0	0	0	0	0	0	0
2015	2120	0	0	0	0	0	0	0	0	0	0	0	0	0	0	0	0	0	0	0	0	0	0	0	0	0	0
2015	2140	0	0	0	0	0	0	0	0	0	0	0	0	0	0	0	0	0	0	0	0	0	0	0	0	0	0
2015	2160	0	0	0	0	0	0	0	0	0	0	0	0	0	0	0	0	0	0	0	0	0	0	0	0	0	0
2015	2180	0	0	0	0	0	0	0	0	0	0	0	0	0	0	0	0	0	0	0	0	0	0	0	0	0	0
2015	2200	0	0	0	0	0	0	0	0	0	0	0	0	0	0	0	0	0	0	0	0	0	0	0	0	0	0
2015	2220	0	0	0	0	0	0	0	0	0	0	0	0	0	0	0	0	0	0	0	0	0	0	0	0	0	0
2015	2240	0	0	0	0	0	0	0	0	0	0	0	0	0	0	0	0	0	0	0	0	0	0	0	0	0	0
2015	2260	0	0	0	0	0	0	0	0	0	0	0	0	0	0	0	0	0	0	0	0	0	0	0	0	0	0
2015	2280	0	0	0	0	0	0	0	0	0	0	0	0	0	0	0	0	0	0	0	0	0	0	0	0	0	0
2015	2300	0	0	0	0	0	0	0	0	0	0	0	0	0	0	0	0	0	0	0	0	0	0	0	0	0	0
2015	2320	0	0	0	0	0	0	0	0	0	0	0	0	0	0	0	0	0	0	0	0	0	0	0	0	0	0
2015	2340	0	0	0	0	0	0	0	0	0	0	0	0	0	0	0	0	0	0	0	0	0	0	0	0	0	0
2015	2360	0	0	0	0	0	0	0	0	0	0	0	0	0	0	0	0	0	0	0	0	0	0	0	0	0	0
2015	2380	0	0	0	0	0	0	0	0	0	0	0	0	0	0	0	0	0	0	0	0	0	0	0	0	0	0
2015	2400	0	0	0	0	0	0	0	0	0	0	0	0	0	0	0	0	0	0	0	0	0	0	0	0	0	0
2015	2420	0	0	0	0	0	0	0	0	0	0	0	0	0	0	0	0	0	0	0	0	0	0	0	0	0	0
2015	2440	0	0	0	0	0	0	0	0	0	0	0	0	0	0	0	0	0	0	0	0	0	0	0	0	0	0
2015	2460	0	0	0	0	0	0	0	0	0	0	0	0	0	0	0	0	0	0	0	0	0	0	0	0	0	0
2015	2480	0	0	0	0	0	0	0	0	0	0	0	0	0	0	0	0	0	0	0	0	0	0	0	0	0	0
2015	2500	0	0	0	0	0	0	0	0	0	0	0	0	0	0	0	0	0	0	0	0	0	0	0	0	0	0
2015	2520	0	0	0	0	0	0	0	0	0	0	0	0	0	0	0	0	0	0	0	0	0	0	0	0	0	0
2015	2540	0	0	0	0	0	0	0	0	0	0	0	0	0	0	0	0	0	0	0	0	0	0	0	0	0	0
2015	2560	0	0	0	0	0	0	0	0	0	0	0	0	0	0	0	0	0	0	0	0	0	0	0	0	0	0
2015	2580	0	0	0	0	0	0	0	0	0	0	0	0	0	0	0	0	0	0	0	0	0	0	0	0	0	0
2015	2600	0	0	0	0	0	0	0	0	0	0	0	0	0	0	0	0	0	0	0	0	0	0	0	0	0	0
2015	2620	0	0	0	0	0	0	0	0	0	0	0	0	0	0	0	0	0	0	0	0	0	0	0	0	0	0
2015	2640	0	0	0	0	0	0	0	0	0	0	0	0	0	0	0	0	0	0	0	0	0	0	0	0	0	0
2015	2660	0	0	0	0	0	0	0	0	0	0	0	0	0	0	0	0	0	0	0	0	0	0	0	0	0	0
2015	2680	0	0	0	0	0	0	0	0	0	0	0	0	0	0	0	0	0	0	0	0	0	0	0	0	0	0
2015	2700	0	0	0	0	0	0	0	0	0	0	0	0	0	0	0	0	0	0	0	0	0	0	0	0	0	0
2015	2720	0	0	0	0	0	0	0	0	0	0	0	0	0	0	0	0	0	0	0	0	0	0	0	0	0	0
2015	2740	0	0	0	0	0	0	0	0	0	0	0	0	0	0	0	0	0	0	0	0	0	0	0	0	0	0
2015	2760	0	0	0	0	0	0	0	0	0	0	0	0	0	0	0	0	0	0	0	0	0	0	0	0	0	0
2015	2780	0	0	0	0	0	0	0	0	0	0	0	0	0	0	0	0	0	0	0	0	0	0	0	0	0	0
2015	2800	0	0	0	0	0	0	0	0	0	0	0	0	0	0	0	0	0	0	0	0	0	0	0	0	0	0
2015	2820	0	0	0	0	0	0	0	0	0	0	0	0	0	0	0	0	0	0	0	0	0	0	0	0	0	0
2015	2840	0	0	0	0	0	0	0	0	0	0	0	0	0	0	0	0	0	0	0	0	0	0	0	0	0	0
2015	2860	0	0	0	0	0	0	0	0	0	0	0	0	0	0	0	0	0	0	0	0	0	0	0	0	0	0
2015	2880	0	0	0	0	0	0	0	0	0	0	0	0	0	0	0	0	0	0	0	0	0	0	0	0	0	0
2015	2900	0	0	0	0	0	0	0	0	0	0	0	0	0	0	0	0	0	0	0	0	0	0	0	0	0	0
2015	2920	0	0	0	0	0	0	0	0	0	0	0	0	0	0	0	0	0	0	0	0	0	0	0	0	0	0
2015	2940	0	0	0	0	0	0	0	0	0	0	0	0	0	0	0	0	0	0	0	0	0	0	0	0	0	0
2015	2960	0	0	0	0	0	0	0	0	0	0	0	0	0	0	0	0	0	0	0	0	0	0	0	0	0	0
2015	2980	0	0	0	0	0	0	0	0	0	0	0	0	0	0	0	0	0	0	0	0	0	0	0	0	0	0
2015	3000	0	0	0	0	0	0	0	0	0	0	0	0	0	0	0	0	0	0	0	0	0	0	0	0	0	0
2015	3020	0	0	0	0	0	0	0	0	0	0	0	0	0	0	0	0	0	0	0	0	0	0	0	0	0	0
2015	3040	0	0	0	0	0	0	0	0	0	0	0	0	0	0	0	0	0	0	0	0	0	0	0	0	0	0
2015	3060	0	0	0	0	0	0	0	0	0	0	0	0	0	0	0	0	0	0	0	0	0	0	0	0	0	0
2015	3080	0	0	0	0	0	0	0	0	0	0	0	0	0	0	0	0	0	0	0	0	0	0	0	0	0	0
2015	3100	0	0	0	0	0	0	0	0	0	0	0	0	0	0	0	0	0	0	0	0	0	0	0	0	0	0
2015	3120	0	0	0	0	0	0	0	0	0	0	0	0	0	0	0	0	0	0	0	0	0	0	0	0	0	0
2015	3140	0	0	0	0	0	0	0	0	0	0	0	0	0	0	0	0	0	0	0	0	0	0	0	0	0	0
2015	3160	0	0	0	0	0	0	0	0	0	0	0	0	0	0	0	0	0	0	0	0	0	0	0	0	0	0
2015	3180	0	0	0	0	0	0	0	0	0	0	0	0	0	0	0	0	0	0	0	0	0	0	0	0	0	0
2015	3200	0	0	0	0	0	0	0	0	0	0	0	0	0	0	0	0	0	0	0	0	0	0	0	0	0	0
2015	3220	0	0	0	0	0	0	0	0	0	0	0	0	0	0	0	0	0	0	0	0	0	0	0	0	0	0
2015	3240	0	0	0	0	0	0	0	0	0	0	0	0	0	0	0	0	0	0	0	0	0	0	0	0	0	0
2015	3260	0	0	0	0	0	0	0	0	0	0	0	0	0	0	0	0	0	0	0	0	0	0	0	0	0	0
2015	3280	0	0	0	0	0	0	0	0	0	0	0	0	0	0	0	0	0	0	0	0	0	0	0	0	0	0
2015	3300	0	0	0	0	0	0	0	0	0	0	0	0	0	0	0	0	0	0	0	0	0	0	0	0	0	0
2015	3320	0	0	0	0	0	0	0	0	0	0	0	0	0	0	0	0	0	0	0	0	0	0	0	0	0	0
2015	3340	0	0	0	0	0	0	0	0	0	0	0	0	0	0	0	0	0	0	0	0	0	0	0	0	0	0
2015	3360	0	0	0	0	0	0	0	0	0	0	0	0	0	0	0	0	0	0	0	0	0	0	0	0	0	0
2015	3380	0	0	0	0	0	0	0	0	0	0	0	0	0	0	0	0	0	0	0	0	0	0	0	0	0	0
2015	3400	0	0	0	0	0	0	0	0	0	0	0	0	0	0	0	0	0	0	0	0	0	0	0	0	0	0
2015	3420	0	0	0	0	0	0	0	0	0	0	0	0	0	0	0	0	0	0	0	0	0	0	0	0	0	0
2015	3440	0	0	0	0	0	0	0	0	0	0	0	0	0	0	0	0	0	0	0	0	0	0	0	0	0	0
2015	3460	0	0	0	0	0	0	0	0	0	0	0	0	0	0	0	0	0	0	0	0	0	0	0	0	0	0
2015	3480	0	0	0	0	0	0	0	0	0	0	0	0	0	0	0	0	0	0	0	0	0	0	0	0	0	0
2015	3500	0	0	0	0	0	0	0	0	0	0	0	0	0	0	0	0	0	0	0	0	0	0	0	0	0	0
2015	3520	0	0	0	0	0	0	0	0	0	0	0	0	0	0	0	0	0	0	0	0	0	0	0	0	0	0
2015	3540	0	0	0	0	0	0	0	0	0	0	0	0	0	0	0	0	0	0	0	0	0	0	0	0	0	0
2015	3560	0	0	0	0	0	0	0	0	0	0	0	0	0	0	0	0	0	0	0	0	0	0	0	0	0	0
2015	3580	0	0	0	0	0	0	0	0	0	0	0	0	0	0	0	0	0	0	0	0	0	0	0	0	0	0
2015	3600	0	0	0	0	0	0	0	0	0	0	0	0	0	0	0	0	0	0	0	0	0	0	0	0	0	0
2015	3620	0	0	0	0	0	0	0	0	0	0	0	0	0	0	0	0	0	0	0	0	0	0	0	0	0	0
2015	3640	0	0	0	0	0	0	0	0	0	0	0	0	0	0	0	0	0	0	0	0	0	0	0	0	0	0
2015	3660	0	0	0	0	0	0	0	0	0	0	0	0	0	0	0	0	0	0	0	0	0	0	0	0	0	0
2015	3680	0	0	0	0	0	0	0	0	0	0	0	0	0	0	0	0	0	0	0	0	0	0	0	0	0	0
2015	3700	0	0	0	0	0	0	0	0	0	0	0	0	0	0	0	0	0	0	0	0	0	0	0	0	0	0
2015	3720	0	0	0	0	0	0	0	0	0	0	0	0	0	0	0	0	0	0	0	0	0	0	0	0	0	0
2015	3740	0	0	0	0	0	0	0	0	0	0	0	0	0	0	0	0	0	0	0	0	0	0	0	0	0	0
2015	3760	0	0	0	0	0	0	0	0	0	0	0	0	0	0	0	0	0	0	0	0	0	0	0	0	0	0
2015	3780	0	0	0	0	0	0	0	0	0	0	0	0	0	0	0	0	0	0	0	0	0	0	0	0	0	0
2015	3800	0	0	0	0	0	0	0	0	0	0	0	0	0	0	0	0	0	0	0	0	0	0	0	0	0	0
2015	3820	0	0	0	0	0	0	0	0	0	0	0	0	0	0	0	0	0	0	0	0	0	0	0	0	0	0
2015	3840	0	0	0	0	0	0	0	0	0	0	0	0	0	0	0	0	0	0	0	0	0	0	0	0	0	0
2015	3860	0	0	0	0	0	0	0	0	0	0	0	0	0	0	0	0	0	0	0	0	0	0	0	0	0	0
2015	3880	0	0	0	0	0	0	0	0	0	0	0	0	0	0	0	0	0	0	0	0	0	0	0	0	0	0
2015	3900	0	0	0	0	0	0	0	0	0	0	0	0	0	0	0	0	0	0	0	0	0	0	0	0	0	0
2015	3920	0	0	0	0	0	0	0	0	0	0	0	0	0	0	0	0	0	0	0	0	0	0	0	0	0	0
2015	3940	0	0	0	0	0	0	0	0	0	0	0	0	0	0	0	0	0	0	0	0	0	0	0	0	0	0
2015	3960	0	0	0	0	0	0	0	0	0	0	0	0	0	0	0	0	0	0	0	0	0	0	0	0	0	0
2015	3980	0	0	0	0	0	0	0	0	0	0	0	0	0	0	0	0	0	0	0	0	0	0	0	0	0	0
2015	4000	0	0	0	0	0	0	0	0	0	0	0	0	0	0	0	0	0	0	0	0	0	0	0	0	0	0
2020	0	0	0	0	0	0	0	0	0	0	0	0	0	0	0	0	0	0	0	0	0	0	0	0	0	0	0
2020	20	0.0346092	0.0346092	0.0346092	0.0346092	0.0346092	0.0346092	0.0346092	0.0346092	0.0346092	0.0346092	0.0346092	0.0346092	0.0346092	0.0346092	0.0346092	0.0346092	0.0346092	0.0346092	0.0346092	0.0346092	0.0346092	0.0346092	0.0346092	0.0346092	0.0346092	0.0346092
2020	40	0.0346092	0.0346092	0.0346092	0.0346092	0.0346092	0.0346092	0.0346092	0.0346092	0.0346092	0.0346092	0.0346092	0.0346092	0.0346092	0.0346092	0.0346092	0.0346092	0.0346092	0.0346092	0.0346092	0.0346092	0.0346092	0.0346092	0.0346092	0.0346092	0.0346092	0.0346092
2020	60	0.0404016	0.0404016	0.0346092	0.0346092	0.0346092	0.0346092	0.0346092	0.0346092	0.0346092	0.0346092	0.0346092	0.0346092	0.0346092	0.0346092	0.0346092	0.0346092	0.0346092	0.0346092	0.0346092	0.0346092	0.0346092	0.0346092	0.0346092	0.0346092	0.0346092	0.0346092
2020	80	0.0404016	0.0404016	0.0346092	0.0346092	0.0346092	0.0346092	0.0346092	0.0346092	0.0346092	0.0346092	0.0346092	0.0346092	0.0346092	0.0346092	0.0346092	0.0346092	0.0346092	0.0346092	0.0346092	0.0346092	0.0346092	0.0346092	0.0346092	0.0346092	0.0346092	0.0346092
2020	100	0.0404016	0.0404016	0.0346092	0.0346092	0.0346092	0.0346092	0.0346092	0.0346092	0.0346092	0.0346092	0.0346092	0.0346092	0.0346092	0.0346092	0.0346092	0.0346092	0.0346092	0.0346092	0.0346092	0.0346092	0.0346092	0.0346092	0.0346092	0.0346092	0.0346092	0.0346092
2020	120	0.0404016	0.0404016	0.0346092	0.0346092	0.0346092	0.0346092	0.0346092	0.0346092	0.0346092	0.0346092	0.0346092	0.0346092	0.0346092	0.0346092	0.0346092	0.0346092	0.0346092	0.0346092	0.0346092	0.0346092	0.0346092	0.0346092	0.0346092	0.0346092	0.0346092	0.0346092
2020	140	0.0404016	0.0404016	0.0346092	0.0346092	0.0346092	0.0346092	0.0346092	0.0346092	0.0346092	0.0346092	0.0346092	0.0346092	0.0346092	0.0346092	0.0346092	0.0346092	0.0346092	0.0346092	0.0346092	0.0346092	0.0346092	0.0346092	0.0346092	0.0346092	0.0346092	0.0346092
2020	160	0.0404016	0.0404016	0.0346092	0.0346092	0.0346092	0.0346092	0.0346092	0.0346092	0.0346092	0.0346092	0.0346092	0.0346092	0.0346092	0.0346092	0.0346092	0.0346092	0.0346092	0.0346092	0.0346092	0.0346092	0.0346092	0.0346092	0.0346092	0.0346092	0.0346092	0.0346092
2020	180	0.0404016	0.0404016	0.0346092	0.0346092	0.0346092	0.0346092	0.0346092	0.0346092	0.0346092	0.0346092	0.0346092	0.0346092	0.0346092	0.0346092	0.0346092	0.0346092	0.0346092	0.0346092	0.0346092	0.0346092	0.0346092	0.0346092	0.0346092	0.0346092	0.0346092	0.0346092
2020	200	0.0404016	0.0404016	0.0346092	0.0346092	0.0346092	0.0346092	0.0346092	0.0346092	0.0346092	0.0346092	0.0346092	0.0346092	0.0346092	0.0346092	0.0346092	0.0346092	0.0346092	0.0346092	0.0346092	0.0346092	0.0346092	0.0346092	0.0346092	0.0346092	0.0346092	0.0346092
2020	220	0.0404016	0.0404016	0.0346092	0.0346092	0.0346092	0.0346092	0.0346092	0.0346092	0.0346092	0.0346092	0.0346092	0.0346092	0.0346092	0.0346092	0.0346092	0.0346092	0.0346092	0.0346092	0.0346092	0.0346092	0.0346092	0.0346092	0.0346092	0.0346092	0.0346092	0.0346092
2020	240	0.0404016	0.0404016	0.0346092	0.0346092	0.0346092	0.0346092	0.0346092	0.0346092	0.0346092	0.0346092	0.0346092	0.0346092	0.0346092	0.0346092	0.0346092	0.0346092	0.0346092	0.0346092	0.0346092	0.0346092	0.0346092	0.0346092	0.0346092	0.0346092	0.0346092	0.0346092
2020	260	0.0404016	0.0404016	0.0346092	0.0346092	0.0346092	0.0346092	0.0346092	0.0346092	0.0346092	0.0346092	0.0346092	0.0346092	0.0346092	0.0346092	0.0346092	0.0346092	0.0346092	0.0346092	0.0346092	0.0346092	0.0346092	0.0346092	0.0346092	0.0346092	0.0346092	0.0346092
2020	280	0.0404016	0.0404016	0.0346092	0.0346092	0.0346092	0.0346092	0.0346092	0.0346092	0.0346092	0.0346092	0.0346092	0.0346092	0.0346092	0.0346092	0.0346092	0.0346092	0.0346092	0.0346092	0.0346092	0.0346092	0.0346092	0.0346092	0.0346092	0.0346092	0.0346092	0.0346092
2020	300	0.0404016	0.0404016	0.0404016	0.0404016	0.0404016	0.0404016	0.0404016	0.0404016	0.0404016	0.0404016	0.0404016	0.0404016	0.0404016	0.0404016	0.0404016	0.0404016	0.0404016	0.0404016	0.0404016	0.0404016	0.0404016	0.0404016	0.0404016	0.0404016	0.0404016	0.0404016
2020	320	0.0404016	0.0404016	0.0404016	0.0404016	0.0404016	0.0404016	0.0404016	0.0404016	0.0404016	0.0404016	0.0404016	0.0404016	0.0404016	0.0404016	0.0404016	0.0404016	0.0404016	0.0404016	0.0404016	0.0404016	0.0404016	0.0404016	0.0404016	0.0404016	0.0404016	0.0404016
2020	340	0.0404016	0.0404016	0.0404016	0.0404016	0.0404016	0.0404016	0.0404016	0.0404016	0.0404016	0.0404016	0.0404016	0.0404016	0.0404016	0.0404016	0.0404016	0.0404016	0.0404016	0.0404016	0.0404016	0.0404016	0.0404016	0.0404016	0.0404016	0.0404016	0.0404016	0.0404016
2020	360	0.0404016	0.0404016	0.0404016	0.0404016	0.0404016	0.0404016	0.0404016	0.0404016	0.0404016	0.0404016	0.0404016	0.0404016	0.0404016	0.0404016	0.0404016	0.0404016	0.0404016	0.0404016	0.0404016	0.0404016	0.0404016	0.0404016	0.0404016	0.0404016	0.0404016	0.0404016
2020	380	0.0404016	0.0404016	0.0404016	0.0404016	0.0404016	0.0404016	0.0404016	0.0404016	0.0404016	0.0404016	0.0404016	0.0404016	0.0404016	0.0404016	0.0404016	0.0404016	0.0404016	0.0404016	0.0404016	0.0404016	0.0404016	0.0404016	0.0404016	0.0404016	0.0404016	0.0404016
2020	400	0.0404016	0.0404016	0.0404016	0.0404016	0.0404016	0.0404016	0.0404016	0.0404016	0.0404016	0.0404016	0.0404016	0.0404016	0.0404016	0.0404016	0.0404016	0.0404016	0.0404016	0.0404016	0.0404016	0.0404016	0.0404016	0.0404016	0.0404016	0.0404016	0.0404016	0.0404016
2020	420	0.0461592	0.0461592	0.0461592	0.0461592	0.0461592	0.0461592	0.0461592	0.0461592	0.0461592	0.0461592	0.0461592	0.0461592	0.0461592	0.0461592	0.0461592	0.0461592	0.0461592	0.0461592	0.0461592	0.0461592	0.0461592	0.0461592	0.0461592	0.0461592	0.0461592	0.0461592
2020	440	0.0461592	0.0461592	0.0461592	0.0461592	0.0461592	0.0461592	0.0461592	0.0461592	0.0461592	0.0461592	0.0461592	0.0461592	0.0461592	0.0461592	0.0461592	0.0461592	0.0461592	0.0461592	0.0461592	0.0461592	0.0461592	0.0461592	0.0461592	0.0461592	0.0461592	0.0461592
2020	460	0.0461592	0.0461592	0.0461592	0.0461592	0.0461592	0.0461592	0.0461592	0.0461592	0.0461592	0.0461592	0.0461592	0.0461592	0.0461592	0.0461592	0.0461592	0.0461592	0.0461592	0.0461592	0.0461592	0.0461592	0.0461592	0.0461592	0.0461592	0.0461592	0.0461592	0.0461592
2020	480	0.0461592	0.0461592	0.0461592	0.0461592	0.0461592	0.0461592	0.0461592	0.0461592	0.0461592	0.0461592	0.0461592	0.0461592	0.0461592	0.0461592	0.0461592	0.0461592	0.0461592	0.0461592	0.0461592	0.0461592	0.0461592	0.0461592	0.0461592	0.0461592	0.0461592	0.0461592
2020	500	0.0461592	0.0461592	0.0461592	0.0461592	0.0461592	0.0461592	0.0461592	0.0461592	0.0461592	0.0461592	0.0461592	0.0461592	0.0461592	0.0461592	0.0461592	0.0461592	0.0461592	0.0461592	0.0461592	0.0461592	0.0461592	0.0461592	0.0461592	0.0461592	0.0461592	0.0461592
2020	520	0.0461592	0.0461592	0.0461592	0.0461592	0.0461592	0.0461592	0.0461592	0.0461592	0.0461592	0.0461592	0.0461592	0.0461592	0.0461592	0.0461592	0.0461592	0.0461592	0.0461592	0.0461592	0.0461592	0.0461592	0.0461592	0.0461592	0.0461592	0.0461592	0.0461592	0.0461592
2020	540	0.0461592	0.0461592	0.0461592	0.0461592	0.0461592	0.0461592	0.0461592	0.0461592	0.0461592	0.0461592	0.0461592	0.0461592	0.0461592	0.0461592	0.0461592	0.0461592	0.0461592	0.0461592	0.0461592	0.0461592	0.0461592	0.0461592	0.0461592	0.0461592	0.0461592	0.0461592
2020	560	0.0461592	0.0461592	0.0461592	0.0461592	0.0461592	0.0461592	0.0461592	0.0461592	0.0461592	0.0461592	0.0461592	0.0461592	0.0461592	0.0461592	0.0461592	0.0461592	0.0461592	0.0461592	0.0461592	0.0461592	0.0461592	0.0461592	0.0461592	0.0461592	0.0461592	0.0461592
2020	580	0.0461592	0.0461592	0.0461592	0.0461592	0.0461592	0.0461592	0.0461592	0.0461592	0.0461592	0.0461592	0.0461592	0.0461592	0.0461592	0.0461592	0.0461592	0.0461592	0.0461592	0.0461592	0.0461592	0.0461592	0.0461592	0.0461592	0.0461592	0.0461592	0.0461592	0.0461592
2020	600	0.0461592	0.0461592	0.0461592	0.0461592	0.0461592	0.0461592	0.0461592	0.0461592	0.0461592	0.0461592	0.0461592	0.0461592	0.0461592	0.0461592	0.0461592	0.0461592	0.0461592	0.0461592	0.0461592	0.0461592	0.0461592	0.0461592	0.0461592	0.0461592	0.0461592	0.0461592
2020	620	0.0461592	0.0461592	0.0461592	0.0461592	0.0461592	0.0461592	0.0461592	0.0461592	0.0461592	0.0461592	0.0461592	0.0461592	0.0461592	0.0461592	0.0461592	0.0461592	0.0461592	0.0461592	0.0461592	0.0461592	0.0461592	0.0461592	0.0461592	0.0461592	0.0461592	0.0461592
2020	640	0.0461592	0.0461592	0.0461592	0.0461592	0.0461592	0.0461592	0.0461592	0.0461592	0.0461592	0.0461592	0.0461592	0.0461592	0.0461592	0.0461592	0.0461592	0.0461592	0.0461592	0.0461592	0.0461592	0.0461592	0.0461592	0.0461592	0.0461592	0.0461592	0.0461592	0.0461592
2020	660	0.0461592	0.0461592	0.0461592	0.0461592	0.0461592	0.0461592	0.0461592	0.0461592	0.0461592	0.0461592	0.0461592	0.0461592	0.0461592	0.0461592	0.0461592	0.0461592	0.0461592	0.0461592	0.0461592	0.0461592	0.0461592	0.0461592	0.0461592	0.0461592	0.0461592	0.0461592
2020	680	0.0461592	0.0461592	0.0461592	0.0461592	0.0461592	0.0461592	0.0461592	0.0461592	0.0461592	0.0461592	0.0461592	0.0461592	0.0461592	0.0461592	0.0461592	0.0461592	0.0461592	0.0461592	0.0461592	0.0461592	0.0461592	0.0461592	0.0461592	0.0461592	0.0461592	0.0461592
2020	700	0.0461592	0.0461592	0.0461592	0.0461592	0.0461592	0.0461592	0.0461592	0.0461592	0.0461592	0.0461592	0.0461592	0.0461592	0.0461592	0.0461592	0.0461592	0.0461592	0.0461592	0.0461592	0.0461592	0.0461592	0.0461592	0.0461592	0.0461592	0.0461592	0.0461592	0.0461592
2020	720	0.0461592	0.0461592	0.0461592	0.0461592	0.0461592	0.0461592	0.0461592	0.0461592	0.0461592	0.0461592	0.0461592	0.0461592	0.0461592	0.0461592	0.0461592	0.0461592	0.0461592	0.0461592	0.0461592	0.0461592	0.0461592	0.0461592	0.0461592	0.0461592	0.0461592	0.0461592
2020	740	0.0461592	0.0461592	0.0461592	0.0461592	0.0461592	0.0461592	0.0461592	0.0461592	0.0461592	0.0461592	0.0461592	0.0461592	0.0461592	0.0461592	0.0461592	0.0461592	0.0461592	0.0461592	0.0461592	0.0461592	0.0461592	0.0461592	0.0461592	0.0461592	0.0461592	0.0461592
2020	760	0.0461592	0.0461592	0.0461592	0.0461592	0.0461592	0.0461592	0.0461592	0.0461592	0.0461592	0.0461592	0.0461592	0.0461592	0.0461592	0.0461592	0.0461592	0.0461592	0.0461592	0.0461592	0.0461592	0.0461592	0.0461592	0.0461592	0.0461592	0.0461592	0.0461592	0.0461592
2020	780	0.0461592	0.0461592	0.0461592	0.0461592	0.0461592	0.0461592	0.0461592	0.0461592	0.0461592	0.0461592	0.0461592	0.0461592	0.0461592	0.0461592	0.0461592	0.0461592	0.0461592	0.0461592	0.0461592	0.0461592	0.0461592	0.0461592	0.0461592	0.0461592	0.0461592	0.0461592
2020	800	0.0461592	0.0461592	0.0461592	0.0461592	0.0461592	0.0461592	0.0461592	0.0461592	0.0461592	0.0461592	0.0461592	0.0461592	0.0461592	0.0461592	0.0461592	0.0461592	0.0461592	0.0461592	0.0461592	0.0461592	0.0461592	0.0461592	0.0461592	0.0461592	0.0461592	0.0461592
2020	820	0.0461592	0.0461592	0.0461592	0.0461592	0.0461592	0.0461592	0.0461592	0.0461592	0.0461592	0.0461592	0.0461592	0.0461592	0.0461592	0.0461592	0.0461592	0.0461592	0.0461592	0.0461592	0.0461592	0.0461592	0.0461592	0.0461592	0.0461592	0.0461592	0.0461592	0.0461592
2020	840	0.0461592	0.0461592	0.0461592	0.0461592	0.0461592	0.0461592	0.0461592	0.0461592	0.0461592	0.0461592	0.0461592	0.0461592	0.0461592	0.0461592	0.0461592	0.0461592	0.0461592	0.0461592	0.0461592	0.0461592	0.0461592	0.0461592	0.0461592	0.0461592	0.0461592	0.0461592
2020	860	0.0461592	0.0461592	0.0461592	0.0461592	0.0461592	0.0461592	0.0461592	0.0461592	0.0461592	0.0461592	0.0461592	0.0461592	0.0461592	0.0461592	0.0461592	0.0461592	0.0461592	0.0461592	0.0461592	0.0461592	0.0461592	0.0461592	0.0461592	0.0461592	0.0461592	0.0461592
2020	880	0.0461592	0.0461592	0.0461592	0.0461592	0.0461592	0.0461592	0.0461592	0.0461592	0.0461592	0.0461592	0.0461592	0.0461592	0.0461592	0.0461592	0.0461592	0.0461592	0.0461592	0.0461592	0.0461592	0.0461592	0.0461592	0.0461592	0.0461592	0.0461592	0.0461592	0.0461592
2020	900	0.0461592	0.0461592	0.0461592	0.0461592	0.0461592	0.0461592	0.0461592	0.0461592	0.0461592	0.0461592	0.0461592	0.0461592	0.0461592	0.0461592	0.0461592	0.0461592	0.0461592	0.0461592	0.0461592	0.0461592	0.0461592	0.0461592	0.0461592	0.0461592	0.0461592	0.0461592
2020	920	0.0461592	0.0461592	0.0461592	0.0461592	0.0461592	0.0461592	0.0461592	0.0461592	0.0461592	0.0461592	0.0461592	0.0461592	0.0461592	0.0461592	0.0461592	0.0461592	0.0461592	0.0461592	0.0461592	0.0461592	0.0461592	0.0461592	0.0461592	0.0461592	0.0461592	0.0461592
2020	940	0.0461592	0.0461592	0.0461592	0.0461592	0.0461592	0.0461592	0.0461592	0.0461592	0.0461592	0.0461592	0.0461592	0.0461592	0.0461592	0.0461592	0.0461592	0.0461592	0.0461592	0.0461592	0.0461592	0.0461592	0.0461592	0.0461592	0.0461592	0.0461592	0.0461592	0.0461592
2020	960	0.0461592	0.0461592	0.080879	0.080879	0.080879	0.080879	0.080879	0.080879	0.080879	0.080879	0.080879	0.080879	0.080879	0.080879	0.080879	0.080879	0.080879	0.080879	0.080879	0.080879	0.080879	0.080879	0.080879	0.080879	0.080879	0.080879
2020	980	0.080879	0.080879	0.080879	0.080879	0.080879	0.080879	0.080879	0.080879	0.080879	0.080879	0.080879	0.080879	0.080879	0.080879	0.080879	0.080879	0.080879	0.080879	0.080879	0.080879	0.080879	0.080879	0.080879	0.080879	0.080879	0.080879
2020	1000	0.080879	0.080879	0.080879	0.080879	0.080879	0.080879	0.080879	0.080879	0.080879	0.080879	0.080879	0.080879	0.080879	0.080879	0.080879	0.080879	0.080879	0.080879	0.080879	0.080879	0.080879	0.080879	0.080879	0.080879	0.080879	0.080879
2020	1020	0.080879	0.080879	0.080879	0.080879	0.080879	0.080879	0.080879	0.080879	0.080879	0.080879	0.080879	0.080879	0.080879	0.080879	0.080879	0.080879	0.080879	0.080879	0.080879	0.080879	0.080879	0.080879	0.080879	0.080879	0.080879	0.080879
2020	1040	0.080879	0.080879	0.080879	0.080879	0.080879	0.080879	0.080879	0.080879	0.080879	0.080879	0.080879	0.080879	0.080879	0.080879	0.080879	0.080879	0.080879	0.080879	0.080879	0.080879	0.080879	0.080879	0.080879	0.080879	0.080879	0.080879
2020	1060	0.080879	0.080879	0.080879	0.080879	0.080879	0.080879	0.080879	0.080879	0.080879	0.080879	0.080879	0.080879	0.080879	0.080879	0.080879	0.080879	0.080879	0.080879	0.080879	0.080879	0.080879	0.080879	0.080879	0.080879	0.080879	0.080879
2020	1080	0.080879	0.080879	0.080879	0.080879	0.080879	0.080879	0.080879	0.080879	0.080879	0.080879	0.080879	0.080879	0.080879	0.080879	0.080879	0.080879	0.080879	0.080879	0.080879	0.080879	0.080879	0.080879	0.080879	0.080879	0.080879	0.080879
2020	1100	0.080879	0.080879	0.080879	0.080879	0.080879	0.080879	0.080879	0.080879	0.080879	0.080879	0.080879	0.080879	0.080879	0.080879	0.080879	0.080879	0.080879	0.080879	0.080879	0.080879	0.080879	0.080879	0.080879	0.080879	0.080879	0.080879
2020	1120	0.080879	0.080879	0.080879	0.080879	0.080879	0.080879	0.080879	0.080879	0.080879	0.080879	0.080879	0.080879	0.080879	0.080879	0.080879	0.080879	0.080879	0.080879	0.080879	0.080879	0.080879	0.080879	0.080879	0.080879	0.080879	0.080879
2020	1140	0.080879	0.080879	0.0857043	0.0857043	0.0857043	0.0857043	0.0857043	0.0857043	0.0857043	0.0857043	0.0857043	0.0857043	0.0857043	0.0857043	0.0857043	0.0857043	0.0857043	0.0857043	0.0857043	0.0857043	0.0857043	0.0857043	0.0857043	0.0857043	0.0857043	0.0857043
2020	1160	0.0857043	0.0857043	0.0857043	0.0857043	0.0857043	0.0857043	0.0857043	0.0857043	0.0857043	0.0857043	0.0857043	0.0857043	0.0857043	0.0857043	0.0857043	0.0857043	0.0857043	0.0857043	0.0857043	0.0857043	0.0857043	0.0857043	0.0857043	0.0857043	0.0857043	0.0857043
2020	1180	0.0857043	0.0857043	0.0857043	0.0857043	0.0857043	0.0857043	0.0857043	0.0857043	0.0857043	0.0857043	0.0857043	0.0857043	0.0857043	0.0857043	0.0857043	0.0857043	0.0857043	0.0857043	0.0857043	0.0857043	0.0857043	0.0857043	0.0857043	0.0857043	0.0857043	0.0857043
2020	1200	0.0857043	0.0857043	0.0857043	0.0857043	0.0857043	0.0857043	0.0857043	0.0857043	0.0857043	0.0857043	0.0857043	0.0857043	0.0857043	0.0857043	0.0857043	0.0857043	0.0857043	0.0857043	0.0857043	0.0857043	0.0857043	0.0857043	0.0857043	0.0857043	0.0857043	0.0857043
2020	1220	0.0857043	0.0857043	0.0857043	0.0857043	0.0857043	0.0857043	0.0857043	0.0857043	0.0857043	0.0857043	0.0857043	0.0857043	0.0857043	0.0857043	0.0857043	0.0857043	0.0857043	0.0857043	0.0857043	0.0857043	0.0857043	0.0857043	0.0857043	0.0857043	0.0857043	0.0857043
2020	1240	0.0857043	0.0857043	0.0857043	0.0857043	0.0857043	0.0857043	0.0857043	0.0857043	0.0857043	0.0857043	0.0857043	0.0857043	0.0857043	0.0857043	0.0857043	0.0857043	0.0857043	0.0857043	0.0857043	0.0857043	0.0857043	0.0857043	0.0857043	0.0857043	0.0857043	0.0857043
2020	1260	0.0857043	0.0857043	0.0857043	0.0857043	0.0857043	0.0857043	0.0857043	0.0857043	0.0857043	0.0857043	0.0857043	0.0857043	0.0857043	0.0857043	0.0857043	0.0857043	0.0857043	0.0857043	0.0857043	0.0857043	0.0857043	0.0857043	0.0857043	0.0857043	0.0857043	0.0857043
2020	1280	0.0857043	0.0857043	0.0857043	0.0857043	0.0857043	0.0857043	0.0857043	0.0857043	0.0857043	0.0857043	0.0857043	0.0857043	0.0857043	0.0857043	0.0857043	0.0857043	0.0857043	0.0857043	0.0857043	0.0857043	0.0857043	0.0857043	0.0857043	0.0857043	0.0857043	0.0857043
2020	1300	0.0857043	0.0857043	0.0857043	0.0857043	0.0857043	0.0857043	0.0857043	0.0857043	0.0857043	0.0857043	0.0857043	0.0857043	0.0857043	0.0857043	0.0857043	0.0857043	0.0857043	0.0857043	0.0857043	0.0857043	0.0857043	0.0857043	0.0857043	0.0857043	0.0857043	0.0857043
2020	1320	0.0857043	0.0857043	0.0857043	0.0857043	0.0857043	0.0857043	0.0857043	0.0857043	0.0857043	0.0857043	0.0857043	0.0857043	0.0857043	0.0857043	0.0857043	0.0857043	0.0857043	0.0857043	0.0857043	0.0857043	0.0857043	0.0857043	0.0857043	0.0857043	0.0857043	0.0857043
2020	1340	0.0857043	0.0857043	0.0857043	0.0857043	0.0857043	0.0857043	0.0857043	0.0857043	0.0857043	0.0857043	0.0857043	0.0857043	0.0857043	0.0857043	0.0857043	0.0857043	0.0857043	0.0857043	0.0857043	0.0857043	0.0857043	0.0857043	0.0857043	0.0857043	0.0857043	0.0857043
2020	1360	0.0857043	0.0857043	0.0857043	0.0857043	0.0857043	0.0857043	0.0857043	0.0857043	0.0857043	0.0857043	0.0857043	0.0857043	0.0857043	0.0857043	0.0857043	0.0857043	0.0857043	0.0857043	0.0857043	0.0857043	0.0857043	0.0857043	0.0857043	0.0857043	0.0857043	0.0857043
2020	1380	0.0857043	0.0857043	0.0857043	0.0857043	0.0857043	0.0857043	0.0857043	0.0857043	0.0857043	0.0857043	0.0857043	0.0857043	0.0857043	0.0857043	0.0857043	0.0857043	0.0857043	0.0857043	0.0857043	0.0857043	0.0857043	0.0857043	0.0857043	0.0857043	0.0857043	0.0857043
2020	1400	0.0857043	0.0857043	0.0857043	0.0857043	0.0857043	0.0857043	0.0857043	0.0857043	0.0857043	0.0857043	0.0857043	0.0857043	0.0857043	0.0857043	0.0857043	0.0857043	0.0857043	0.0857043	0.0857043	0.0857043	0.0857043	0.0857043	0.0857043	0.0857043	0.0857043	0.0857043
2020	1420	0.0857043	0.0857043	0.0857043	0.0857043	0.0857043	0.0857043	0.0857043	0.0857043	0.0857043	0.0857043	0.0857043	0.0857043	0.0857043	0.0857043	0.0857043	0.0857043	0.0857043	0.0857043	0.0857043	0.0857043	0.0857043	0.0857043	0.0857043	0.0857043	0.0857043	0.0857043
2020	1440	0.0857043	0.0857043	0.0857043	0.0857043	0.0857043	0.0857043	0.0857043	0.0857043	0.0857043	0.0857043	0.0857043	0.0857043	0.0857043	0.0857043	0.0857043	0.0857043	0.0857043	0.0857043	0.0857043	0.0857043	0.0857043	0.0857043	0.0857043	0.0857043	0.0857043	0.0857043
2020	1460	0.0857043	0.0857043	0.0857043	0.0857043	0.0857043	0.0857043	0.0857043	0.0857043	0.0857043	0.0857043	0.0857043	0.0857043	0.0857043	0.0857043	0.0857043	0.0857043	0.0857043	0.0857043	0.0857043	0.0857043	0.0857043	0.0857043	0.0857043	0.0857043	0.0857043	0.0857043
2020	1480	0.0857043	0.0857043	0.0857043	0.0857043	0.0857043	0.0857043	0.0857043	0.0857043	0.0857043	0.0857043	0.0857043	0.0857043	0.0857043	0.0857043	0.0857043	0.0857043	0.0857043	0.0857043	0.0857043	0.0857043	0.0857043	0.0857043	0.0857043	0.0857043	0.0857043	0.0857043
2020	1500	0.0857043	0.0857043	0.0857043	0.0857043	0.0857043	0.0857043	0.0857043	0.0857043	0.0857043	0.0857043	0.0857043	0.0857043	0.0857043	0.0857043	0.0857043	0.0857043	0.0857043	0.0857043	0.0857043	0.0857043	0.0857043	0.0857043	0.0857043	0.0857043	0.0857043	0.0857043
2020	1520	0.0857043	0.0857043	0.0857043	0.0857043	0.0857043	0.0857043	0.0857043	0.0857043	0.0857043	0.0857043	0.0857043	0.0857043	0.0857043	0.0857043	0.0857043	0.0857043	0.0857043	0.0857043	0.0857043	0.0857043	0.0857043	0.0857043	0.0857043	0.0857043	0.0857043	0.0857043
2020	1540	0.0857043	0.0857043	0.0857043	0.0857043	0.0857043	0.0857043	0.0857043	0.0857043	0.0857043	0.0857043	0.0857043	0.0857043	0.0857043	0.0857043	0.0857043	0.0857043	0.0857043	0.0857043	0.0857043	0.0857043	0.0857043	0.0857043	0.0857043	0.0857043	0.0857043	0.0857043
2020	1560	0.0857043	0.0857043	0.0857043	0.0857043	0.0857043	0.0857043	0.0857043	0.0857043	0.0857043	0.0857043	0.0857043	0.0857043	0.0857043	0.0857043	0.0857043	0.0857043	0.0857043	0.0857043	0.0857043	0.0857043	0.0857043	0.0857043	0.0857043	0.0857043	0.0857043	0.0857043
2020	1580	0.0857043	0.0857043	0.0857043	0.0857043	0.0857043	0.0857043	0.0857043	0.0857043	0.0857043	0.0857043	0.0857043	0.0857043	0.0857043	0.0857043	0.0857043	0.0857043	0.0857043	0.0857043	0.0857043	0.0857043	0.0857043	0.0857043	0.0857043	0.0857043	0.0857043	0.0857043
2020	1600	0.0857043	0.0857043	0.0857043	0.0857043	0.0857043	0.0857043	0.0857043	0.0857043	0.0857043	0.0857043	0.0857043	0.0857043	0.0857043	0.0857043	0.0857043	0.0857043	0.0857043	0.0857043	0.0857043	0.0857043	0.0857043	0.0857043	0.0857043	0.0857043	0.0857043	0.0857043
2020	1620	0.0857043	0.0857043	0.0857043	0.0857043	0.0857043	0.0857043	0.0857043	0.0857043	0.0857043	0.0857043	0.0857043	0.0857043	0.0857043	0.0857043	0.0857043	0.0857043	0.0857043	0.0857043	0.0857043	0.0857043	0.0857043	0.0857043	0.0857043	0.0857043	0.0857043	0.0857043
2020	1640	0.0857043	0.0857043	0.0857043	0.0857043	0.0857043	0.0857043	0.0857043	0.0857043	0.0857043	0.0857043	0.0857043	0.0857043	0.0857043	0.0857043	0.0857043	0.0857043	0.0857043	0.0857043	0.0857043	0.0857043	0.0857043	0.0857043	0.0857043	0.0857043	0.0857043	0.0857043
2020	1660	0.0857043	0.0857043	0.0857043	0.0857043	0.0857043	0.0857043	0.0857043	0.0857043	0.0857043	0.0857043	0.0857043	0.0857043	0.0857043	0.0857043	0.0857043	0.0857043	0.0857043	0.0857043	0.0857043	0.0857043	0.0857043	0.0857043	0.0857043	0.0857043	0.0857043	0.0857043
2020	1680	0.0857043	0.0857043	0.0857043	0.0857043	0.0857043	0.0857043	0.0857043	0.0857043	0.0857043	0.0857043	0.0857043	0.0857043	0.0857043	0.0857043	0.0857043	0.0857043	0.0857043	0.0857043	0.0857043	0.0857043	0.0857043	0.0857043	0.0857043	0.0857043	0.0857043	0.0857043
2020	1700	0.0857043	0.0857043	0.0857043	0.0857043	0.0857043	0.0857043	0.0857043	0.0857043	0.0857043	0.0857043	0.0857043	0.0857043	0.0857043	0.0857043	0.0857043	0.0857043	0.0857043	0.0857043	0.0857043	0.0857043	0.0857043	0.0857043	0.0857043	0.0857043	0.0857043	0.0857043
2020	1720	0.0857043	0.0857043	0.0857043	0.0857043	0.0857043	0.0857043	0.0857043	0.0857043	0.0857043	0.0857043	0.0857043	0.0857043	0.0857043	0.0857043	0.0857043	0.0857043	0.0857043	0.0857043	0.0857043	0.0857043	0.0857043	0.0857043	0.0857043	0.0857043	0.0857043	0.0857043
2020	1740	0.0857043	0.0857043	0.0857043	0.0857043	0.0857043	0.0857043	0.0857043	0.0857043	0.0857043	0.0857043	0.0857043	0.0857043	0.0857043	0.0857043	0.0857043	0.0857043	0.0857043	0.0857043	0.0857043	0.0857043	0.0857043	0.0857043	0.0857043	0.0857043	0.0857043	0.0857043
2020	1760	0.0857043	0.0857043	0.0857043	0.0857043	0.0857043	0.0857043	0.0857043	0.0857043	0.0857043	0.0857043	0.0857043	0.0857043	0.0857043	0.0857043	0.0857043	0.0857043	0.0857043	0.0857043	0.0857043	0.0857043	0.0857043	0.0857043	0.0857043	0.0857043	0.0857043	0.0857043
2020	1780	0.0857043	0.0857043	0.0857043	0.0857043	0.0857043	0.0857043	0.0857043	0.0857043	0.0857043	0.0857043	0.0857043	0.0857043	0.0857043	0.0857043	0.0857043	0.0857043	0.0857043	0.0857043	0.0857043	0.0857043	0.0857043	0.0857043	0.0857043	0.0857043	0.0857043	0.0857043
2020	1800	0.0857043	0.0857043	0.0857043	0.0857043	0.0857043	0.0857043	0.0857043	0.0857043	0.0857043	0.0857043	0.0857043	0.0857043	0.0857043	0.0857043	0.0857043	0.0857043	0.0857043	0.0857043	0.0857043	0.0857043	0.0857043	0.0857043	0.0857043	0.0857043	0.0857043	0.0857043
2020	1820	0.0857043	0.0857043	0.0857043	0.0857043	0.0857043	0.0857043	0.0857043	0.0857043	0.0857043	0.0857043	0.0857043	0.0857043	0.0857043	0.0857043	0.0857043	0.0857043	0.0857043	0.0857043	0.0857043	0.0857043	0.0857043	0.0857043	0.0857043	0.0857043	0.0857043	0.0857043
2020	1840	0.0857043	0.0857043	0.0857043	0.0857043	0.0857043	0.0857043	0.0857043	0.0857043	0.0857043	0.0857043	0.0857043	0.0857043	0.0857043	0.0857043	0.0857043	0.0857043	0.0857043	0.0857043	0.0857043	0.0857043	0.0857043	0.0857043	0.0857043	0.0857043	0.0857043	0.0857043
2020	1860	0.0857043	0.0857043	0.0857043	0.0857043	0.0857043	0.0857043	0.0857043	0.0857043	0.0857043	0.0857043	0.0857043	0.0857043	0.0857043	0.0857043	0.0857043	0.0857043	0.0857043	0.0857043	0.0857043	0.0857043	0.0857043	0.0857043	0.0857043	0.0857043	0.0857043	0.0857043
2020	1880	0.0857043	0.0857043	0.0857043	0.0857043	0.0857043	0.0857043	0.0857043	0.0857043	0.0857043	0.0857043	0.0857043	0.0857043	0.0857043	0.0857043	0.0857043	0.0857043	0.0857043	0.0857043	0.0857043	0.0857043	0.0857043	0.0857043	0.0857043	0.0857043	0.0857043	0.0857043
2020	1900	0.0857043	0.0857043	0.0857043	0.0857043	0.0857043	0.0857043	0.0857043	0.0857043	0.0857043	0.0857043	0.0857043	0.0857043	0.0857043	0.0857043	0.0857043	0.0857043	0.0857043	0.0857043	0.0857043	0.0857043	0.0857043	0.0857043	0.0857043	0.0857043	0.0857043	0.0857043
2020	1920	0.0857043	0.0857043	0.0857043	0.0857043	0.0857043	0.0857043	0.0857043	0.0857043	0.0857043	0.0857043	0.0857043	0.0857043	0.0857043	0.0857043	0.0857043	0.0857043	0.0857043	0.0857043	0.0857043	0.0857043	0.0857043	0.0857043	0.0857043	0.0857043	0.0857043	0.0857043
2020	1940	0.0857043	0.0857043	0.0857043	0.0857043	0.0857043	0.0857043	0.0857043	0.0857043	0.0857043	0.0857043	0.0857043	0.0857043	0.0857043	0.0857043	0.0857043	0.0857043	0.0857043	0.0857043	0.0857043	0.0857043	0.0857043	0.0857043	0.0857043	0.0857043	0.0857043	0.0857043
2020	1960	0.0857043	0.0857043	0.0857043	0.0857043	0.0857043	0.0857043	0.0857043	0.0857043	0.0857043	0.0857043	0.0857043	0.0857043	0.0857043	0.0857043	0.0857043	0.0857043	0.0857043	0.0857043	0.0857043	0.0857043	0.0857043	0.0857043	0.0857043	0.0857043	0.0857043	0.0857043
2020	1980	0.0857043	0.0857043	0.0857043	0.0857043	0.0857043	0.0857043	0.0857043	0.0857043	0.0857043	0.0857043	0.0857043	0.0857043	0.0857043	0.0857043	0.0857043	0.0857043	0.0857043	0.0857043	0.0857043	0.0857043	0.0857043	0.0857043	0.0857043	0.0857043	0.0857043	0.0857043
2020	2000	0.0857043	0.0857043	0.0857043	0.0857043	0.0857043	0.0857043	0.0857043	0.0857043	0.0857043	0.0857043	0.0857043	0.0857043	0.0857043	0.0857043	0.0857043	0.0857043	0.0857043	0.0857043	0.0857043	0.0857043	0.0857043	0.0857043	0.0857043	0.0857043	0.0857043	0.0857043
2020	2020	0.0857043	0.0857043	0.0857043	0.0857043	0.0857043	0.0857043	0.0857043	0.0857043	0.0857043	0.0857043	0.0857043	0.0857043	0.0857043	0.0857043	0.0857043	0.0857043	0.0857043	0.0857043	0.0857043	0.0857043	0.0857043	0.0857043	0.0857043	0.0857043	0.0857043	0.0857043
2020	2040	0.0857043	0.0857043	0.0857043	0.0857043	0.0857043	0.0857043	0.0857043	0.0857043	0.0857043	0.0857043	0.0857043	0.0857043	0.0857043	0.0857043	0.0857043	0.0857043	0.0857043	0.0857043	0.0857043	0.0857043	0.0857043	0.0857043	0.0857043	0.0857043	0.0857043	0.0857043
2020	2060	0.0857043	0.0857043	0.0857043	0.0857043	0.0857043	0.0857043	0.0857043	0.0857043	0.0857043	0.0857043	0.0857043	0.0857043	0.0857043	0.0857043	0.0857043	0.0857043	0.0857043	0.0857043	0.0857043	0.0857043	0.0857043	0.0857043	0.0857043	0.0857043	0.0857043	0.0857043
2020	2080	0.0857043	0.0857043	0.0857043	0.0857043	0.0857043	0.0857043	0.0857043	0.0857043	0.0857043	0.0857043	0.0857043	0.0857043	0.0857043	0.0857043	0.0857043	0.0857043	0.0857043	0.0857043	0.0857043	0.0857043	0.0857043	0.0857043	0.0857043	0.0857043	0.0857043	0.0857043
2020	2100	0.0857043	0.0857043	0.0857043	0.0857043	0.0857043	0.0857043	0.0857043	0.0857043	0.0857043	0.0857043	0.0857043	0.0857043	0.0857043	0.0857043	0.0857043	0.0857043	0.0857043	0.0857043	0.0857043	0.0857043	0.0857043	0.0857043	0.0857043	0.0857043	0.0857043	0.0857043
2020	2120	0.0857043	0.0857043	0.0857043	0.0857043	0.0857043	0.0857043	0.0857043	0.0857043	0.0857043	0.0857043	0.0857043	0.0857043	0.0857043	0.0857043	0.0857043	0.0857043	0.0857043	0.0857043	0.0857043	0.0857043	0.0857043	0.0857043	0.0857043	0.0857043	0.0857043	0.0857043
2020	2140	0.0857043	0.0857043	0.0857043	0.0857043	0.0857043	0.0857043	0.0857043	0.0857043	0.0857043	0.0857043	0.0857043	0.0857043	0.0857043	0.0857043	0.0857043	0.0857043	0.0857043	0.0857043	0.0857043	0.0857043	0.0857043	0.0857043	0.0857043	0.0857043	0.0857043	0.0857043
2020	2160	0.0857043	0.0857043	0.0857043	0.0857043	0.0857043	0.0857043	0.0857043	0.0857043	0.0857043	0.0857043	0.0857043	0.0857043	0.0857043	0.0857043	0.0857043	0.0857043	0.0857043	0.0857043	0.0857043	0.0857043	0.0857043	0.0857043	0.0857043	0.0857043	0.0857043	0.0857043
2020	2180	0.0857043	0.0857043	0.0857043	0.0857043	0.0857043	0.0857043	0.0857043	0.0857043	0.0857043	0.0857043	0.0857043	0.0857043	0.0857043	0.0857043	0.0857043	0.0857043	0.0857043	0.0857043	0.0857043	0.0857043	0.0857043	0.0857043	0.0857043	0.0857043	0.0857043	0.0857043
2020	2200	0.0857043	0.0857043	0.0857043	0.0857043	0.0857043	0.0857043	0.0857043	0.0857043	0.0857043	0.0857043	0.0857043	0.0857043	0.0857043	0.0857043	0.0857043	0.0857043	0.0857043	0.0857043	0.0857043	0.0857043	0.0857043	0.0857043	0.0857043	0.0857043	0.0857043	0.0857043
2020	2220	0.0857043	0.0857043	0.0857043	0.0857043	0.0857043	0.0857043	0.0857043	0.0857043	0.0857043	0.0857043	0.0857043	0.0857043	0.0857043	0.0857043	0.0857043	0.0857043	0.0857043	0.0857043	0.0857043	0.0857043	0.0857043	0.0857043	0.0857043	0.0857043	0.0857043	0.0857043
2020	2240	0.0857043	0.0857043	0.0857043	0.0857043	0.0857043	0.0857043	0.0857043	0.0857043	0.0857043	0.0857043	0.0857043	0.0857043	0.0857043	0.0857043	0.0857043	0.0857043	0.0857043	0.0857043	0.0857043	0.0857043	0.0857043	0.0857043	0.0857043	0.0857043	0.0857043	0.0857043
2020	2260	0.0857043	0.0857043	0.0857043	0.0857043	0.0857043	0.0857043	0.0857043	0.0857043	0.0857043	0.0857043	0.0857043	0.0857043	0.0857043	0.0857043	0.0857043	0.0857043	0.0857043	0.0857043	0.0857043	0.0857043	0.0857043	0.0857043	0.0857043	0.0857043	0.0857043	0.0857043
2020	2280	0.0857043	0.0857043	0.0857043	0.0857043	0.0857043	0.0857043	0.0857043	0.0857043	0.0857043	0.0857043	0.0857043	0.0857043	0.0857043	0.0857043	0.0857043	0.0857043	0.0857043	0.0857043	0.0857043	0.0857043	0.0857043	0.0857043	0.0857043	0.0857043	0.0857043	0.0857043
2020	2300	0.0857043	0.0857043	0.0857043	0.0857043	0.0857043	0.0857043	0.0857043	0.0857043	0.0857043	0.0857043	0.0857043	0.0857043	0.0857043	0.0857043	0.0857043	0.0857043	0.0857043	0.0857043	0.0857043	0.0857043	0.0857043	0.0857043	0.0857043	0.0857043	0.0857043	0.0857043
2020	2320	0.0857043	0.0857043	0.0857043	0.0857043	0.0857043	0.0857043	0.0857043	0.0857043	0.0857043	0.0857043	0.0857043	0.0857043	0.0857043	0.0857043	0.0857043	0.0857043	0.0857043	0.0857043	0.0857043	0.0857043	0.0857043	0.0857043	0.0857043	0.0857043	0.0857043	0.0857043
2020	2340	0.0857043	0.0857043	0.0857043	0.0857043	0.0857043	0.0857043	0.0857043	0.0857043	0.0857043	0.0857043	0.0857043	0.0857043	0.0857043	0.0857043	0.0857043	0.0857043	0.0857043	0.0857043	0.0857043	0.0857043	0.0857043	0.0857043	0.0857043	0.0857043	0.0857043	0.0857043
2020	2360	0.0857043	0.0857043	0.0857043	0.0857043	0.0857043	0.0857043	0.0857043	0.0857043	0.0857043	0.0857043	0.0857043	0.0857043	0.0857043	0.0857043	0.0857043	0.0857043	0.0857043	0.0857043	0.0857043	0.0857043	0.0857043	0.0857043	0.0857043	0.0857043	0.0857043	0.0857043
2020	2380	0.0857043	0.0857043	0.0857043	0.0857043	0.0857043	0.0857043	0.0857043	0.0857043	0.0857043	0.0857043	0.0857043	0.0857043	0.0857043	0.0857043	0.0857043	0.0857043	0.0857043	0.0857043	0.0857043	0.0857043	0.0857043	0.0857043	0.0857043	0.0857043	0.0857043	0.0857043
2020	2400	0.0857043	0.0857043	0.0857043	0.0857043	0.0857043	0.0857043	0.0857043	0.0857043	0.0857043	0.0857043	0.0857043	0.0857043	0.0857043	0.0857043	0.0857043	0.0857043	0.0857043	0.0857043	0.0857043	0.0857043	0.0857043	0.0857043	0.0857043	0.0857043	0.0857043	0.0857043
2020	2420	0.0857043	0.0857043	0.0857043	0.0857043	0.0857043	0.0857043	0.0857043	0.0857043	0.0857043	0.0857043	0.0857043	0.0857043	0.0857043	0.0857043	0.0857043	0.0857043	0.0857043	0.0857043	0.0857043	0.0857043	0.0857043	0.0857043	0.0857043	0.0857043	0.0857043	0.0857043
2020	2440	0.0857043	0.0857043	0.0857043	0.0857043	0.0857043	0.0857043	0.0857043	0.0857043	0.0857043	0.0857043	0.0857043	0.0857043	0.0857043	0.0857043	0.0857043	0.0857043	0.0857043	0.0857043	0.0857043	0.0857043	0.0857043	0.0857043	0.0857043	0.0857043	0.0857043	0.0857043
2020	2460	0.0857043	0.0857043	0.0857043	0.0857043	0.0857043	0.0857043	0.0857043	0.0857043	0.0857043	0.0857043	0.0857043	0.0857043	0.0857043	0.0857043	0.0857043	0.0857043	0.0857043	0.0857043	0.0857043	0.0857043	0.0857043	0.0857043	0.0857043	0.0857043	0.0857043	0.0857043
2020	2480	0.0857043	0.0857043	0.0857043	0.0857043	0.0857043	0.0857043	0.0857043	0.0857043	0.0857043	0.0857043	0.0857043	0.0857043	0.0857043	0.0857043	0.0857043	0.0857043	0.0857043	0.0857043	0.0857043	0.0857043	0.0857043	0.0857043	0.0857043	0.0857043	0.0857043	0.0857043
2020	2500	0.0857043	0.0857043	0.0857043	0.0857043	0.0857043	0.0857043	0.0857043	0.0857043	0.0857043	0.0857043	0.0857043	0.0857043	0.0857043	0.0857043	0.0857043	0.0857043	0.0857043	0.0857043	0.0857043	0.0857043	0.0857043	0.0857043	0.0857043	0.0857043	0.0857043	0.0857043
2020	2520	0.0857043	0.0857043	0.0857043	0.0857043	0.0857043	0.0857043	0.0857043	0.0857043	0.0857043	0.0857043	0.0857043	0.0857043	0.0857043	0.0857043	0.0857043	0.0857043	0.0857043	0.0857043	0.0857043	0.0857043	0.0857043	0.0857043	0.0857043	0.0857043	0.0857043	0.0857043
2020	2540	0.0857043	0.0857043	0.0857043	0.0857043	0.0857043	0.0857043	0.0857043	0.0857043	0.0857043	0.0857043	0.0857043	0.0857043	0.0857043	0.0857043	0.0857043	0.0857043	0.0857043	0.0857043	0.0857043	0.0857043	0.0857043	0.0857043	0.0857043	0.0857043	0.0857043	0.0857043
2020	2560	0.0857043	0.0857043	0.0857043	0.0857043	0.0857043	0.0857043	0.0857043	0.0857043	0.0857043	0.0857043	0.0857043	0.0857043	0.0857043	0.0857043	0.0857043	0.0857043	0.0857043	0.0857043	0.0857043	0.0857043	0.0857043	0.0857043	0.0857043	0.0857043	0.0857043	0.0857043
2020	2580	0.0857043	0.0857043	0.0857043	0.0857043	0.0857043	0.0857043	0.0857043	0.0857043	0.0857043	0.0857043	0.0857043	0.0857043	0.0857043	0.0857043	0.0857043	0.0857043	0.0857043	0.0857043	0.0857043	0.0857043	0.0857043	0.0857043	0.0857043	0.0857043	0.0857043	0.0857043
2020	2600	0.0857043	0.0857043	0.0857043	0.0857043	0.0857043	0.0857043	0.0857043	0.0857043	0.0857043	0.0857043	0.0857043	0.0857043	0.0857043	0.0857043	0.0857043	0.0857043	0.0857043	0.0857043	0.0857043	0.0857043	0.0857043	0.0857043	0.0857043	0.0857043	0.0857043	0.0857043
2020	2620	0.0857043	0.0857043	0.0857043	0.0857043	0.0857043	0.0857043	0.0857043	0.0857043	0.0857043	0.0857043	0.0857043	0.0857043	0.0857043	0.0857043	0.0857043	0.0857043	0.0857043	0.0857043	0.0857043	0.0857043	0.0857043	0.0857043	0.0857043	0.0857043	0.0857043	0.0857043
2020	2640	0.0857043	0.0857043	0.0857043	0.0857043	0.0857043	0.0857043	0.0857043	0.0857043	0.0857043	0.0857043	0.0857043	0.0857043	0.0857043	0.0857043	0.0857043	0.0857043	0.0857043	0.0857043	0.0857043	0.0857043	0.0857043	0.0857043	0.0857043	0.0857043	0.0857043	0.0857043
2020	2660	0.0857043	0.0857043	0.0857043	0.0857043	0.0857043	0.0857043	0.0857043	0.0857043	0.0857043	0.0857043	0.0857043	0.0857043	0.0857043	0.0857043	0.0857043	0.0857043	0.0857043	0.0857043	0.0857043	0.0857043	0.0857043	0.0857043	0.0857043	0.0857043	0.0857043	0.0857043
2020	2680	0.0857043	0.0857043	0.0857043	0.0857043	0.0857043	0.0857043	0.0857043	0.0857043	0.0857043	0.0857043	0.0857043	0.0857043	0.0857043	0.0857043	0.0857043	0.0857043	0.0857043	0.0857043	0.0857043	0.0857043	0.0857043	0.0857043	0.0857043	0.0857043	0.0857043	0.0857043
2020	2700	0.0857043	0.0857043	0.0857043	0.0857043	0.0857043	0.0857043	0.0857043	0.0857043	0.0857043	0.0857043	0.0857043	0.0857043	0.0857043	0.0857043	0.0857043	0.0857043	0.0857043	0.0857043	0.0857043	0.0857043	0.0857043	0.0857043	0.0857043	0.0857043	0.0857043	0.0857043
2020	2720	0.0857043	0.0857043	0.0857043	0.0857043	0.0857043	0.0857043	0.0857043	0.0857043	0.0857043	0.0857043	0.0857043	0.0857043	0.0857043	0.0857043	0.0857043	0.0857043	0.0857043	0.0857043	0.0857043	0.0857043	0.0857043	0.0857043	0.0857043	0.0857043	0.0857043	0.0857043
2020	2740	0.0857043	0.0857043	0.0857043	0.0857043	0.0857043	0.0857043	0.0857043	0.0857043	0.0857043	0.0857043	0.0857043	0.0857043	0.0857043	0.0857043	0.0857043	0.0857043	0.0857043	0.0857043	0.0857043	0.0857043	0.0857043	0.0857043	0.0857043	0.0857043	0.0857043	0.0857043
2020	2760	0.0857043	0.0857043	0.0857043	0.0857043	0.0857043	0.0857043	0.0857043	0.0857043	0.0857043	0.0857043	0.0857043	0.0857043	0.0857043	0.0857043	0.0857043	0.0857043	0.0857043	0.0857043	0.0857043	0.0857043	0.0857043	0.0857043	0.0857043	0.0857043	0.0857043	0.0857043
2020	2780	0.0857043	0.0857043	0.0857043	0.0857043	0.0857043	0.0857043	0.0857043	0.0857043	0.0857043	0.0857043	0.0857043	0.0857043	0.0857043	0.0857043	0.0857043	0.0857043	0.0857043	0.0857043	0.0857043	0.0857043	0.0857043	0.0857043	0.0857043	0.0857043	0.0857043	0.0857043
2020	2800	0.0857043	0.0857043	0.0857043	0.0857043	0.0857043	0.0857043	0.0857043	0.0857043	0.0857043	0.0857043	0.0857043	0.0857043	0.0857043	0.0857043	0.0857043	0.0857043	0.0857043	0.0857043	0.0857043	0.0857043	0.0857043	0.0857043	0.0857043	0.0857043	0.0857043	0.0857043
2020	2820	0.0857043	0.0857043	0.0857043	0.0857043	0.0857043	0.0857043	0.0857043	0.0857043	0.0857043	0.0857043	0.0857043	0.0857043	0.0857043	0.0857043	0.0857043	0.0857043	0.0857043	0.0857043	0.0857043	0.0857043	0.0857043	0.0857043	0.0857043	0.0857043	0.0857043	0.0857043
2020	2840	0.0857043	0.0857043	0.0857043	0.0857043	0.0857043	0.0857043	0.0857043	0.0857043	0.0857043	0.0857043	0.0857043	0.0857043	0.0857043	0.0857043	0.0857043	0.0857043	0.0857043	0.0857043	0.0857043	0.0857043	0.0857043	0.0857043	0.0857043	0.0857043	0.0857043	0.0857043
2020	2860	0.0857043	0.0857043	0.0857043	0.0857043	0.0857043	0.0857043	0.0857043	0.0857043	0.0857043	0.0857043	0.0857043	0.0857043	0.0857043	0.0857043	0.0857043	0.0857043	0.0857043	0.0857043	0.0857043	0.0857043	0.0857043	0.0857043	0.0857043	0.0857043	0.0857043	0.0857043
2020	2880	0.0857043	0.0857043	0.0857043	0.0857043	0.0857043	0.0857043	0.0857043	0.0857043	0.0857043	0.0857043	0.0857043	0.0857043	0.0857043	0.0857043	0.0857043	0.0857043	0.0857043	0.0857043	0.0857043	0.0857043	0.0857043	0.0857043	0.0857043	0.0857043	0.0857043	0.0857043
2020	2900	0.0857043	0.0857043	0.0857043	0.0857043	0.0857043	0.0857043	0.0857043	0.0857043	0.0857043	0.0857043	0.0857043	0.0857043	0.0857043	0.0857043	0.0857043	0.0857043	0.0857043	0.0857043	0.0857043	0.0857043	0.0857043	0.0857043	0.0857043	0.0857043	0.0857043	0.0857043
2020	2920	0.0857043	0.0857043	0.0857043	0.0857043	0.0857043	0.0857043	0.0857043	0.0857043	0.0857043	0.0857043	0.0857043	0.0857043	0.0857043	0.0857043	0.0857043	0.0857043	0.0857043	0.0857043	0.0857043	0.0857043	0.0857043	0.0857043	0.0857043	0.0857043	0.0857043	0.0857043
2020	2940	0.0857043	0.0857043	0.0857043	0.0857043	0.0857043	0.0857043	0.0857043	0.0857043	0.0857043	0.0857043	0.0857043	0.0857043	0.0857043	0.0857043	0.0857043	0.0857043	0.0857043	0.0857043	0.0857043	0.0857043	0.0857043	0.0857043	0.0857043	0.0857043	0.0857043	0.0857043
2020	2960	0.0857043	0.0857043	0.0857043	0.0857043	0.0857043	0.0857043	0.0857043	0.0857043	0.0857043	0.0857043	0.0857043	0.0857043	0.0857043	0.0857043	0.0857043	0.0857043	0.0857043	0.0857043	0.0857043	0.0857043	0.0857043	0.0857043	0.0857043	0.0857043	0.0857043	0.0857043
2020	2980	0.0857043	0.0857043	0.0857043	0.0857043	0.0857043	0.0857043	0.0857043	0.0857043	0.0857043	0.0857043	0.0857043	0.0857043	0.0857043	0.0857043	0.0857043	0.0857043	0.0857043	0.0857043	0.0857043	0.0857043	0.0857043	0.0857043	0.0857043	0.0857043	0.0857043	0.0857043
2020	3000	0.0857043	0.0857043	0.0857043	0.0857043	0.0857043	0.0857043	0.0857043	0.0857043	0.0857043	0.0857043	0.0857043	0.0857043	0.0857043	0.0857043	0.0857043	0.0857043	0.0857043	0.0857043	0.0857043	0.0857043	0.0857043	0.0857043	0.0857043	0.0857043	0.0857043	0.0857043
2020	3020	0.0857043	0.0857043	0.0857043	0.0857043	0.0857043	0.0857043	0.0857043	0.0857043	0.0857043	0.0857043	0.0857043	0.0857043	0.0857043	0.0857043	0.0857043	0.0857043	0.0857043	0.0857043	0.0857043	0.0857043	0.0857043	0.0857043	0.0857043	0.0857043	0.0857043	0.0857043
2020	3040	0.0857043	0.0857043	0.0857043	0.0857043	0.0857043	0.0857043	0.0857043	0.0857043	0.0857043	0.0857043	0.0857043	0.0857043	0.0857043	0.0857043	0.0857043	0.0857043	0.0857043	0.0857043	0.0857043	0.0857043	0.0857043	0.0857043	0.0857043	0.0857043	0.0857043	0.0857043
2020	3060	0.0857043	0.0857043	0.0857043	0.0857043	0.0857043	0.0857043	0.0857043	0.0857043	0.0857043	0.0857043	0.0857043	0.0857043	0.0857043	0.0857043	0.0857043	0.0857043	0.0857043	0.0857043	0.0857043	0.0857043	0.0857043	0.0857043	0.0857043	0.0857043	0.0857043	0.0857043
2020	3080	0.0857043	0.0857043	0.0857043	0.0857043	0.0857043	0.0857043	0.0857043	0.0857043	0.0857043	0.0857043	0.0857043	0.0857043	0.0857043	0.0857043	0.0857043	0.0857043	0.0857043	0.0857043	0.0857043	0.0857043	0.0857043	0.0857043	0.0857043	0.0857043	0.0857043	0.0857043
2020	3100	0.0857043	0.0857043	0.0857043	0.0857043	0.0857043	0.0857043	0.0857043	0.0857043	0.0857043	0.0857043	0.0857043	0.0857043	0.0857043	0.0857043	0.0857043	0.0857043	0.0857043	0.0857043	0.0857043	0.0857043	0.0857043	0.0857043	0.0857043	0.0857043	0.0857043	0.0857043
2020	3120	0.0857043	0.0857043	0.0857043	0.0857043	0.0857043	0.0857043	0.0857043	0.0857043	0.0857043	0.0857043	0.0857043	0.0857043	0.0857043	0.0857043	0.0857043	0.0857043	0.0857043	0.0857043	0.0857043	0.0857043	0.0857043	0.0857043	0.0857043	0.0857043	0.0857043	0.0857043
2020	3140	0.0857043	0.0857043	0.0857043	0.0857043	0.0857043	0.0857043	0.0857043	0.0857043	0.0857043	0.0857043	0.0857043	0.0857043	0.0857043	0.0857043	0.0857043	0.0857043	0.0857043	0.0857043	0.0857043	0.0857043	0.0857043	0.0857043	0.0857043	0.0857043	0.0857043	0.0857043
2020	3160	0.0857043	0.0857043	0.0857043	0.0857043	0.0857043	0.0857043	0.0857043	0.0857043	0.0857043	0.0857043	0.0857043	0.0857043	0.0857043	0.0857043	0.0857043	0.0857043	0.0857043	0.0857043	0.0857043	0.0857043	0.0857043	0.0857043	0.0857043	0.0857043	0.0857043	0.0857043
2020	3180	0.0857043	0.0857043	0.0857043	0.0857043	0.0857043	0.0857043	0.0857043	0.0857043	0.0857043	0.0857043	0.0857043	0.0857043	0.0857043	0.0857043	0.0857043	0.0857043	0.0857043	0.0857043	0.0857043	0.0857043	0.0857043	0.0857043	0.0857043	0.0857043	0.0857043	0.0857043
2020	3200	0.0857043	0.0857043	0.0857043	0.0857043	0.0857043	0.0857043	0.0857043	0.0857043	0.0857043	0.0857043	0.0857043	0.0857043	0.0857043	0.0857043	0.0857043	0.0857043	0.0857043	0.0857043	0.0857043	0.0857043	0.0857043	0.0857043	0.0857043	0.0857043	0.0857043	0.0857043
2020	3220	0.0857043	0.0857043	0.0857043	0.0857043	0.0857043	0.0857043	0.0857043	0.0857043	0.0857043	0.0857043	0.0857043	0.0857043	0.0857043	0.0857043	0.0857043	0.0857043	0.0857043	0.0857043	0.0857043	0.0857043	0.0857043	0.0857043	0.0857043	0.0857043	0.0857043	0.0857043
2020	3240	0.0857043	0.0857043	0.0857043	0.0857043	0.0857043	0.0857043	0.0857043	0.0857043	0.0857043	0.0857043	0.0857043	0.0857043	0.0857043	0.0857043	0.0857043	0.0857043	0.0857043	0.0857043	0.0857043	0.0857043	0.0857043	0.0857043	0.0857043	0.0857043	0.0857043	0.0857043
2020	3260	0.0857043	0.0857043	0.0857043	0.0857043	0.0857043	0.0857043	0.0857043	0.0857043	0.0857043	0.0857043	0.0857043	0.0857043	0.0857043	0.0857043	0.0857043	0.0857043	0.0857043	0.0857043	0.0857043	0.0857043	0.0857043	0.0857043	0.0857043	0.0857043	0.0857043	0.0857043
2020	3280	0.0857043	0.0857043	0.0857043	0.0857043	0.0857043	0.0857043	0.0857043	0.0857043	0.0857043	0.0857043	0.0857043	0.0857043	0.0857043	0.0857043	0.0857043	0.0857043	0.0857043	0.0857043	0.0857043	0.0857043	0.0857043	0.0857043	0.0857043	0.0857043	0.0857043	0.0857043
2020	3300	0.0857043	0.0857043	0.0857043	0.0857043	0.0857043	0.0857043	0.0857043	0.0857043	0.0857043	0.0857043	0.0857043	0.0857043	0.0857043	0.0857043	0.0857043	0.0857043	0.0857043	0.0857043	0.0857043	0.0857043	0.0857043	0.0857043	0.0857043	0.0857043	0.0857043	0.0857043
2020	3320	0.0857043	0.0857043	0.0857043	0.0857043	0.0857043	0.0857043	0.0857043	0.0857043	0.0857043	0.0857043	0.0857043	0.0857043	0.0857043	0.0857043	0.0857043	0.0857043	0.0857043	0.0857043	0.0857043	0.0857043	0.0857043	0.0857043	0.0857043	0.0857043	0.0857043	0.0857043
2020	3340	0.0857043	0.0857043	0.0857043	0.0857043	0.0857043	0.0857043	0.0857043	0.0857043	0.0857043	0.0857043	0.0857043	0.0857043	0.0857043	0.0857043	0.0857043	0.0857043	0.0857043	0.0857043	0.0857043	0.0857043	0.0857043	0.0857043	0.0857043	0.0857043	0.0857043	0.0857043
2020	3360	0.0857043	0.0857043	0.0857043	0.0857043	0.0857043	0.0857043	0.0857043	0.0857043	0.0857043	0.0857043	0.0857043	0.0857043	0.0857043	0.0857043	0.0857043	0.0857043	0.0857043	0.0857043	0.0857043	0.0857043	0.0857043	0.0857043	0.0857043	0.0857043	0.0857043	0.0857043
2020	3380	0.0857043	0.0857043	0.0857043	0.0857043	0.0857043	0.0857043	0.0857043	0.0857043	0.0857043	0.0857043	0.0857043	0.0857043	0.0857043	0.0857043	0.0857043	0.0857043	0.0857043	0.0857043	0.0857043	0.0857043	0.0857043	0.0857043	0.0857043	0.0857043	0.0857043	0.0857043
2020	3400	0.0857043	0.0857043	0.0857043	0.0857043	0.0857043	0.0857043	0.0857043	0.0857043	0.0857043	0.0857043	0.0857043	0.0857043	0.0857043	0.0857043	0.0857043	0.0857043	0.0857043	0.0857043	0.0857043	0.0857043	0.0857043	0.0857043	0.0857043	0.0857043	0.0857043	0.0857043
2020	3420	0.0857043	0.0857043	0.0857043	0.0857043	0.0857043	0.0857043	0.0857043	0.0857043	0.0857043	0.0857043	0.0857043	0.0857043	0.0857043	0.0857043	0.0857043	0.0857043	0.0857043	0.0857043	0.0857043	0.0857043	0.0857043	0.0857043	0.0857043	0.0857043	0.0857043	0.0857043
2020	3440	0.0857043	0.0857043	0.0857043	0.0857043	0.0857043	0.0857043	0.0857043	0.0857043	0.0857043	0.0857043	0.0857043	0.0857043	0.0857043	0.0857043	0.0857043	0.0857043	0.0857043	0.0857043	0.0857043	0.0857043	0.0857043	0.0857043	0.0857043	0.0857043	0.0857043	0.0857043
2020	3460	0.0857043	0.0857043	0.0857043	0.0857043	0.0857043	0.0857043	0.0857043	0.0857043	0.0857043	0.0857043	0.0857043	0.0857043	0.0857043	0.0857043	0.0857043	0.0857043	0.0857043	0.0857043	0.0857043	0.0857043	0.0857043	0.0857043	0.0857043	0.0857043	0.0857043	0.0857043
2020	3480	0.0857043	0.0857043	0.0857043	0.0857043	0.0857043	0.0857043	0.0857043	0.0857043	0.0857043	0.0857043	0.0857043	0.0857043	0.0857043	0.0857043	0.0857043	0.0857043	0.0857043	0.0857043	0.0857043	0.0857043	0.0857043	0.0857043	0.0857043	0.0857043	0.0857043	0.0857043
2020	3500	0.0857043	0.0857043	0.0857043	0.0857043	0.0857043	0.0857043	0.0857043	0.0857043	0.0857043	0.0857043	0.0857043	0.0857043	0.0857043	0.0857043	0.0857043	0.0857043	0.0857043	0.0857043	0.0857043	0.0857043	0.0857043	0.0857043	0.0857043	0.0857043	0.0857043	0.0857043
2020	3520	0.0857043	0.0857043	0.0857043	0.0857043	0.0857043	0.0857043	0.0857043	0.0857043	0.0857043	0.0857043	0.0857043	0.0857043	0.0857043	0.0857043	0.0857043	0.0857043	0.0857043	0.0857043	0.0857043	0.0857043	0.0857043	0.0857043	0.0857043	0.0857043	0.0857043	0.0857043
2020	3540	0.0857043	0.0857043	0.0857043	0.0857043	0.0857043	0.0857043	0.0857043	0.0857043	0.0857043	0.0857043	0.0857043	0.0857043	0.0857043	0.0857043	0.0857043	0.0857043	0.0857043	0.0857043	0.0857043	0.0857043	0.0857043	0.0857043	0.0857043	0.0857043	0.0857043	0.0857043
2020	3560	0.0857043	0.0857043	0.0857043	0.0857043	0.0857043	0.0857043	0.0857043	0.0857043	0.0857043	0.0857043	0.0857043	0.0857043	0.0857043	0.0857043	0.0857043	0.0857043	0.0857043	0.0857043	0.0857043	0.0857043	0.0857043	0.0857043	0.0857043	0.0857043	0.0857043	0.0857043
2020	3580	0.0857043	0.0857043	0.0857043	0.0857043	0.0857043	0.0857043	0.0857043	0.0857043	0.0857043	0.0857043	0.0857043	0.0857043	0.0857043	0.0857043	0.0857043	0.0857043	0.0857043	0.0857043	0.0857043	0.0857043	0.0857043	0.0857043	0.0857043	0.0857043	0.0857043	0.0857043
2020	3600	0.0857043	0.0857043	0.0857043	0.0857043	0.0857043	0.0857043	0.0857043	0.0857043	0.0857043	0.0857043	0.0857043	0.0857043	0.0857043	0.0857043	0.0857043	0.0857043	0.0857043	0.0857043	0.0857043	0.0857043	0.0857043	0.0857043	0.0857043	0.0857043	0.0857043	0.0857043
2020	3620	0.0857043	0.0857043	0.0857043	0.0857043	0.0857043	0.0857043	0.0857043	0.0857043	0.0857043	0.0857043	0.0857043	0.0857043	0.0857043	0.0857043	0.0857043	0.0857043	0.0857043	0.0857043	0.0857043	0.0857043	0.0857043	0.0857043	0.0857043	0.0857043	0.0857043	0.0857043
2020	3640	0.0857043	0.0857043	0.0857043	0.0857043	0.0857043	0.0857043	0.0857043	0.0857043	0.0857043	0.0857043	0.0857043	0.0857043	0.0857043	0.0857043	0.0857043	0.0857043	0.0857043	0.0857043	0.0857043	0.0857043	0.0857043	0.0857043	0.0857043	0.0857043	0.0857043	0.0857043
2020	3660	0.0857043	0.0857043	0.0857043	0.0857043	0.0857043	0.0857043	0.0857043	0.0857043	0.0857043	0.0857043	0.0857043	0.0857043	0.0857043	0.0857043	0.0857043	0.0857043	0.0857043	0.0857043	0.0857043	0.0857043	0.0857043	0.0857043	0.0857043	0.0857043	0.0857043	0.0857043
2020	3680	0.0857043	0.0857043	0.0857043	0.0857043	0.0857043	0.0857043	0.0857043	0.0857043	0.0857043	0.0857043	0.0857043	0.0857043	0.0857043	0.0857043	0.0857043	0.0857043	0.0857043	0.0857043	0.0857043	0.0857043	0.0857043	0.0857043	0.0857043	0.0857043	0.0857043	0.0857043
2020	3700	0.0857043	0.0857043	0.0857043	0.0857043	0.0857043	0.0857043	0.0857043	0.0857043	0.0857043	0.0857043	0.0857043	0.0857043	0.0857043	0.0857043	0.0857043	0.0857043	0.0857043	0.0857043	0.0857043	0.0857043	0.0857043	0.0857043	0.0857043	0.0857043	0.0857043	0.0857043
2020	3720	0.0857043	0.0857043	0.0857043	0.0857043	0.0857043	0.0857043	0.0857043	0.0857043	0.0857043	0.0857043	0.0857043	0.0857043	0.0857043	0.0857043	0.0857043	0.0857043	0.0857043	0.0857043	0.0857043	0.0857043	0.0857043	0.0857043	0.0857043	0.0857043	0.0857043	0.0857043
2020	3740	0.0857043	0.0857043	0.0857043	0.0857043	0.0857043	0.0857043	0.0857043	0.0857043	0.0857043	0.0857043	0.0857043	0.0857043	0.0857043	0.0857043	0.0857043	0.0857043	0.0857043	0.0857043	0.0857043	0.0857043	0.0857043	0.0857043	0.0857043	0.0857043	0.0857043	0.0857043
2020	3760	0.0857043	0.0857043	0.0857043	0.0857043	0.0857043	0.0857043	0.0857043	0.0857043	0.0857043	0.0857043	0.0857043	0.0857043	0.0857043	0.0857043	0.0857043	0.0857043	0.0857043	0.0857043	0.0857043	0.0857043	0.0857043	0.0857043	0.0857043	0.0857043	0.0857043	0.0857043
2020	3780	0.0857043	0.0857043	0.0857043	0.0857043	0.0857043	0.0857043	0.0857043	0.0857043	0.0857043	0.0857043	0.0857043	0.0857043	0.0857043	0.0857043	0.0857043	0.0857043	0.0857043	0.0857043	0.0857043	0.0857043	0.0857043	0.0857043	0.0857043	0.0857043	0.0857043	0.0857043
2020	3800	0.0857043	0.0857043	0.0857043	0.0857043	0.0857043	0.0857043	0.0857043	0.0857043	0.0857043	0.0857043	0.0857043	0.0857043	0.0857043	0.0857043	0.0857043	0.0857043	0.0857043	0.0857043	0.0857043	0.0857043	0.0857043	0.0857043	0.0857043	0.0857043	0.0857043	0.0857043
2020	3820	0.0857043	0.0857043	0.0857043	0.0857043	0.0857043	0.0857043	0.0857043	0.0857043	0.0857043	0.0857043	0.0857043	0.0857043	0.0857043	0.0857043	0.0857043	0.0857043	0.0857043	0.0857043	0.0857043	0.0857043	0.0857043	0.0857043	0.0857043	0.0857043	0.0857043	0.0857043
2020	3840	0.0857043	0.0857043	0.0857043	0.0857043	0.0857043	0.0857043	0.0857043	0.0857043	0.0857043	0.0857043	0.0857043	0.0857043	0.0857043	0.0857043	0.0857043	0.0857043	0.0857043	0.0857043	0.0857043	0.0857043	0.0857043	0.0857043	0.0857043	0.0857043	0.0857043	0.0857043
2020	3860	0.0857043	0.0857043	0.0857043	0.0857043	0.0857043	0.0857043	0.0857043	0.0857043	0.0857043	0.0857043	0.0857043	0.0857043	0.0857043	0.0857043	0.0857043	0.0857043	0.0857043	0.0857043	0.0857043	0.0857043	0.0857043	0.0857043	0.0857043	0.0857043	0.0857043	0.0857043
2020	3880	0.0857043	0.0857043	0.0857043	0.0857043	0.0857043	0.0857043	0.0857043	0.0857043	0.0857043	0.0857043	0.0857043	0.0857043	0.0857043	0.0857043	0.0857043	0.0857043	0.0857043	0.0857043	0.0857043	0.0857043	0.0857043	0.0857043	0.0857043	0.0857043	0.0857043	0.0857043
2020	3900	0.0857043	0.0857043	0.0857043	0.0857043	0.0857043	0.0857043	0.0857043	0.0857043	0.0857043	0.0857043	0.0857043	0.0857043	0.0857043	0.0857043	0.0857043	0.0857043	0.0857043	0.0857043	0.0857043	0.0857043	0.0857043	0.0857043	0.0857043	0.0857043	0.0857043	0.0857043
2020	3920	0.0857043	0.0857043	0.0857043	0.0857043	0.0857043	0.0857043	0.0857043	0.0857043	0.0857043	0.0857043	0.0857043	0.0857043	0.0857043	0.0857043	0.0857043	0.0857043	0.0857043	0.0857043	0.0857043	0.0857043	0.0857043	0.0857043	0.0857043	0.0857043	0.0857043	0.0857043
2020	3940	0.0857043	0.0857043	0.0857043	0.0857043	0.0857043	0.0857043	0.0857043	0.0857043	0.0857043	0.0857043	0.0857043	0.0857043	0.0857043	0.0857043	0.0857043	0.0857043	0.0857043	0.0857043	0.0857043	0.0857043	0.0857043	0.0857043	0.0857043	0.0857043	0.0857043	0.0857043
2020	3960	0.0857043	0.0857043	0.0857043	0.0857043	0.0857043	0.0857043	0.0857043	0.0857043	0.0857043	0.0857043	0.0857043	0.0857043	0.0857043	0.0857043	0.0857043	0.0857043	0.0857043	0.0857043	0.0857043	0.0857043	0.0857043	0.0857043	0.0857043	0.0857043	0.0857043	0.0857043
2020	3980	0.0857043	0.0857043	0.0857043	0.0857043	0.0857043	0.0857043	0.0857043	0.0857043	0.0857043	0.0857043	0.0857043	0.0857043	0.0857043	0.0857043	0.0857043	0.0857043	0.0857043	0.0857043	0.0857043	0.0857043	0.0857043	0.0857043	0.0857043	0.0857043	0.0857043	0.0857043
2020	4000	0.0857043	0.0857043	0.0857043	0.0857043	0.0857043	0.0857043	0.0857043	0.0857043	0.0857043	0.0857043	0.0857043	0.0857043	0.0857043	0.0857043	0.0857043	0.0857043	0.0857043	0.0857043	0.0857043	0.0857043	0.0857043	0.0857043	0.0857043	0.0857043	0.0857043	0.0857043
2050	0	0	0	0	0	0	0	0	0	0	0	0	0	0	0	0	0	0	0	0	0	0	0	0	0	0	0
2050	20	0.151555	0.151555	0.151555	0.151555	0.151555	0.151555	0.151555	0.151555	0.151555	0.151555	0.151555	0.151555	0.151555	0.151555	0.151555	0.151555	0.151555	0.151555	0.151555	0.151555	0.151555	0.151555	0.151555	0.151555	0.151555	0.151555
2050	40	0.151555	0.151555	0.151555	0.151555	0.151555	0.151555	0.151555	0.151555	0.151555	0.151555	0.151555	0.151555	0.151555	0.151555	0.151555	0.151555	0.151555	0.151555	0.151555	0.151555	0.151555	0.151555	0.151555	0.151555	0.151555	0.151555
2050	60	0.151555	0.151555	0.151555	0.151555	0.151555	0.151555	0.151555	0.151555	0.151555	0.151555	0.151555	0.151555	0.151555	0.151555	0.151555	0.151555	0.151555	0.151555	0.151555	0.151555	0.151555	0.151555	0.151555	0.151555	0.151555	0.151555
2050	80	0.174463	0.174463	0.151555	0.151555	0.151555	0.151555	0.151555	0.151555	0.151555	0.151555	0.151555	0.151555	0.151555	0.151555	0.151555	0.151555	0.151555	0.151555	0.151555	0.151555	0.151555	0.151555	0.151555	0.151555	0.151555	0.151555
2050	100	0.174463	0.174463	0.151555	0.151555	0.151555	0.151555	0.151555	0.151555	0.151555	0.151555	0.151555	0.151555	0.151555	0.151555	0.151555	0.151555	0.151555	0.151555	0.151555	0.151555	0.151555	0.151555	0.151555	0.151555	0.151555	0.151555
2050	120	0.174463	0.174463	0.151555	0.151555	0.151555	0.151555	0.151555	0.151555	0.151555	0.151555	0.151555	0.151555	0.151555	0.151555	0.151555	0.151555	0.151555	0.151555	0.151555	0.151555	0.151555	0.151555	0.151555	0.151555	0.151555	0.151555
2050	140	0.174463	0.174463	0.151555	0.151555	0.151555	0.151555	0.151555	0.151555	0.151555	0.151555	0.151555	0.151555	0.151555	0.151555	0.151555	0.151555	0.151555	0.151555	0.151555	0.151555	0.151555	0.151555	0.151555	0.151555	0.151555	0.151555
2050	160	0.174463	0.174463	0.151555	0.151555	0.151555	0.151555	0.151555	0.151555	0.151555	0.151555	0.151555	0.151555	0.151555	0.151555	0.151555	0.151555	0.151555	0.151555	0.151555	0.151555	0.151555	0.151555	0.151555	0.151555	0.151555	0.151555
2050	180	0.174463	0.174463	0.151555	0.151555	0.151555	0.151555	0.151555	0.151555	0.151555	0.151555	0.151555	0.151555	0.151555	0.151555	0.151555	0.151555	0.151555	0.151555	0.151555	0.151555	0.151555	0.151555	0.151555	0.151555	0.151555	0.151555
2050	200	0.174463	0.174463	0.151555	0.151555	0.151555	0.151555	0.151555	0.151555	0.151555	0.151555	0.151555	0.151555	0.151555	0.151555	0.151555	0.151555	0.151555	0.151555	0.151555	0.151555	0.151555	0.151555	0.151555	0.151555	0.151555	0.151555
2050	220	0.174463	0.174463	0.151555	0.151555	0.151555	0.151555	0.151555	0.151555	0.151555	0.151555	0.151555	0.151555	0.151555	0.151555	0.151555	0.151555	0.151555	0.151555	0.151555	0.151555	0.151555	0.151555	0.151555	0.151555	0.151555	0.151555
2050	240	0.174463	0.174463	0.151555	0.151555	0.151555	0.151555	0.151555	0.151555	0.151555	0.151555	0.151555	0.151555	0.151555	0.151555	0.151555	0.151555	0.151555	0.151555	0.151555	0.151555	0.151555	0.151555	0.151555	0.151555	0.151555	0.151555
2050	260	0.174463	0.174463	0.151555	0.151555	0.151555	0.151555	0.151555	0.151555	0.151555	0.151555	0.151555	0.151555	0.151555	0.151555	0.151555	0.151555	0.151555	0.151555	0.151555	0.151555	0.151555	0.151555	0.151555	0.151555	0.151555	0.151555
2050	280	0.174463	0.174463	0.151555	0.151555	0.151555	0.151555	0.151555	0.151555	0.151555	0.151555	0.151555	0.151555	0.151555	0.151555	0.151555	0.151555	0.151555	0.151555	0.151555	0.151555	0.151555	0.151555	0.151555	0.151555	0.151555	0.151555
2050	300	0.174463	0.174463	0.151555	0.151555	0.151555	0.151555	0.151555	0.151555	0.151555	0.151555	0.151555	0.151555	0.151555	0.151555	0.151555	0.151555	0.151555	0.151555	0.151555	0.151555	0.151555	0.151555	0.151555	0.151555	0.151555	0.151555
2050	320	0.174463	0.174463	0.151555	0.151555	0.151555	0.151555	0.151555	0.151555	0.151555	0.151555	0.151555	0.151555	0.151555	0.151555	0.151555	0.151555	0.151555	0.151555	0.151555	0.151555	0.151555	0.151555	0.151555	0.151555	0.151555	0.151555
2050	340	0.174463	0.174463	0.174463	0.174463	0.174463	0.174463	0.174463	0.174463	0.174463	0.174463	0.174463	0.174463	0.174463	0.174463	0.174463	0.174463	0.174463	0.174463	0.174463	0.174463	0.174463	0.174463	0.174463	0.174463	0.174463	0.174463
2050	360	0.174463	0.174463	0.174463	0.174463	0.174463	0.174463	0.174463	0.174463	0.174463	0.174463	0.174463	0.174463	0.174463	0.174463	0.174463	0.174463	0.174463	0.174463	0.174463	0.174463	0.174463	0.174463	0.174463	0.174463	0.174463	0.174463
2050	380	0.174463	0.174463	0.174463	0.174463	0.174463	0.174463	0.174463	0.174463	0.174463	0.174463	0.174463	0.174463	0.174463	0.174463	0.174463	0.174463	0.174463	0.174463	0.174463	0.174463	0.174463	0.174463	0.174463	0.174463	0.174463	0.174463
2050	400	0.174463	0.174463	0.174463	0.174463	0.174463	0.174463	0.174463	0.174463	0.174463	0.174463	0.174463	0.174463	0.174463	0.174463	0.174463	0.174463	0.174463	0.174463	0.174463	0.174463	0.174463	0.174463	0.174463	0.174463	0.174463	0.174463
2050	420	0.174463	0.174463	0.174463	0.174463	0.174463	0.174463	0.174463	0.174463	0.174463	0.174463	0.174463	0.174463	0.174463	0.174463	0.174463	0.174463	0.174463	0.174463	0.174463	0.174463	0.174463	0.174463	0.174463	0.174463	0.174463	0.174463
2050	440	0.174463	0.174463	0.174463	0.174463	0.174463	0.174463	0.174463	0.174463	0.174463	0.174463	0.174463	0.174463	0.174463	0.174463	0.174463	0.174463	0.174463	0.174463	0.174463	0.174463	0.174463	0.174463	0.174463	0.174463	0.174463	0.174463
2050	460	0.174463	0.174463	0.174463	0.174463	0.174463	0.174463	0.174463	0.174463	0.174463	0.174463	0.174463	0.174463	0.174463	0.174463	0.174463	0.174463	0.174463	0.174463	0.174463	0.174463	0.174463	0.174463	0.174463	0.174463	0.174463	0.174463
2050	480	0.174463	0.174463	0.196753	0.196753	0.196753	0.196753	0.196753	0.196753	0.196753	0.196753	0.196753	0.196753	0.196753	0.196753	0.196753	0.196753	0.196753	0.196753	0.196753	0.196753	0.196753	0.196753	0.196753	0.196753	0.196753	0.196753
2050	500	0.196753	0.196753	0.196753	0.196753	0.196753	0.196753	0.196753	0.196753	0.196753	0.196753	0.196753	0.196753	0.196753	0.196753	0.196753	0.196753	0.196753	0.196753	0.196753	0.196753	0.196753	0.196753	0.196753	0.196753	0.196753	0.196753
2050	520	0.196753	0.196753	0.196753	0.196753	0.196753	0.196753	0.196753	0.196753	0.196753	0.196753	0.196753	0.196753	0.196753	0.196753	0.196753	0.196753	0.196753	0.196753	0.196753	0.196753	0.196753	0.196753	0.196753	0.196753	0.196753	0.196753
2050	540	0.196753	0.196753	0.196753	0.196753	0.196753	0.196753	0.196753	0.196753	0.196753	0.196753	0.196753	0.196753	0.196753	0.196753	0.196753	0.196753	0.196753	0.196753	0.196753	0.196753	0.196753	0.196753	0.196753	0.196753	0.196753	0.196753
2050	560	0.196753	0.196753	0.196753	0.196753	0.196753	0.196753	0.196753	0.196753	0.196753	0.196753	0.196753	0.196753	0.196753	0.196753	0.196753	0.196753	0.196753	0.196753	0.196753	0.196753	0.196753	0.196753	0.196753	0.196753	0.196753	0.196753
2050	580	0.196753	0.196753	0.196753	0.196753	0.196753	0.196753	0.196753	0.196753	0.196753	0.196753	0.196753	0.196753	0.196753	0.196753	0.196753	0.196753	0.196753	0.196753	0.196753	0.196753	0.196753	0.196753	0.196753	0.196753	0.196753	0.196753
2050	600	0.196753	0.196753	0.196753	0.196753	0.196753	0.196753	0.196753	0.196753	0.196753	0.196753	0.196753	0.196753	0.196753	0.196753	0.196753	0.196753	0.196753	0.196753	0.196753	0.196753	0.196753	0.196753	0.196753	0.196753	0.196753	0.196753
2050	620	0.196753	0.196753	0.196753	0.196753	0.196753	0.196753	0.196753	0.196753	0.196753	0.196753	0.196753	0.196753	0.196753	0.196753	0.196753	0.196753	0.196753	0.196753	0.196753	0.196753	0.196753	0.196753	0.196753	0.196753	0.196753	0.196753
2050	640	0.196753	0.196753	0.196753	0.196753	0.196753	0.196753	0.196753	0.196753	0.196753	0.196753	0.196753	0.196753	0.196753	0.196753	0.196753	0.196753	0.196753	0.196753	0.196753	0.196753	0.196753	0.196753	0.196753	0.196753	0.196753	0.196753
2050	660	0.196753	0.196753	0.196753	0.196753	0.196753	0.196753	0.196753	0.196753	0.196753	0.196753	0.196753	0.196753	0.196753	0.196753	0.196753	0.196753	0.196753	0.196753	0.196753	0.196753	0.196753	0.196753	0.196753	0.196753	0.196753	0.196753
2050	680	0.196753	0.196753	0.196753	0.196753	0.196753	0.196753	0.196753	0.196753	0.196753	0.196753	0.196753	0.196753	0.196753	0.196753	0.196753	0.196753	0.196753	0.196753	0.196753	0.196753	0.196753	0.196753	0.196753	0.196753	0.196753	0.196753
2050	700	0.196753	0.196753	0.196753	0.196753	0.196753	0.196753	0.196753	0.196753	0.196753	0.196753	0.196753	0.196753	0.196753	0.196753	0.196753	0.196753	0.196753	0.196753	0.196753	0.196753	0.196753	0.196753	0.196753	0.196753	0.196753	0.196753
2050	720	0.196753	0.196753	0.196753	0.196753	0.196753	0.196753	0.196753	0.196753	0.196753	0.196753	0.196753	0.196753	0.196753	0.196753	0.196753	0.196753	0.196753	0.196753	0.196753	0.196753	0.196753	0.196753	0.196753	0.196753	0.196753	0.196753
2050	740	0.196753	0.196753	0.196753	0.196753	0.196753	0.196753	0.196753	0.196753	0.196753	0.196753	0.196753	0.196753	0.196753	0.196753	0.196753	0.196753	0.196753	0.196753	0.196753	0.196753	0.196753	0.196753	0.196753	0.196753	0.196753	0.196753
2050	760	0.196753	0.196753	0.196753	0.196753	0.196753	0.196753	0.196753	0.196753	0.196753	0.196753	0.196753	0.196753	0.196753	0.196753	0.196753	0.196753	0.196753	0.196753	0.196753	0.196753	0.196753	0.196753	0.196753	0.196753	0.196753	0.196753
2050	780	0.196753	0.196753	0.196753	0.196753	0.196753	0.196753	0.196753	0.196753	0.196753	0.196753	0.196753	0.196753	0.196753	0.196753	0.196753	0.196753	0.196753	0.196753	0.196753	0.196753	0.196753	0.196753	0.196753	0.196753	0.196753	0.196753
2050	800	0.196753	0.196753	0.196753	0.196753	0.196753	0.196753	0.196753	0.196753	0.196753	0.196753	0.196753	0.196753	0.196753	0.196753	0.196753	0.196753	0.196753	0.196753	0.196753	0.196753	0.196753	0.196753	0.196753	0.196753	0.196753	0.196753
2050	820	0.196753	0.196753	0.196753	0.196753	0.196753	0.196753	0.196753	0.196753	0.196753	0.196753	0.196753	0.196753	0.196753	0.196753	0.196753	0.196753	0.196753	0.196753	0.196753	0.196753	0.196753	0.196753	0.196753	0.196753	0.196753	0.196753
2050	840	0.196753	0.196753	0.196753	0.196753	0.196753	0.196753	0.196753	0.196753	0.196753	0.196753	0.196753	0.196753	0.196753	0.196753	0.196753	0.196753	0.196753	0.196753	0.196753	0.196753	0.196753	0.196753	0.196753	0.196753	0.196753	0.196753
2050	860	0.196753	0.196753	0.196753	0.196753	0.196753	0.196753	0.196753	0.196753	0.196753	0.196753	0.196753	0.196753	0.196753	0.196753	0.196753	0.196753	0.196753	0.196753	0.196753	0.196753	0.196753	0.196753	0.196753	0.196753	0.196753	0.196753
2050	880	0.196753	0.196753	0.196753	0.196753	0.196753	0.196753	0.196753	0.196753	0.196753	0.196753	0.196753	0.196753	0.196753	0.196753	0.196753	0.196753	0.196753	0.196753	0.196753	0.196753	0.196753	0.196753	0.196753	0.196753	0.196753	0.196753
2050	900	0.196753	0.196753	0.196753	0.196753	0.196753	0.196753	0.196753	0.196753	0.196753	0.196753	0.196753	0.196753	0.196753	0.196753	0.196753	0.196753	0.196753	0.196753	0.196753	0.196753	0.196753	0.196753	0.196753	0.196753	0.196753	0.196753
2050	920	0.196753	0.196753	0.196753	0.196753	0.196753	0.196753	0.196753	0.196753	0.196753	0.196753	0.196753	0.196753	0.196753	0.196753	0.196753	0.196753	0.196753	0.196753	0.196753	0.196753	0.196753	0.196753	0.196753	0.196753	0.196753	0.196753
2050	940	0.196753	0.196753	0.196753	0.196753	0.196753	0.196753	0.196753	0.196753	0.196753	0.196753	0.196753	0.196753	0.196753	0.196753	0.196753	0.196753	0.196753	0.196753	0.196753	0.196753	0.196753	0.196753	0.196753	0.196753	0.196753	0.196753
2050	960	0.196753	0.196753	0.196753	0.196753	0.196753	0.196753	0.196753	0.196753	0.196753	0.196753	0.196753	0.196753	0.196753	0.196753	0.196753	0.196753	0.196753	0.196753	0.196753	0.196753	0.196753	0.196753	0.196753	0.196753	0.196753	0.196753
2050	980	0.196753	0.196753	0.196753	0.196753	0.196753	0.196753	0.196753	0.196753	0.196753	0.196753	0.196753	0.196753	0.196753	0.196753	0.196753	0.196753	0.196753	0.196753	0.196753	0.196753	0.196753	0.196753	0.196753	0.196753	0.196753	0.196753
2050	1000	0.196753	0.196753	0.196753	0.196753	0.196753	0.196753	0.196753	0.196753	0.196753	0.196753	0.196753	0.196753	0.196753	0.196753	0.196753	0.196753	0.196753	0.196753	0.196753	0.196753	0.196753	0.196753	0.196753	0.196753	0.196753	0.196753
2050	1020	0.196753	0.196753	0.196753	0.196753	0.196753	0.196753	0.196753	0.196753	0.196753	0.196753	0.196753	0.196753	0.196753	0.196753	0.196753	0.196753	0.196753	0.196753	0.196753	0.196753	0.196753	0.196753	0.196753	0.196753	0.196753	0.196753
2050	1040	0.196753	0.196753	0.196753	0.196753	0.196753	0.196753	0.196753	0.196753	0.196753	0.196753	0.196753	0.196753	0.196753	0.196753	0.196753	0.196753	0.196753	0.196753	0.196753	0.196753	0.196753	0.196753	0.196753	0.196753	0.196753	0.196753
2050	1060	0.196753	0.196753	0.196753	0.196753	0.196753	0.196753	0.196753	0.196753	0.196753	0.196753	0.196753	0.196753	0.196753	0.196753	0.196753	0.196753	0.196753	0.196753	0.196753	0.196753	0.196753	0.196753	0.196753	0.196753	0.196753	0.196753
2050	1080	0.196753	0.196753	0.196753	0.196753	0.196753	0.196753	0.196753	0.196753	0.196753	0.196753	0.196753	0.196753	0.196753	0.196753	0.196753	0.196753	0.196753	0.196753	0.196753	0.196753	0.196753	0.196753	0.196753	0.196753	0.196753	0.196753
2050	1100	0.196753	0.196753	0.196753	0.196753	0.196753	0.196753	0.196753	0.196753	0.196753	0.196753	0.196753	0.196753	0.196753	0.196753	0.196753	0.196753	0.196753	0.196753	0.196753	0.196753	0.196753	0.196753	0.196753	0.196753	0.196753	0.196753
2050	1120	0.196753	0.196753	0.328325	0.328325	0.328325	0.328325	0.328325	0.328325	0.328325	0.328325	0.328325	0.328325	0.328325	0.328325	0.328325	0.328325	0.328325	0.328325	0.328325	0.328325	0.328325	0.328325	0.328325	0.328325	0.328325	0.328325
2050	1140	0.196753	0.196753	0.328325	0.328325	0.328325	0.328325	0.328325	0.328325	0.328325	0.328325	0.328325	0.328325	0.328325	0.328325	0.328325	0.328325	0.328325	0.328325	0.328325	0.328325	0.328325	0.328325	0.328325	0.328325	0.328325	0.328325
2050	1160	0.196753	0.196753	0.328325	0.328325	0.328325	0.328325	0.328325	0.328325	0.328325	0.328325	0.328325	0.328325	0.328325	0.328325	0.328325	0.328325	0.328325	0.328325	0.328325	0.328325	0.328325	0.328325	0.328325	0.328325	0.328325	0.328325
2050	1180	0.196753	0.196753	0.328325	0.328325	0.328325	0.328325	0.328325	0.328325	0.328325	0.328325	0.328325	0.328325	0.328325	0.328325	0.328325	0.328325	0.328325	0.328325	0.328325	0.328325	0.328325	0.328325	0.328325	0.328325	0.328325	0.328325
2050	1200	0.328325	0.328325	0.328325	0.328325	0.328325	0.328325	0.328325	0.328325	0.328325	0.328325	0.328325	0.328325	0.328325	0.328325	0.328325	0.328325	0.328325	0.328325	0.328325	0.328325	0.328325	0.328325	0.328325	0.328325	0.328325	0.328325
2050	1220	0.328325	0.328325	0.328325	0.328325	0.328325	0.328325	0.328325	0.328325	0.328325	0.328325	0.328325	0.328325	0.328325	0.328325	0.328325	0.328325	0.328325	0.328325	0.328325	0.328325	0.328325	0.328325	0.328325	0.328325	0.328325	0.328325
2050	1240	0.328325	0.328325	0.328325	0.328325	0.328325	0.328325	0.328325	0.328325	0.328325	0.328325	0.328325	0.328325	0.328325	0.328325	0.328325	0.328325	0.328325	0.328325	0.328325	0.328325	0.328325	0.328325	0.328325	0.328325	0.328325	0.328325
2050	1260	0.328325	0.328325	0.328325	0.328325	0.328325	0.328325	0.328325	0.328325	0.328325	0.328325	0.328325	0.328325	0.328325	0.328325	0.328325	0.328325	0.328325	0.328325	0.328325	0.328325	0.328325	0.328325	0.328325	0.328325	0.328325	0.328325
2050	1280	0.328325	0.328325	0.328325	0.328325	0.328325	0.328325	0.328325	0.328325	0.328325	0.328325	0.328325	0.328325	0.328325	0.328325	0.328325	0.328325	0.328325	0.328325	0.328325	0.328325	0.328325	0.328325	0.328325	0.328325	0.328325	0.328325
2050	1300	0.328325	0.328325	0.328325	0.328325	0.328325	0.328325	0.328325	0.328325	0.328325	0.328325	0.328325	0.328325	0.328325	0.328325	0.328325	0.328325	0.328325	0.328325	0.328325	0.328325	0.328325	0.328325	0.328325	0.328325	0.328325	0.328325
2050	1320	0.328325	0.328325	0.328325	0.328325	0.328325	0.328325	0.328325	0.328325	0.328325	0.328325	0.328325	0.328325	0.328325	0.328325	0.328325	0.328325	0.328325	0.328325	0.328325	0.328325	0.328325	0.328325	0.328325	0.328325	0.328325	0.328325
2050	1340	0.328325	0.328325	0.328325	0.328325	0.328325	0.328325	0.328325	0.328325	0.328325	0.328325	0.328325	0.328325	0.328325	0.328325	0.328325	0.328325	0.328325	0.328325	0.328325	0.328325	0.328325	0.328325	0.328325	0.328325	0.328325	0.328325
2050	1360	0.328325	0.328325	0.328325	0.328325	0.328325	0.328325	0.328325	0.328325	0.328325	0.328325	0.328325	0.328325	0.328325	0.328325	0.328325	0.328325	0.328325	0.328325	0.328325	0.328325	0.328325	0.328325	0.328325	0.328325	0.328325	0.328325
2050	1380	0.328325	0.328325	0.328325	0.328325	0.328325	0.328325	0.328325	0.328325	0.328325	0.328325	0.328325	0.328325	0.328325	0.328325	0.328325	0.328325	0.328325	0.328325	0.328325	0.328325	0.328325	0.328325	0.328325	0.328325	0.328325	0.328325
2050	1400	0.328325	0.328325	0.328325	0.328325	0.328325	0.328325	0.328325	0.328325	0.328325	0.328325	0.328325	0.328325	0.328325	0.328325	0.328325	0.328325	0.328325	0.328325	0.328325	0.328325	0.328325	0.328325	0.328325	0.328325	0.328325	0.328325
2050	1420	0.328325	0.328325	0.328325	0.328325	0.328325	0.328325	0.328325	0.328325	0.328325	0.328325	0.328325	0.328325	0.328325	0.328325	0.328325	0.328325	0.328325	0.328325	0.328325	0.328325	0.328325	0.328325	0.328325	0.328325	0.328325	0.328325
2050	1440	0.328325	0.328325	0.328325	0.328325	0.328325	0.328325	0.328325	0.328325	0.328325	0.328325	0.328325	0.328325	0.328325	0.328325	0.328325	0.328325	0.328325	0.328325	0.328325	0.328325	0.328325	0.328325	0.328325	0.328325	0.328325	0.328325
2050	1460	0.328325	0.328325	0.328325	0.328325	0.328325	0.328325	0.328325	0.328325	0.328325	0.328325	0.328325	0.328325	0.328325	0.328325	0.328325	0.328325	0.328325	0.328325	0.328325	0.328325	0.328325	0.328325	0.328325	0.328325	0.328325	0.328325
2050	1480	0.328325	0.328325	0.328325	0.328325	0.328325	0.328325	0.328325	0.328325	0.328325	0.328325	0.328325	0.328325	0.328325	0.328325	0.328325	0.328325	0.328325	0.328325	0.328325	0.328325	0.328325	0.328325	0.328325	0.328325	0.328325	0.328325
2050	1500	0.328325	0.328325	0.328325	0.328325	0.328325	0.328325	0.328325	0.328325	0.328325	0.328325	0.328325	0.328325	0.328325	0.328325	0.328325	0.328325	0.328325	0.328325	0.328325	0.328325	0.328325	0.328325	0.328325	0.328325	0.328325	0.328325
2050	1520	0.328325	0.328325	0.328325	0.328325	0.328325	0.328325	0.328325	0.328325	0.328325	0.328325	0.328325	0.328325	0.328325	0.328325	0.328325	0.328325	0.328325	0.328325	0.328325	0.328325	0.328325	0.328325	0.328325	0.328325	0.328325	0.328325
2050	1540	0.328325	0.328325	0.328325	0.328325	0.328325	0.328325	0.328325	0.328325	0.328325	0.328325	0.328325	0.328325	0.328325	0.328325	0.328325	0.328325	0.328325	0.328325	0.328325	0.328325	0.328325	0.328325	0.328325	0.328325	0.328325	0.328325
2050	1560	0.328325	0.328325	0.344193	0.344193	0.344193	0.344193	0.344193	0.344193	0.344193	0.344193	0.344193	0.344193	0.344193	0.344193	0.344193	0.344193	0.344193	0.344193	0.344193	0.344193	0.344193	0.344193	0.344193	0.344193	0.344193	0.344193
2050	1580	0.328325	0.328325	0.344193	0.344193	0.344193	0.344193	0.344193	0.344193	0.344193	0.344193	0.344193	0.344193	0.344193	0.344193	0.344193	0.344193	0.344193	0.344193	0.344193	0.344193	0.344193	0.344193	0.344193	0.344193	0.344193	0.344193
2050	1600	0.328325	0.328325	0.344193	0.344193	0.344193	0.344193	0.344193	0.344193	0.344193	0.344193	0.344193	0.344193	0.344193	0.344193	0.344193	0.344193	0.344193	0.344193	0.344193	0.344193	0.344193	0.344193	0.344193	0.344193	0.344193	0.344193
2050	1620	0.328325	0.328325	0.344193	0.344193	0.344193	0.344193	0.344193	0.344193	0.344193	0.344193	0.344193	0.344193	0.344193	0.344193	0.344193	0.344193	0.344193	0.344193	0.344193	0.344193	0.344193	0.344193	0.344193	0.344193	0.344193	0.344193
2050	1640	0.344193	0.344193	0.344193	0.344193	0.344193	0.344193	0.344193	0.344193	0.344193	0.344193	0.344193	0.344193	0.344193	0.344193	0.344193	0.344193	0.344193	0.344193	0.344193	0.344193	0.344193	0.344193	0.344193	0.344193	0.344193	0.344193
2050	1660	0.344193	0.344193	0.344193	0.344193	0.344193	0.344193	0.344193	0.344193	0.344193	0.344193	0.344193	0.344193	0.344193	0.344193	0.344193	0.344193	0.344193	0.344193	0.344193	0.344193	0.344193	0.344193	0.344193	0.344193	0.344193	0.344193
2050	1680	0.344193	0.344193	0.344193	0.344193	0.344193	0.344193	0.344193	0.344193	0.344193	0.344193	0.344193	0.344193	0.344193	0.344193	0.344193	0.344193	0.344193	0.344193	0.344193	0.344193	0.344193	0.344193	0.344193	0.344193	0.344193	0.344193
2050	1700	0.344193	0.344193	0.344193	0.344193	0.344193	0.344193	0.344193	0.344193	0.344193	0.344193	0.344193	0.344193	0.344193	0.344193	0.344193	0.344193	0.344193	0.344193	0.344193	0.344193	0.344193	0.344193	0.344193	0.344193	0.344193	0.344193
2050	1720	0.344193	0.344193	0.344193	0.344193	0.344193	0.344193	0.344193	0.344193	0.344193	0.344193	0.344193	0.344193	0.344193	0.344193	0.344193	0.344193	0.344193	0.344193	0.344193	0.344193	0.344193	0.344193	0.344193	0.344193	0.344193	0.344193
2050	1740	0.344193	0.344193	0.344193	0.344193	0.344193	0.344193	0.344193	0.344193	0.344193	0.344193	0.344193	0.344193	0.344193	0.344193	0.344193	0.344193	0.344193	0.344193	0.344193	0.344193	0.344193	0.344193	0.344193	0.344193	0.344193	0.344193
2050	1760	0.344193	0.344193	0.344193	0.344193	0.344193	0.344193	0.344193	0.344193	0.344193	0.344193	0.344193	0.344193	0.344193	0.344193	0.344193	0.344193	0.344193	0.344193	0.344193	0.344193	0.344193	0.344193	0.344193	0.344193	0.344193	0.344193
2050	1780	0.344193	0.344193	0.344193	0.344193	0.344193	0.344193	0.344193	0.344193	0.344193	0.344193	0.344193	0.344193	0.344193	0.344193	0.344193	0.344193	0.344193	0.344193	0.344193	0.344193	0.344193	0.344193	0.344193	0.344193	0.344193	0.344193
2050	1800	0.344193	0.344193	0.344193	0.344193	0.344193	0.344193	0.344193	0.344193	0.344193	0.344193	0.344193	0.344193	0.344193	0.344193	0.344193	0.344193	0.344193	0.344193	0.344193	0.344193	0.344193	0.344193	0.344193	0.344193	0.344193	0.344193
2050	1820	0.344193	0.344193	0.344193	0.344193	0.344193	0.344193	0.344193	0.344193	0.344193	0.344193	0.344193	0.344193	0.344193	0.344193	0.344193	0.344193	0.344193	0.344193	0.344193	0.344193	0.344193	0.344193	0.344193	0.344193	0.344193	0.344193
2050	1840	0.344193	0.344193	0.344193	0.344193	0.344193	0.344193	0.344193	0.344193	0.344193	0.344193	0.344193	0.344193	0.344193	0.344193	0.344193	0.344193	0.344193	0.344193	0.344193	0.344193	0.344193	0.344193	0.344193	0.344193	0.344193	0.344193
2050	1860	0.344193	0.344193	0.344193	0.344193	0.344193	0.344193	0.344193	0.344193	0.344193	0.344193	0.344193	0.344193	0.344193	0.344193	0.344193	0.344193	0.344193	0.344193	0.344193	0.344193	0.344193	0.344193	0.344193	0.344193	0.344193	0.344193
2050	1880	0.344193	0.344193	0.344193	0.344193	0.344193	0.344193	0.344193	0.344193	0.344193	0.344193	0.344193	0.344193	0.344193	0.344193	0.344193	0.344193	0.344193	0.344193	0.344193	0.344193	0.344193	0.344193	0.344193	0.344193	0.344193	0.344193
2050	1900	0.344193	0.344193	0.344193	0.344193	0.344193	0.344193	0.344193	0.344193	0.344193	0.344193	0.344193	0.344193	0.344193	0.344193	0.344193	0.344193	0.344193	0.344193	0.344193	0.344193	0.344193	0.344193	0.344193	0.344193	0.344193	0.344193
2050	1920	0.344193	0.344193	0.344193	0.344193	0.344193	0.344193	0.344193	0.344193	0.344193	0.344193	0.344193	0.344193	0.344193	0.344193	0.344193	0.344193	0.344193	0.344193	0.344193	0.344193	0.344193	0.344193	0.344193	0.344193	0.344193	0.344193
2050	1940	0.344193	0.344193	0.344193	0.344193	0.344193	0.344193	0.344193	0.344193	0.344193	0.344193	0.344193	0.344193	0.344193	0.344193	0.344193	0.344193	0.344193	0.344193	0.344193	0.344193	0.344193	0.344193	0.344193	0.344193	0.344193	0.344193
2050	1960	0.344193	0.344193	0.344193	0.344193	0.344193	0.344193	0.344193	0.344193	0.344193	0.344193	0.344193	0.344193	0.344193	0.344193	0.344193	0.344193	0.344193	0.344193	0.344193	0.344193	0.344193	0.344193	0.344193	0.344193	0.344193	0.344193
2050	1980	0.344193	0.344193	0.344193	0.344193	0.344193	0.344193	0.344193	0.344193	0.344193	0.344193	0.344193	0.344193	0.344193	0.344193	0.344193	0.344193	0.344193	0.344193	0.344193	0.344193	0.344193	0.344193	0.344193	0.344193	0.344193	0.344193
2050	2000	0.344193	0.344193	0.344193	0.344193	0.344193	0.344193	0.344193	0.344193	0.344193	0.344193	0.344193	0.344193	0.344193	0.344193	0.344193	0.344193	0.344193	0.344193	0.344193	0.344193	0.344193	0.344193	0.344193	0.344193	0.344193	0.344193
2050	2020	0.344193	0.344193	0.344193	0.344193	0.344193	0.344193	0.344193	0.344193	0.344193	0.344193	0.344193	0.344193	0.344193	0.344193	0.344193	0.344193	0.344193	0.344193	0.344193	0.344193	0.344193	0.344193	0.344193	0.344193	0.344193	0.344193
2050	2040	0.344193	0.344193	0.344193	0.344193	0.344193	0.344193	0.344193	0.344193	0.344193	0.344193	0.344193	0.344193	0.344193	0.344193	0.344193	0.344193	0.344193	0.344193	0.344193	0.344193	0.344193	0.344193	0.344193	0.344193	0.344193	0.344193
2050	2060	0.344193	0.344193	0.344193	0.344193	0.344193	0.344193	0.344193	0.344193	0.344193	0.344193	0.344193	0.344193	0.344193	0.344193	0.344193	0.344193	0.344193	0.344193	0.344193	0.344193	0.344193	0.344193	0.344193	0.344193	0.344193	0.344193
2050	2080	0.344193	0.344193	0.344193	0.344193	0.344193	0.344193	0.344193	0.344193	0.344193	0.344193	0.344193	0.344193	0.344193	0.344193	0.344193	0.344193	0.344193	0.344193	0.344193	0.344193	0.344193	0.344193	0.344193	0.344193	0.344193	0.344193
2050	2100	0.344193	0.344193	0.344193	0.344193	0.344193	0.344193	0.344193	0.344193	0.344193	0.344193	0.344193	0.344193	0.344193	0.344193	0.344193	0.344193	0.344193	0.344193	0.344193	0.344193	0.344193	0.344193	0.344193	0.344193	0.344193	0.344193
2050	2120	0.344193	0.344193	0.344193	0.344193	0.344193	0.344193	0.344193	0.344193	0.344193	0.344193	0.344193	0.344193	0.344193	0.344193	0.344193	0.344193	0.344193	0.344193	0.344193	0.344193	0.344193	0.344193	0.344193	0.344193	0.344193	0.344193
2050	2140	0.344193	0.344193	0.344193	0.344193	0.344193	0.344193	0.344193	0.344193	0.344193	0.344193	0.344193	0.344193	0.344193	0.344193	0.344193	0.344193	0.344193	0.344193	0.344193	0.344193	0.344193	0.344193	0.344193	0.344193	0.344193	0.344193
2050	2160	0.344193	0.344193	0.344193	0.344193	0.344193	0.344193	0.344193	0.344193	0.344193	0.344193	0.344193	0.344193	0.344193	0.344193	0.344193	0.344193	0.344193	0.344193	0.344193	0.344193	0.344193	0.344193	0.344193	0.344193	0.344193	0.344193
2050	2180	0.344193	0.344193	0.344193	0.344193	0.344193	0.344193	0.344193	0.344193	0.344193	0.344193	0.344193	0.344193	0.344193	0.344193	0.344193	0.344193	0.344193	0.344193	0.344193	0.344193	0.344193	0.344193	0.344193	0.344193	0.344193	0.344193
2050	2200	0.344193	0.344193	0.344193	0.344193	0.344193	0.344193	0.344193	0.344193	0.344193	0.344193	0.344193	0.344193	0.344193	0.344193	0.344193	0.344193	0.344193	0.344193	0.344193	0.344193	0.344193	0.344193	0.344193	0.344193	0.344193	0.344193
2050	2220	0.344193	0.344193	0.344193	0.344193	0.344193	0.344193	0.344193	0.344193	0.344193	0.344193	0.344193	0.344193	0.344193	0.344193	0.344193	0.344193	0.344193	0.344193	0.344193	0.344193	0.344193	0.344193	0.344193	0.344193	0.344193	0.344193
2050	2240	0.344193	0.344193	0.344193	0.344193	0.344193	0.344193	0.344193	0.344193	0.344193	0.344193	0.344193	0.344193	0.344193	0.344193	0.344193	0.344193	0.344193	0.344193	0.344193	0.344193	0.344193	0.344193	0.344193	0.344193	0.344193	0.344193
2050	2260	0.344193	0.344193	0.344193	0.344193	0.344193	0.344193	0.344193	0.344193	0.344193	0.344193	0.344193	0.344193	0.344193	0.344193	0.344193	0.344193	0.344193	0.344193	0.344193	0.344193	0.344193	0.344193	0.344193	0.344193	0.344193	0.344193
2050	2280	0.344193	0.344193	0.344193	0.344193	0.344193	0.344193	0.344193	0.344193	0.344193	0.344193	0.344193	0.344193	0.344193	0.344193	0.344193	0.344193	0.344193	0.344193	0.344193	0.344193	0.344193	0.344193	0.344193	0.344193	0.344193	0.344193
2050	2300	0.344193	0.344193	0.344193	0.344193	0.344193	0.344193	0.344193	0.344193	0.344193	0.344193	0.344193	0.344193	0.344193	0.344193	0.344193	0.344193	0.344193	0.344193	0.344193	0.344193	0.344193	0.344193	0.344193	0.344193	0.344193	0.344193
2050	2320	0.344193	0.344193	0.344193	0.344193	0.344193	0.344193	0.344193	0.344193	0.344193	0.344193	0.344193	0.344193	0.344193	0.344193	0.344193	0.344193	0.344193	0.344193	0.344193	0.344193	0.344193	0.344193	0.344193	0.344193	0.344193	0.344193
2050	2340	0.344193	0.344193	0.344193	0.344193	0.344193	0.344193	0.344193	0.344193	0.344193	0.344193	0.344193	0.344193	0.344193	0.344193	0.344193	0.344193	0.344193	0.344193	0.344193	0.344193	0.344193	0.344193	0.344193	0.344193	0.344193	0.344193
2050	2360	0.344193	0.344193	0.344193	0.344193	0.344193	0.344193	0.344193	0.344193	0.344193	0.344193	0.344193	0.344193	0.344193	0.344193	0.344193	0.344193	0.344193	0.344193	0.344193	0.344193	0.344193	0.344193	0.344193	0.344193	0.344193	0.344193
2050	2380	0.344193	0.344193	0.344193	0.344193	0.344193	0.344193	0.344193	0.344193	0.344193	0.344193	0.344193	0.344193	0.344193	0.344193	0.344193	0.344193	0.344193	0.344193	0.344193	0.344193	0.344193	0.344193	0.344193	0.344193	0.344193	0.344193
2050	2400	0.344193	0.344193	0.344193	0.344193	0.344193	0.344193	0.344193	0.344193	0.344193	0.344193	0.344193	0.344193	0.344193	0.344193	0.344193	0.344193	0.344193	0.344193	0.344193	0.344193	0.344193	0.344193	0.344193	0.344193	0.344193	0.344193
2050	2420	0.344193	0.344193	0.344193	0.344193	0.344193	0.344193	0.344193	0.344193	0.344193	0.344193	0.344193	0.344193	0.344193	0.344193	0.344193	0.344193	0.344193	0.344193	0.344193	0.344193	0.344193	0.344193	0.344193	0.344193	0.344193	0.344193
2050	2440	0.344193	0.344193	0.344193	0.344193	0.344193	0.344193	0.344193	0.344193	0.344193	0.344193	0.344193	0.344193	0.344193	0.344193	0.344193	0.344193	0.344193	0.344193	0.344193	0.344193	0.344193	0.344193	0.344193	0.344193	0.344193	0.344193
2050	2460	0.344193	0.344193	0.344193	0.344193	0.344193	0.344193	0.344193	0.344193	0.344193	0.344193	0.344193	0.344193	0.344193	0.344193	0.344193	0.344193	0.344193	0.344193	0.344193	0.344193	0.344193	0.344193	0.344193	0.344193	0.344193	0.344193
2050	2480	0.344193	0.344193	0.344193	0.344193	0.344193	0.344193	0.344193	0.344193	0.344193	0.344193	0.344193	0.344193	0.344193	0.344193	0.344193	0.344193	0.344193	0.344193	0.344193	0.344193	0.344193	0.344193	0.344193	0.344193	0.344193	0.344193
2050	2500	0.344193	0.344193	0.344193	0.344193	0.344193	0.344193	0.344193	0.344193	0.344193	0.344193	0.344193	0.344193	0.344193	0.344193	0.344193	0.344193	0.344193	0.344193	0.344193	0.344193	0.344193	0.344193	0.344193	0.344193	0.344193	0.344193
2050	2520	0.344193	0.344193	0.344193	0.344193	0.344193	0.344193	0.344193	0.344193	0.344193	0.344193	0.344193	0.344193	0.344193	0.344193	0.344193	0.344193	0.344193	0.344193	0.344193	0.344193	0.344193	0.344193	0.344193	0.344193	0.344193	0.344193
2050	2540	0.344193	0.344193	0.344193	0.344193	0.344193	0.344193	0.344193	0.344193	0.344193	0.344193	0.344193	0.344193	0.344193	0.344193	0.344193	0.344193	0.344193	0.344193	0.344193	0.344193	0.344193	0.344193	0.344193	0.344193	0.344193	0.344193
2050	2560	0.344193	0.344193	0.344193	0.344193	0.344193	0.344193	0.344193	0.344193	0.344193	0.344193	0.344193	0.344193	0.344193	0.344193	0.344193	0.344193	0.344193	0.344193	0.344193	0.344193	0.344193	0.344193	0.344193	0.344193	0.344193	0.344193
2050	2580	0.344193	0.344193	0.344193	0.344193	0.344193	0.344193	0.344193	0.344193	0.344193	0.344193	0.344193	0.344193	0.344193	0.344193	0.344193	0.344193	0.344193	0.344193	0.344193	0.344193	0.344193	0.344193	0.344193	0.344193	0.344193	0.344193
2050	2600	0.344193	0.344193	0.344193	0.344193	0.344193	0.344193	0.344193	0.344193	0.344193	0.344193	0.344193	0.344193	0.344193	0.344193	0.344193	0.344193	0.344193	0.344193	0.344193	0.344193	0.344193	0.344193	0.344193	0.344193	0.344193	0.344193
2050	2620	0.344193	0.344193	0.344193	0.344193	0.344193	0.344193	0.344193	0.344193	0.344193	0.344193	0.344193	0.344193	0.344193	0.344193	0.344193	0.344193	0.344193	0.344193	0.344193	0.344193	0.344193	0.344193	0.344193	0.344193	0.344193	0.344193
2050	2640	0.344193	0.344193	0.344193	0.344193	0.344193	0.344193	0.344193	0.344193	0.344193	0.344193	0.344193	0.344193	0.344193	0.344193	0.344193	0.344193	0.344193	0.344193	0.344193	0.344193	0.344193	0.344193	0.344193	0.344193	0.344193	0.344193
2050	2660	0.344193	0.344193	0.344193	0.344193	0.344193	0.344193	0.344193	0.344193	0.344193	0.344193	0.344193	0.344193	0.344193	0.344193	0.344193	0.344193	0.344193	0.344193	0.344193	0.344193	0.344193	0.344193	0.344193	0.344193	0.344193	0.344193
2050	2680	0.344193	0.344193	0.344193	0.344193	0.344193	0.344193	0.344193	0.344193	0.344193	0.344193	0.344193	0.344193	0.344193	0.344193	0.344193	0.344193	0.344193	0.344193	0.344193	0.344193	0.344193	0.344193	0.344193	0.344193	0.344193	0.344193
2050	2700	0.344193	0.344193	0.344193	0.344193	0.344193	0.344193	0.344193	0.344193	0.344193	0.344193	0.344193	0.344193	0.344193	0.344193	0.344193	0.344193	0.344193	0.344193	0.344193	0.344193	0.344193	0.344193	0.344193	0.344193	0.344193	0.344193
2050	2720	0.344193	0.344193	0.344193	0.344193	0.344193	0.344193	0.344193	0.344193	0.344193	0.344193	0.344193	0.344193	0.344193	0.344193	0.344193	0.344193	0.344193	0.344193	0.344193	0.344193	0.344193	0.344193	0.344193	0.344193	0.344193	0.344193
2050	2740	0.344193	0.344193	0.344193	0.344193	0.344193	0.344193	0.344193	0.344193	0.344193	0.344193	0.344193	0.344193	0.344193	0.344193	0.344193	0.344193	0.344193	0.344193	0.344193	0.344193	0.344193	0.344193	0.344193	0.344193	0.344193	0.344193
2050	2760	0.344193	0.344193	0.344193	0.344193	0.344193	0.344193	0.344193	0.344193	0.344193	0.344193	0.344193	0.344193	0.344193	0.344193	0.344193	0.344193	0.344193	0.344193	0.344193	0.344193	0.344193	0.344193	0.344193	0.344193	0.344193	0.344193
2050	2780	0.344193	0.344193	0.344193	0.344193	0.344193	0.344193	0.344193	0.344193	0.344193	0.344193	0.344193	0.344193	0.344193	0.344193	0.344193	0.344193	0.344193	0.344193	0.344193	0.344193	0.344193	0.344193	0.344193	0.344193	0.344193	0.344193
2050	2800	0.344193	0.344193	0.344193	0.344193	0.344193	0.344193	0.344193	0.344193	0.344193	0.344193	0.344193	0.344193	0.344193	0.344193	0.344193	0.344193	0.344193	0.344193	0.344193	0.344193	0.344193	0.344193	0.344193	0.344193	0.344193	0.344193
2050	2820	0.344193	0.344193	0.344193	0.344193	0.344193	0.344193	0.344193	0.344193	0.344193	0.344193	0.344193	0.344193	0.344193	0.344193	0.344193	0.344193	0.344193	0.344193	0.344193	0.344193	0.344193	0.344193	0.344193	0.344193	0.344193	0.344193
2050	2840	0.344193	0.344193	0.344193	0.344193	0.344193	0.344193	0.344193	0.344193	0.344193	0.344193	0.344193	0.344193	0.344193	0.344193	0.344193	0.344193	0.344193	0.344193	0.344193	0.344193	0.344193	0.344193	0.344193	0.344193	0.344193	0.344193
2050	2860	0.344193	0.344193	0.344193	0.344193	0.344193	0.344193	0.344193	0.344193	0.344193	0.344193	0.344193	0.344193	0.344193	0.344193	0.344193	0.344193	0.344193	0.344193	0.344193	0.344193	0.344193	0.344193	0.344193	0.344193	0.344193	0.344193
2050	2880	0.344193	0.344193	0.344193	0.344193	0.344193	0.344193	0.344193	0.344193	0.344193	0.344193	0.344193	0.344193	0.344193	0.344193	0.344193	0.344193	0.344193	0.344193	0.344193	0.344193	0.344193	0.344193	0.344193	0.344193	0.344193	0.344193
2050	2900	0.344193	0.344193	0.344193	0.344193	0.344193	0.344193	0.344193	0.344193	0.344193	0.344193	0.344193	0.344193	0.344193	0.344193	0.344193	0.344193	0.344193	0.344193	0.344193	0.344193	0.344193	0.344193	0.344193	0.344193	0.344193	0.344193
2050	2920	0.344193	0.344193	0.344193	0.344193	0.344193	0.344193	0.344193	0.344193	0.344193	0.344193	0.344193	0.344193	0.344193	0.344193	0.344193	0.344193	0.344193	0.344193	0.344193	0.344193	0.344193	0.344193	0.344193	0.344193	0.344193	0.344193
2050	2940	0.344193	0.344193	0.344193	0.344193	0.344193	0.344193	0.344193	0.344193	0.344193	0.344193	0.344193	0.344193	0.344193	0.344193	0.344193	0.344193	0.344193	0.344193	0.344193	0.344193	0.344193	0.344193	0.344193	0.344193	0.344193	0.344193
2050	2960	0.344193	0.344193	0.344193	0.344193	0.344193	0.344193	0.344193	0.344193	0.344193	0.344193	0.344193	0.344193	0.344193	0.344193	0.344193	0.344193	0.344193	0.344193	0.344193	0.344193	0.344193	0.344193	0.344193	0.344193	0.344193	0.344193
2050	2980	0.344193	0.344193	0.344193	0.344193	0.344193	0.344193	0.344193	0.344193	0.344193	0.344193	0.344193	0.344193	0.344193	0.344193	0.344193	0.344193	0.344193	0.344193	0.344193	0.344193	0.344193	0.344193	0.344193	0.344193	0.344193	0.344193
2050	3000	0.344193	0.344193	0.344193	0.344193	0.344193	0.344193	0.344193	0.344193	0.344193	0.344193	0.344193	0.344193	0.344193	0.344193	0.344193	0.344193	0.344193	0.344193	0.344193	0.344193	0.344193	0.344193	0.344193	0.344193	0.344193	0.344193
2050	3020	0.344193	0.344193	0.344193	0.344193	0.344193	0.344193	0.344193	0.344193	0.344193	0.344193	0.344193	0.344193	0.344193	0.344193	0.344193	0.344193	0.344193	0.344193	0.344193	0.344193	0.344193	0.344193	0.344193	0.344193	0.344193	0.344193
2050	3040	0.344193	0.344193	0.344193	0.344193	0.344193	0.344193	0.344193	0.344193	0.344193	0.344193	0.344193	0.344193	0.344193	0.344193	0.344193	0.344193	0.344193	0.344193	0.344193	0.344193	0.344193	0.344193	0.344193	0.344193	0.344193	0.344193
2050	3060	0.344193	0.344193	0.344193	0.344193	0.344193	0.344193	0.344193	0.344193	0.344193	0.344193	0.344193	0.344193	0.344193	0.344193	0.344193	0.344193	0.344193	0.344193	0.344193	0.344193	0.344193	0.344193	0.344193	0.344193	0.344193	0.344193
2050	3080	0.344193	0.344193	0.344193	0.344193	0.344193	0.344193	0.344193	0.344193	0.344193	0.344193	0.344193	0.344193	0.344193	0.344193	0.344193	0.344193	0.344193	0.344193	0.344193	0.344193	0.344193	0.344193	0.344193	0.344193	0.344193	0.344193
2050	3100	0.344193	0.344193	0.344193	0.344193	0.344193	0.344193	0.344193	0.344193	0.344193	0.344193	0.344193	0.344193	0.344193	0.344193	0.344193	0.344193	0.344193	0.344193	0.344193	0.344193	0.344193	0.344193	0.344193	0.344193	0.344193	0.344193
2050	3120	0.344193	0.344193	0.344193	0.344193	0.344193	0.344193	0.344193	0.344193	0.344193	0.344193	0.344193	0.344193	0.344193	0.344193	0.344193	0.344193	0.344193	0.344193	0.344193	0.344193	0.344193	0.344193	0.344193	0.344193	0.344193	0.344193
2050	3140	0.344193	0.344193	0.344193	0.344193	0.344193	0.344193	0.344193	0.344193	0.344193	0.344193	0.344193	0.344193	0.344193	0.344193	0.344193	0.344193	0.344193	0.344193	0.344193	0.344193	0.344193	0.344193	0.344193	0.344193	0.344193	0.344193
2050	3160	0.344193	0.344193	0.344193	0.344193	0.344193	0.344193	0.344193	0.344193	0.344193	0.344193	0.344193	0.344193	0.344193	0.344193	0.344193	0.344193	0.344193	0.344193	0.344193	0.344193	0.344193	0.344193	0.344193	0.344193	0.344193	0.344193
2050	3180	0.344193	0.344193	0.344193	0.344193	0.344193	0.344193	0.344193	0.344193	0.344193	0.344193	0.344193	0.344193	0.344193	0.344193	0.344193	0.344193	0.344193	0.344193	0.344193	0.344193	0.344193	0.344193	0.344193	0.344193	0.344193	0.344193
2050	3200	0.344193	0.344193	0.344193	0.344193	0.344193	0.344193	0.344193	0.344193	0.344193	0.344193	0.344193	0.344193	0.344193	0.344193	0.344193	0.344193	0.344193	0.344193	0.344193	0.344193	0.344193	0.344193	0.344193	0.344193	0.344193	0.344193
2050	3220	0.344193	0.344193	0.344193	0.344193	0.344193	0.344193	0.344193	0.344193	0.344193	0.344193	0.344193	0.344193	0.344193	0.344193	0.344193	0.344193	0.344193	0.344193	0.344193	0.344193	0.344193	0.344193	0.344193	0.344193	0.344193	0.344193
2050	3240	0.344193	0.344193	0.344193	0.344193	0.344193	0.344193	0.344193	0.344193	0.344193	0.344193	0.344193	0.344193	0.344193	0.344193	0.344193	0.344193	0.344193	0.344193	0.344193	0.344193	0.344193	0.344193	0.344193	0.344193	0.344193	0.344193
2050	3260	0.344193	0.344193	0.344193	0.344193	0.344193	0.344193	0.344193	0.344193	0.344193	0.344193	0.344193	0.344193	0.344193	0.344193	0.344193	0.344193	0.344193	0.344193	0.344193	0.344193	0.344193	0.344193	0.344193	0.344193	0.344193	0.344193
2050	3280	0.344193	0.344193	0.344193	0.344193	0.344193	0.344193	0.344193	0.344193	0.344193	0.344193	0.344193	0.344193	0.344193	0.344193	0.344193	0.344193	0.344193	0.344193	0.344193	0.344193	0.344193	0.344193	0.344193	0.344193	0.344193	0.344193
2050	3300	0.344193	0.344193	0.344193	0.344193	0.344193	0.344193	0.344193	0.344193	0.344193	0.344193	0.344193	0.344193	0.344193	0.344193	0.344193	0.344193	0.344193	0.344193	0.344193	0.344193	0.344193	0.344193	0.344193	0.344193	0.344193	0.344193
2050	3320	0.344193	0.344193	0.344193	0.344193	0.344193	0.344193	0.344193	0.344193	0.344193	0.344193	0.344193	0.344193	0.344193	0.344193	0.344193	0.344193	0.344193	0.344193	0.344193	0.344193	0.344193	0.344193	0.344193	0.344193	0.344193	0.344193
2050	3340	0.344193	0.344193	0.344193	0.344193	0.344193	0.344193	0.344193	0.344193	0.344193	0.344193	0.344193	0.344193	0.344193	0.344193	0.344193	0.344193	0.344193	0.344193	0.344193	0.344193	0.344193	0.344193	0.344193	0.344193	0.344193	0.344193
2050	3360	0.344193	0.344193	0.344193	0.344193	0.344193	0.344193	0.344193	0.344193	0.344193	0.344193	0.344193	0.344193	0.344193	0.344193	0.344193	0.344193	0.344193	0.344193	0.344193	0.344193	0.344193	0.344193	0.344193	0.344193	0.344193	0.344193
2050	3380	0.344193	0.344193	0.344193	0.344193	0.344193	0.344193	0.344193	0.344193	0.344193	0.344193	0.344193	0.344193	0.344193	0.344193	0.344193	0.344193	0.344193	0.344193	0.344193	0.344193	0.344193	0.344193	0.344193	0.344193	0.344193	0.344193
2050	3400	0.344193	0.344193	0.344193	0.344193	0.344193	0.344193	0.344193	0.344193	0.344193	0.344193	0.344193	0.344193	0.344193	0.344193	0.344193	0.344193	0.344193	0.344193	0.344193	0.344193	0.344193	0.344193	0.344193	0.344193	0.344193	0.344193
2050	3420	0.344193	0.344193	0.344193	0.344193	0.344193	0.344193	0.344193	0.344193	0.344193	0.344193	0.344193	0.344193	0.344193	0.344193	0.344193	0.344193	0.344193	0.344193	0.344193	0.344193	0.344193	0.344193	0.344193	0.344193	0.344193	0.344193
2050	3440	0.344193	0.344193	0.344193	0.344193	0.344193	0.344193	0.344193	0.344193	0.344193	0.344193	0.344193	0.344193	0.344193	0.344193	0.344193	0.344193	0.344193	0.344193	0.344193	0.344193	0.344193	0.344193	0.344193	0.344193	0.344193	0.344193
2050	3460	0.344193	0.344193	0.344193	0.344193	0.344193	0.344193	0.344193	0.344193	0.344193	0.344193	0.344193	0.344193	0.344193	0.344193	0.344193	0.344193	0.344193	0.344193	0.344193	0.344193	0.344193	0.344193	0.344193	0.344193	0.344193	0.344193
2050	3480	0.344193	0.344193	0.344193	0.344193	0.344193	0.344193	0.344193	0.344193	0.344193	0.344193	0.344193	0.344193	0.344193	0.344193	0.344193	0.344193	0.344193	0.344193	0.344193	0.344193	0.344193	0.344193	0.344193	0.344193	0.344193	0.344193
2050	3500	0.344193	0.344193	0.344193	0.344193	0.344193	0.344193	0.344193	0.344193	0.344193	0.344193	0.344193	0.344193	0.344193	0.344193	0.344193	0.344193	0.344193	0.344193	0.344193	0.344193	0.344193	0.344193	0.344193	0.344193	0.344193	0.344193
2050	3520	0.344193	0.344193	0.344193	0.344193	0.344193	0.344193	0.344193	0.344193	0.344193	0.344193	0.344193	0.344193	0.344193	0.344193	0.344193	0.344193	0.344193	0.344193	0.344193	0.344193	0.344193	0.344193	0.344193	0.344193	0.344193	0.344193
2050	3540	0.344193	0.344193	0.344193	0.344193	0.344193	0.344193	0.344193	0.344193	0.344193	0.344193	0.344193	0.344193	0.344193	0.344193	0.344193	0.344193	0.344193	0.344193	0.344193	0.344193	0.344193	0.344193	0.344193	0.344193	0.344193	0.344193
2050	3560	0.344193	0.344193	0.344193	0.344193	0.344193	0.344193	0.344193	0.344193	0.344193	0.344193	0.344193	0.344193	0.344193	0.344193	0.344193	0.344193	0.344193	0.344193	0.344193	0.344193	0.344193	0.344193	0.344193	0.344193	0.344193	0.344193
2050	3580	0.344193	0.344193	0.344193	0.344193	0.344193	0.344193	0.344193	0.344193	0.344193	0.344193	0.344193	0.344193	0.344193	0.344193	0.344193	0.344193	0.344193	0.344193	0.344193	0.344193	0.344193	0.344193	0.344193	0.344193	0.344193	0.344193
2050	3600	0.344193	0.344193	0.344193	0.344193	0.344193	0.344193	0.344193	0.344193	0.344193	0.344193	0.344193	0.344193	0.344193	0.344193	0.344193	0.344193	0.344193	0.344193	0.344193	0.344193	0.344193	0.344193	0.344193	0.344193	0.344193	0.344193
2050	3620	0.347472	0.347472	0.347472	0.347472	0.347472	0.347472	0.347472	0.347472	0.347472	0.347472	0.347472	0.347472	0.347472	0.347472	0.347472	0.347472	0.347472	0.347472	0.347472	0.347472	0.347472	0.347472	0.347472	0.347472	0.347472	0.347472
2050	3640	0.350751	0.350751	0.350751	0.350751	0.350751	0.350751	0.350751	0.350751	0.350751	0.350751	0.350751	0.350751	0.350751	0.350751	0.350751	0.350751	0.350751	0.350751	0.350751	0.350751	0.350751	0.350751	0.350751	0.350751	0.350751	0.350751
2050	3660	0.35403	0.35403	0.35403	0.35403	0.35403	0.35403	0.35403	0.35403	0.35403	0.35403	0.35403	0.35403	0.35403	0.35403	0.35403	0.35403	0.35403	0.35403	0.35403	0.35403	0.35403	0.35403	0.35403	0.35403	0.35403	0.35403
2050	3680	0.357309	0.357309	0.357309	0.357309	0.357309	0.357309	0.357309	0.357309	0.357309	0.357309	0.357309	0.357309	0.357309	0.357309	0.357309	0.357309	0.357309	0.357309	0.357309	0.357309	0.357309	0.357309	0.357309	0.357309	0.357309	0.357309
2050	3700	0.360588	0.360588	0.360588	0.360588	0.360588	0.360588	0.360588	0.360588	0.360588	0.360588	0.360588	0.360588	0.360588	0.360588	0.360588	0.360588	0.360588	0.360588	0.360588	0.360588	0.360588	0.360588	0.360588	0.360588	0.360588	0.360588
2050	3720	0.363867	0.363867	0.363867	0.363867	0.363867	0.363867	0.363867	0.363867	0.363867	0.363867	0.363867	0.363867	0.363867	0.363867	0.363867	0.363867	0.363867	0.363867	0.363867	0.363867	0.363867	0.363867	0.363867	0.363867	0.363867	0.363867
2050	3740	0.367146	0.367146	0.367146	0.367146	0.367146	0.367146	0.367146	0.367146	0.367146	0.367146	0.367146	0.367146	0.367146	0.367146	0.367146	0.367146	0.367146	0.367146	0.367146	0.367146	0.367146	0.367146	0.367146	0.367146	0.367146	0.367146
2050	3760	0.370425	0.370425	0.370425	0.370425	0.370425	0.370425	0.370425	0.370425	0.370425	0.370425	0.370425	0.370425	0.370425	0.370425	0.370425	0.370425	0.370425	0.370425	0.370425	0.370425	0.370425	0.370425	0.370425	0.370425	0.370425	0.370425
2050	3780	0.373704	0.373704	0.373704	0.373704	0.373704	0.373704	0.373704	0.373704	0.373704	0.373704	0.373704	0.373704	0.373704	0.373704	0.373704	0.373704	0.373704	0.373704	0.373704	0.373704	0.373704	0.373704	0.373704	0.373704	0.373704	0.373704
2050	3800	0.376983	0.376983	0.376983	0.376983	0.376983	0.376983	0.376983	0.376983	0.376983	0.376983	0.376983	0.376983	0.376983	0.376983	0.376983	0.376983	0.376983	0.376983	0.376983	0.376983	0.376983	0.376983	0.376983	0.376983	0.376983	0.376983
2050	3820	0.380262	0.380262	0.380262	0.380262	0.380262	0.380262	0.380262	0.380262	0.380262	0.380262	0.380262	0.380262	0.380262	0.380262	0.380262	0.380262	0.380262	0.380262	0.380262	0.380262	0.380262	0.380262	0.380262	0.380262	0.380262	0.380262
2050	3840	0.383542	0.383542	0.383542	0.383542	0.383542	0.383542	0.383542	0.383542	0.383542	0.383542	0.383542	0.383542	0.383542	0.383542	0.383542	0.383542	0.383542	0.383542	0.383542	0.383542	0.383542	0.383542	0.383542	0.383542	0.383542	0.383542
2050	3860	0.386821	0.386821	0.386821	0.386821	0.386821	0.386821	0.386821	0.386821	0.386821	0.386821	0.386821	0.386821	0.386821	0.386821	0.386821	0.386821	0.386821	0.386821	0.386821	0.386821	0.386821	0.386821	0.386821	0.386821	0.386821	0.386821
2050	3880	0.3901	0.3901	0.3901	0.3901	0.3901	0.3901	0.3901	0.3901	0.3901	0.3901	0.3901	0.3901	0.3901	0.3901	0.3901	0.3901	0.3901	0.3901	0.3901	0.3901	0.3901	0.3901	0.3901	0.3901	0.3901	0.3901
2050	3900	0.393379	0.393379	0.393379	0.393379	0.393379	0.393379	0.393379	0.393379	0.393379	0.393379	0.393379	0.393379	0.393379	0.393379	0.393379	0.393379	0.393379	0.393379	0.393379	0.393379	0.393379	0.393379	0.393379	0.393379	0.393379	0.393379
2050	3920	0.396658	0.396658	0.396658	0.396658	0.396658	0.396658	0.396658	0.396658	0.396658	0.396658	0.396658	0.396658	0.396658	0.396658	0.396658	0.396658	0.396658	0.396658	0.396658	0.396658	0.396658	0.396658	0.396658	0.396658	0.396658	0.396658
2050	3940	0.399937	0.399937	0.399937	0.399937	0.399937	0.399937	0.399937	0.399937	0.399937	0.399937	0.399937	0.399937	0.399937	0.399937	0.399937	0.399937	0.399937	0.399937	0.399937	0.399937	0.399937	0.399937	0.399937	0.399937	0.399937	0.399937
2050	3960	0.403216	0.403216	0.403216	0.403216	0.403216	0.403216	0.403216	0.403216	0.403216	0.403216	0.403216	0.403216	0.403216	0.403216	0.403216	0.403216	0.403216	0.403216	0.403216	0.403216	0.403216	0.403216	0.403216	0.403216	0.403216	0.403216
2050	3980	0.406495	0.406495	0.406495	0.406495	0.406495	0.406495	0.406495	0.406495	0.406495	0.406495	0.406495	0.406495	0.406495	0.406495	0.406495	0.406495	0.406495	0.406495	0.406495	0.406495	0.406495	0.406495	0.406495	0.406495	0.406495	0.406495
2050	4000	0.409774	0.409774	0.409774	0.409774	0.409774	0.409774	0.409774	0.409774	0.409774	0.409774	0.409774	0.409774	0.409774	0.409774	0.409774	0.409774	0.409774	0.409774	0.409774	0.409774	0.409774	0.409774	0.409774	0.409774	0.409774	0.409774
2100	0	0	0	0	0	0	0	0	0	0	0	0	0	0	0	0	0	0	0	0	0	0	0	0	0	0	0
2100	20	0.16773	0.16773	0.16773	0.16773	0.16773	0.16773	0.16773	0.16773	0.16773	0.16773	0.16773	0.16773	0.16773	0.16773	0.16773	0.16773	0.16773	0.16773	0.16773	0.16773	0.16773	0.16773	0.16773	0.16773	0.16773	0.16773
2100	40	0.16773	0.16773	0.16773	0.16773	0.16773	0.16773	0.16773	0.16773	0.16773	0.16773	0.16773	0.16773	0.16773	0.16773	0.16773	0.16773	0.16773	0.16773	0.16773	0.16773	0.16773	0.16773	0.16773	0.16773	0.16773	0.16773
2100	60	0.16773	0.16773	0.16773	0.16773	0.16773	0.16773	0.16773	0.16773	0.16773	0.16773	0.16773	0.16773	0.16773	0.16773	0.16773	0.16773	0.16773	0.16773	0.16773	0.16773	0.16773	0.16773	0.16773	0.16773	0.16773	0.16773
2100	80	0.192699	0.192699	0.16773	0.16773	0.16773	0.16773	0.16773	0.16773	0.16773	0.16773	0.16773	0.16773	0.16773	0.16773	0.16773	0.16773	0.16773	0.16773	0.16773	0.16773	0.16773	0.16773	0.16773	0.16773	0.16773	0.16773
2100	100	0.192699	0.192699	0.16773	0.16773	0.16773	0.16773	0.16773	0.16773	0.16773	0.16773	0.16773	0.16773	0.16773	0.16773	0.16773	0.16773	0.16773	0.16773	0.16773	0.16773	0.16773	0.16773	0.16773	0.16773	0.16773	0.16773
2100	120	0.192699	0.192699	0.16773	0.16773	0.16773	0.16773	0.16773	0.16773	0.16773	0.16773	0.16773	0.16773	0.16773	0.16773	0.16773	0.16773	0.16773	0.16773	0.16773	0.16773	0.16773	0.16773	0.16773	0.16773	0.16773	0.16773
2100	140	0.192699	0.192699	0.16773	0.16773	0.16773	0.16773	0.16773	0.16773	0.16773	0.16773	0.16773	0.16773	0.16773	0.16773	0.16773	0.16773	0.16773	0.16773	0.16773	0.16773	0.16773	0.16773	0.16773	0.16773	0.16773	0.16773
2100	160	0.192699	0.192699	0.16773	0.16773	0.16773	0.16773	0.16773	0.16773	0.16773	0.16773	0.16773	0.16773	0.16773	0.16773	0.16773	0.16773	0.16773	0.16773	0.16773	0.16773	0.16773	0.16773	0.16773	0.16773	0.16773	0.16773
2100	180	0.192699	0.192699	0.16773	0.16773	0.16773	0.16773	0.16773	0.16773	0.16773	0.16773	0.16773	0.16773	0.16773	0.16773	0.16773	0.16773	0.16773	0.16773	0.16773	0.16773	0.16773	0.16773	0.16773	0.16773	0.16773	0.16773
2100	200	0.192699	0.192699	0.16773	0.16773	0.16773	0.16773	0.16773	0.16773	0.16773	0.16773	0.16773	0.16773	0.16773	0.16773	0.16773	0.16773	0.16773	0.16773	0.16773	0.16773	0.16773	0.16773	0.16773	0.16773	0.16773	0.16773
2100	220	0.192699	0.192699	0.16773	0.16773	0.16773	0.16773	0.16773	0.16773	0.16773	0.16773	0.16773	0.16773	0.16773	0.16773	0.16773	0.16773	0.16773	0.16773	0.16773	0.16773	0.16773	0.16773	0.16773	0.16773	0.16773	0.16773
2100	240	0.192699	0.192699	0.16773	0.16773	0.16773	0.16773	0.16773	0.16773	0.16773	0.16773	0.16773	0.16773	0.16773	0.16773	0.16773	0.16773	0.16773	0.16773	0.16773	0.16773	0.16773	0.16773	0.16773	0.16773	0.16773	0.16773
2100	260	0.192699	0.192699	0.16773	0.16773	0.16773	0.16773	0.16773	0.16773	0.16773	0.16773	0.16773	0.16773	0.16773	0.16773	0.16773	0.16773	0.16773	0.16773	0.16773	0.16773	0.16773	0.16773	0.16773	0.16773	0.16773	0.16773
2100	280	0.192699	0.192699	0.16773	0.16773	0.16773	0.16773	0.16773	0.16773	0.16773	0.16773	0.16773	0.16773	0.16773	0.16773	0.16773	0.16773	0.16773	0.16773	0.16773	0.16773	0.16773	0.16773	0.16773	0.16773	0.16773	0.16773
2100	300	0.192699	0.192699	0.16773	0.16773	0.16773	0.16773	0.16773	0.16773	0.16773	0.16773	0.16773	0.16773	0.16773	0.16773	0.16773	0.16773	0.16773	0.16773	0.16773	0.16773	0.16773	0.16773	0.16773	0.16773	0.16773	0.16773
2100	320	0.192699	0.192699	0.16773	0.16773	0.16773	0.16773	0.16773	0.16773	0.16773	0.16773	0.16773	0.16773	0.16773	0.16773	0.16773	0.16773	0.16773	0.16773	0.16773	0.16773	0.16773	0.16773	0.16773	0.16773	0.16773	0.16773
2100	340	0.192699	0.192699	0.192699	0.192699	0.192699	0.192699	0.192699	0.192699	0.192699	0.192699	0.192699	0.192699	0.192699	0.192699	0.192699	0.192699	0.192699	0.192699	0.192699	0.192699	0.192699	0.192699	0.192699	0.192699	0.192699	0.192699
2100	360	0.192699	0.192699	0.192699	0.192699	0.192699	0.192699	0.192699	0.192699	0.192699	0.192699	0.192699	0.192699	0.192699	0.192699	0.192699	0.192699	0.192699	0.192699	0.192699	0.192699	0.192699	0.192699	0.192699	0.192699	0.192699	0.192699
2100	380	0.192699	0.192699	0.192699	0.192699	0.192699	0.192699	0.192699	0.192699	0.192699	0.192699	0.192699	0.192699	0.192699	0.192699	0.192699	0.192699	0.192699	0.192699	0.192699	0.192699	0.192699	0.192699	0.192699	0.192699	0.192699	0.192699
2100	400	0.192699	0.192699	0.192699	0.192699	0.192699	0.192699	0.192699	0.192699	0.192699	0.192699	0.192699	0.192699	0.192699	0.192699	0.192699	0.192699	0.192699	0.192699	0.192699	0.192699	0.192699	0.192699	0.192699	0.192699	0.192699	0.192699
2100	420	0.192699	0.192699	0.192699	0.192699	0.192699	0.192699	0.192699	0.192699	0.192699	0.192699	0.192699	0.192699	0.192699	0.192699	0.192699	0.192699	0.192699	0.192699	0.192699	0.192699	0.192699	0.192699	0.192699	0.192699	0.192699	0.192699
2100	440	0.192699	0.192699	0.192699	0.192699	0.192699	0.192699	0.192699	0.192699	0.192699	0.192699	0.192699	0.192699	0.192699	0.192699	0.192699	0.192699	0.192699	0.192699	0.192699	0.192699	0.192699	0.192699	0.192699	0.192699	0.192699	0.192699
2100	460	0.192699	0.192699	0.192699	0.192699	0.192699	0.192699	0.192699	0.192699	0.192699	0.192699	0.192699	0.192699	0.192699	0.192699	0.192699	0.192699	0.192699	0.192699	0.192699	0.192699	0.192699	0.192699	0.192699	0.192699	0.192699	0.192699
2100	480	0.192699	0.192699	0.216918	0.216918	0.216918	0.216918	0.216918	0.216918	0.216918	0.216918	0.216918	0.216918	0.216918	0.216918	0.216918	0.216918	0.216918	0.216918	0.216918	0.216918	0.216918	0.216918	0.216918	0.216918	0.216918	0.216918
2100	500	0.192699	0.192699	0.216918	0.216918	0.216918	0.216918	0.216918	0.216918	0.216918	0.216918	0.216918	0.216918	0.216918	0.216918	0.216918	0.216918	0.216918	0.216918	0.216918	0.216918	0.216918	0.216918	0.216918	0.216918	0.216918	0.216918
2100	520	0.216918	0.216918	0.216918	0.216918	0.216918	0.216918	0.216918	0.216918	0.216918	0.216918	0.216918	0.216918	0.216918	0.216918	0.216918	0.216918	0.216918	0.216918	0.216918	0.216918	0.216918	0.216918	0.216918	0.216918	0.216918	0.216918
2100	540	0.216918	0.216918	0.216918	0.216918	0.216918	0.216918	0.216918	0.216918	0.216918	0.216918	0.216918	0.216918	0.216918	0.216918	0.216918	0.216918	0.216918	0.216918	0.216918	0.216918	0.216918	0.216918	0.216918	0.216918	0.216918	0.216918
2100	560	0.216918	0.216918	0.216918	0.216918	0.216918	0.216918	0.216918	0.216918	0.216918	0.216918	0.216918	0.216918	0.216918	0.216918	0.216918	0.216918	0.216918	0.216918	0.216918	0.216918	0.216918	0.216918	0.216918	0.216918	0.216918	0.216918
2100	580	0.216918	0.216918	0.216918	0.216918	0.216918	0.216918	0.216918	0.216918	0.216918	0.216918	0.216918	0.216918	0.216918	0.216918	0.216918	0.216918	0.216918	0.216918	0.216918	0.216918	0.216918	0.216918	0.216918	0.216918	0.216918	0.216918
2100	600	0.216918	0.216918	0.216918	0.216918	0.216918	0.216918	0.216918	0.216918	0.216918	0.216918	0.216918	0.216918	0.216918	0.216918	0.216918	0.216918	0.216918	0.216918	0.216918	0.216918	0.216918	0.216918	0.216918	0.216918	0.216918	0.216918
2100	620	0.216918	0.216918	0.216918	0.216918	0.216918	0.216918	0.216918	0.216918	0.216918	0.216918	0.216918	0.216918	0.216918	0.216918	0.216918	0.216918	0.216918	0.216918	0.216918	0.216918	0.216918	0.216918	0.216918	0.216918	0.216918	0.216918
2100	640	0.216918	0.216918	0.216918	0.216918	0.216918	0.216918	0.216918	0.216918	0.216918	0.216918	0.216918	0.216918	0.216918	0.216918	0.216918	0.216918	0.216918	0.216918	0.216918	0.216918	0.216918	0.216918	0.216918	0.216918	0.216918	0.216918
2100	660	0.216918	0.216918	0.216918	0.216918	0.216918	0.216918	0.216918	0.216918	0.216918	0.216918	0.216918	0.216918	0.216918	0.216918	0.216918	0.216918	0.216918	0.216918	0.216918	0.216918	0.216918	0.216918	0.216918	0.216918	0.216918	0.216918
2100	680	0.216918	0.216918	0.216918	0.216918	0.216918	0.216918	0.216918	0.216918	0.216918	0.216918	0.216918	0.216918	0.216918	0.216918	0.216918	0.216918	0.216918	0.216918	0.216918	0.216918	0.216918	0.216918	0.216918	0.216918	0.216918	0.216918
2100	700	0.216918	0.216918	0.216918	0.216918	0.216918	0.216918	0.216918	0.216918	0.216918	0.216918	0.216918	0.216918	0.216918	0.216918	0.216918	0.216918	0.216918	0.216918	0.216918	0.216918	0.216918	0.216918	0.216918	0.216918	0.216918	0.216918
2100	720	0.216918	0.216918	0.216918	0.216918	0.216918	0.216918	0.216918	0.216918	0.216918	0.216918	0.216918	0.216918	0.216918	0.216918	0.216918	0.216918	0.216918	0.216918	0.216918	0.216918	0.216918	0.216918	0.216918	0.216918	0.216918	0.216918
2100	740	0.216918	0.216918	0.216918	0.216918	0.216918	0.216918	0.216918	0.216918	0.216918	0.216918	0.216918	0.216918	0.216918	0.216918	0.216918	0.216918	0.216918	0.216918	0.216918	0.216918	0.216918	0.216918	0.216918	0.216918	0.216918	0.216918
2100	760	0.216918	0.216918	0.216918	0.216918	0.216918	0.216918	0.216918	0.216918	0.216918	0.216918	0.216918	0.216918	0.216918	0.216918	0.216918	0.216918	0.216918	0.216918	0.216918	0.216918	0.216918	0.216918	0.216918	0.216918	0.216918	0.216918
2100	780	0.216918	0.216918	0.216918	0.216918	0.216918	0.216918	0.216918	0.216918	0.216918	0.216918	0.216918	0.216918	0.216918	0.216918	0.216918	0.216918	0.216918	0.216918	0.216918	0.216918	0.216918	0.216918	0.216918	0.216918	0.216918	0.216918
2100	800	0.216918	0.216918	0.216918	0.216918	0.216918	0.216918	0.216918	0.216918	0.216918	0.216918	0.216918	0.216918	0.216918	0.216918	0.216918	0.216918	0.216918	0.216918	0.216918	0.216918	0.216918	0.216918	0.216918	0.216918	0.216918	0.216918
2100	820	0.216918	0.216918	0.216918	0.216918	0.216918	0.216918	0.216918	0.216918	0.216918	0.216918	0.216918	0.216918	0.216918	0.216918	0.216918	0.216918	0.216918	0.216918	0.216918	0.216918	0.216918	0.216918	0.216918	0.216918	0.216918	0.216918
2100	840	0.216918	0.216918	0.216918	0.216918	0.216918	0.216918	0.216918	0.216918	0.216918	0.216918	0.216918	0.216918	0.216918	0.216918	0.216918	0.216918	0.216918	0.216918	0.216918	0.216918	0.216918	0.216918	0.216918	0.216918	0.216918	0.216918
2100	860	0.216918	0.216918	0.216918	0.216918	0.216918	0.216918	0.216918	0.216918	0.216918	0.216918	0.216918	0.216918	0.216918	0.216918	0.216918	0.216918	0.216918	0.216918	0.216918	0.216918	0.216918	0.216918	0.216918	0.216918	0.216918	0.216918
2100	880	0.216918	0.216918	0.216918	0.216918	0.216918	0.216918	0.216918	0.216918	0.216918	0.216918	0.216918	0.216918	0.216918	0.216918	0.216918	0.216918	0.216918	0.216918	0.216918	0.216918	0.216918	0.216918	0.216918	0.216918	0.216918	0.216918
2100	900	0.216918	0.216918	0.216918	0.216918	0.216918	0.216918	0.216918	0.216918	0.216918	0.216918	0.216918	0.216918	0.216918	0.216918	0.216918	0.216918	0.216918	0.216918	0.216918	0.216918	0.216918	0.216918	0.216918	0.216918	0.216918	0.216918
2100	920	0.216918	0.216918	0.216918	0.216918	0.216918	0.216918	0.216918	0.216918	0.216918	0.216918	0.216918	0.216918	0.216918	0.216918	0.216918	0.216918	0.216918	0.216918	0.216918	0.216918	0.216918	0.216918	0.216918	0.216918	0.216918	0.216918
2100	940	0.216918	0.216918	0.216918	0.216918	0.216918	0.216918	0.216918	0.216918	0.216918	0.216918	0.216918	0.216918	0.216918	0.216918	0.216918	0.216918	0.216918	0.216918	0.216918	0.216918	0.216918	0.216918	0.216918	0.216918	0.216918	0.216918
2100	960	0.216918	0.216918	0.216918	0.216918	0.216918	0.216918	0.216918	0.216918	0.216918	0.216918	0.216918	0.216918	0.216918	0.216918	0.216918	0.216918	0.216918	0.216918	0.216918	0.216918	0.216918	0.216918	0.216918	0.216918	0.216918	0.216918
2100	980	0.216918	0.216918	0.216918	0.216918	0.216918	0.216918	0.216918	0.216918	0.216918	0.216918	0.216918	0.216918	0.216918	0.216918	0.216918	0.216918	0.216918	0.216918	0.216918	0.216918	0.216918	0.216918	0.216918	0.216918	0.216918	0.216918
2100	1000	0.216918	0.216918	0.216918	0.216918	0.216918	0.216918	0.216918	0.216918	0.216918	0.216918	0.216918	0.216918	0.216918	0.216918	0.216918	0.216918	0.216918	0.216918	0.216918	0.216918	0.216918	0.216918	0.216918	0.216918	0.216918	0.216918
2100	1020	0.216918	0.216918	0.216918	0.216918	0.216918	0.216918	0.216918	0.216918	0.216918	0.216918	0.216918	0.216918	0.216918	0.216918	0.216918	0.216918	0.216918	0.216918	0.216918	0.216918	0.216918	0.216918	0.216918	0.216918	0.216918	0.216918
2100	1040	0.216918	0.216918	0.216918	0.216918	0.216918	0.216918	0.216918	0.216918	0.216918	0.216918	0.216918	0.216918	0.216918	0.216918	0.216918	0.216918	0.216918	0.216918	0.216918	0.216918	0.216918	0.216918	0.216918	0.216918	0.216918	0.216918
2100	1060	0.216918	0.216918	0.216918	0.216918	0.216918	0.216918	0.216918	0.216918	0.216918	0.216918	0.216918	0.216918	0.216918	0.216918	0.216918	0.216918	0.216918	0.216918	0.216918	0.216918	0.216918	0.216918	0.216918	0.216918	0.216918	0.216918
2100	1080	0.216918	0.216918	0.216918	0.216918	0.216918	0.216918	0.216918	0.216918	0.216918	0.216918	0.216918	0.216918	0.216918	0.216918	0.216918	0.216918	0.216918	0.216918	0.216918	0.216918	0.216918	0.216918	0.216918	0.216918	0.216918	0.216918
2100	1100	0.216918	0.216918	0.216918	0.216918	0.216918	0.216918	0.216918	0.216918	0.216918	0.216918	0.216918	0.216918	0.216918	0.216918	0.216918	0.216918	0.216918	0.216918	0.216918	0.216918	0.216918	0.216918	0.216918	0.216918	0.216918	0.216918
2100	1120	0.216918	0.216918	0.359439	0.359439	0.359439	0.359439	0.359439	0.359439	0.359439	0.359439	0.359439	0.359439	0.359439	0.359439	0.359439	0.359439	0.359439	0.359439	0.359439	0.359439	0.359439	0.359439	0.359439	0.359439	0.359439	0.359439
2100	1140	0.216918	0.216918	0.359439	0.359439	0.359439	0.359439	0.359439	0.359439	0.359439	0.359439	0.359439	0.359439	0.359439	0.359439	0.359439	0.359439	0.359439	0.359439	0.359439	0.359439	0.359439	0.359439	0.359439	0.359439	0.359439	0.359439
2100	1160	0.216918	0.216918	0.359439	0.359439	0.359439	0.359439	0.359439	0.359439	0.359439	0.359439	0.359439	0.359439	0.359439	0.359439	0.359439	0.359439	0.359439	0.359439	0.359439	0.359439	0.359439	0.359439	0.359439	0.359439	0.359439	0.359439
2100	1180	0.216918	0.216918	0.359439	0.359439	0.359439	0.359439	0.359439	0.359439	0.359439	0.359439	0.359439	0.359439	0.359439	0.359439	0.359439	0.359439	0.359439	0.359439	0.359439	0.359439	0.359439	0.359439	0.359439	0.359439	0.359439	0.359439
2100	1200	0.216918	0.216918	0.359439	0.359439	0.359439	0.359439	0.359439	0.359439	0.359439	0.359439	0.359439	0.359439	0.359439	0.359439	0.359439	0.359439	0.359439	0.359439	0.359439	0.359439	0.359439	0.359439	0.359439	0.359439	0.359439	0.359439
2100	1220	0.216918	0.216918	0.359439	0.359439	0.359439	0.359439	0.359439	0.359439	0.359439	0.359439	0.359439	0.359439	0.359439	0.359439	0.359439	0.359439	0.359439	0.359439	0.359439	0.359439	0.359439	0.359439	0.359439	0.359439	0.359439	0.359439
2100	1240	0.359439	0.359439	0.359439	0.359439	0.359439	0.359439	0.359439	0.359439	0.359439	0.359439	0.359439	0.359439	0.359439	0.359439	0.359439	0.359439	0.359439	0.359439	0.359439	0.359439	0.359439	0.359439	0.359439	0.359439	0.359439	0.359439
2100	1260	0.359439	0.359439	0.359439	0.359439	0.359439	0.359439	0.359439	0.359439	0.359439	0.359439	0.359439	0.359439	0.359439	0.359439	0.359439	0.359439	0.359439	0.359439	0.359439	0.359439	0.359439	0.359439	0.359439	0.359439	0.359439	0.359439
2100	1280	0.359439	0.359439	0.359439	0.359439	0.359439	0.359439	0.359439	0.359439	0.359439	0.359439	0.359439	0.359439	0.359439	0.359439	0.359439	0.359439	0.359439	0.359439	0.359439	0.359439	0.359439	0.359439	0.359439	0.359439	0.359439	0.359439
2100	1300	0.359439	0.359439	0.359439	0.359439	0.359439	0.359439	0.359439	0.359439	0.359439	0.359439	0.359439	0.359439	0.359439	0.359439	0.359439	0.359439	0.359439	0.359439	0.359439	0.359439	0.359439	0.359439	0.359439	0.359439	0.359439	0.359439
2100	1320	0.359439	0.359439	0.359439	0.359439	0.359439	0.359439	0.359439	0.359439	0.359439	0.359439	0.359439	0.359439	0.359439	0.359439	0.359439	0.359439	0.359439	0.359439	0.359439	0.359439	0.359439	0.359439	0.359439	0.359439	0.359439	0.359439
2100	1340	0.359439	0.359439	0.359439	0.359439	0.359439	0.359439	0.359439	0.359439	0.359439	0.359439	0.359439	0.359439	0.359439	0.359439	0.359439	0.359439	0.359439	0.359439	0.359439	0.359439	0.359439	0.359439	0.359439	0.359439	0.359439	0.359439
2100	1360	0.359439	0.359439	0.359439	0.359439	0.359439	0.359439	0.359439	0.359439	0.359439	0.359439	0.359439	0.359439	0.359439	0.359439	0.359439	0.359439	0.359439	0.359439	0.359439	0.359439	0.359439	0.359439	0.359439	0.359439	0.359439	0.359439
2100	1380	0.359439	0.359439	0.359439	0.359439	0.359439	0.359439	0.359439	0.359439	0.359439	0.359439	0.359439	0.359439	0.359439	0.359439	0.359439	0.359439	0.359439	0.359439	0.359439	0.359439	0.359439	0.359439	0.359439	0.359439	0.359439	0.359439
2100	1400	0.359439	0.359439	0.359439	0.359439	0.359439	0.359439	0.359439	0.359439	0.359439	0.359439	0.359439	0.359439	0.359439	0.359439	0.359439	0.359439	0.359439	0.359439	0.359439	0.359439	0.359439	0.359439	0.359439	0.359439	0.359439	0.359439
2100	1420	0.359439	0.359439	0.359439	0.359439	0.359439	0.359439	0.359439	0.359439	0.359439	0.359439	0.359439	0.359439	0.359439	0.359439	0.359439	0.359439	0.359439	0.359439	0.359439	0.359439	0.359439	0.359439	0.359439	0.359439	0.359439	0.359439
2100	1440	0.359439	0.359439	0.359439	0.359439	0.359439	0.359439	0.359439	0.359439	0.359439	0.359439	0.359439	0.359439	0.359439	0.359439	0.359439	0.359439	0.359439	0.359439	0.359439	0.359439	0.359439	0.359439	0.359439	0.359439	0.359439	0.359439
2100	1460	0.359439	0.359439	0.359439	0.359439	0.359439	0.359439	0.359439	0.359439	0.359439	0.359439	0.359439	0.359439	0.359439	0.359439	0.359439	0.359439	0.359439	0.359439	0.359439	0.359439	0.359439	0.359439	0.359439	0.359439	0.359439	0.359439
2100	1480	0.359439	0.359439	0.359439	0.359439	0.359439	0.359439	0.359439	0.359439	0.359439	0.359439	0.359439	0.359439	0.359439	0.359439	0.359439	0.359439	0.359439	0.359439	0.359439	0.359439	0.359439	0.359439	0.359439	0.359439	0.359439	0.359439
2100	1500	0.359439	0.359439	0.359439	0.359439	0.359439	0.359439	0.359439	0.359439	0.359439	0.359439	0.359439	0.359439	0.359439	0.359439	0.359439	0.359439	0.359439	0.359439	0.359439	0.359439	0.359439	0.359439	0.359439	0.359439	0.359439	0.359439
2100	1520	0.359439	0.359439	0.359439	0.359439	0.359439	0.359439	0.359439	0.359439	0.359439	0.359439	0.359439	0.359439	0.359439	0.359439	0.359439	0.359439	0.359439	0.359439	0.359439	0.359439	0.359439	0.359439	0.359439	0.359439	0.359439	0.359439
2100	1540	0.359439	0.359439	0.359439	0.359439	0.359439	0.359439	0.359439	0.359439	0.359439	0.359439	0.359439	0.359439	0.359439	0.359439	0.359439	0.359439	0.359439	0.359439	0.359439	0.359439	0.359439	0.359439	0.359439	0.359439	0.359439	0.359439
2100	1560	0.359439	0.359439	0.359439	0.359439	0.359439	0.359439	0.359439	0.359439	0.359439	0.359439	0.359439	0.359439	0.359439	0.359439	0.359439	0.359439	0.359439	0.359439	0.359439	0.359439	0.359439	0.359439	0.359439	0.359439	0.359439	0.359439
2100	1580	0.359439	0.359439	0.359439	0.359439	0.359439	0.359439	0.359439	0.359439	0.359439	0.359439	0.359439	0.359439	0.359439	0.359439	0.359439	0.359439	0.359439	0.359439	0.359439	0.359439	0.359439	0.359439	0.359439	0.359439	0.359439	0.359439
2100	1600	0.359439	0.359439	0.359439	0.359439	0.359439	0.359439	0.359439	0.359439	0.359439	0.359439	0.359439	0.359439	0.359439	0.359439	0.359439	0.359439	0.359439	0.359439	0.359439	0.359439	0.359439	0.359439	0.359439	0.359439	0.359439	0.359439
2100	1620	0.359439	0.359439	0.359439	0.359439	0.359439	0.359439	0.359439	0.359439	0.359439	0.359439	0.359439	0.359439	0.359439	0.359439	0.359439	0.359439	0.359439	0.359439	0.359439	0.359439	0.359439	0.359439	0.359439	0.359439	0.359439	0.359439
2100	1640	0.359439	0.359439	0.376253	0.376253	0.376253	0.376253	0.376253	0.376253	0.376253	0.376253	0.376253	0.376253	0.376253	0.376253	0.376253	0.376253	0.376253	0.376253	0.376253	0.376253	0.376253	0.376253	0.376253	0.376253	0.376253	0.376253
2100	1660	0.359439	0.359439	0.376253	0.376253	0.376253	0.376253	0.376253	0.376253	0.376253	0.376253	0.376253	0.376253	0.376253	0.376253	0.376253	0.376253	0.376253	0.376253	0.376253	0.376253	0.376253	0.376253	0.376253	0.376253	0.376253	0.376253
2100	1680	0.359439	0.359439	0.376253	0.376253	0.376253	0.376253	0.376253	0.376253	0.376253	0.376253	0.376253	0.376253	0.376253	0.376253	0.376253	0.376253	0.376253	0.376253	0.376253	0.376253	0.376253	0.376253	0.376253	0.376253	0.376253	0.376253
2100	1700	0.359439	0.359439	0.376253	0.376253	0.376253	0.376253	0.376253	0.376253	0.376253	0.376253	0.376253	0.376253	0.376253	0.376253	0.376253	0.376253	0.376253	0.376253	0.376253	0.376253	0.376253	0.376253	0.376253	0.376253	0.376253	0.376253
2100	1720	0.376253	0.376253	0.376253	0.376253	0.376253	0.376253	0.376253	0.376253	0.376253	0.376253	0.376253	0.376253	0.376253	0.376253	0.376253	0.376253	0.376253	0.376253	0.376253	0.376253	0.376253	0.376253	0.376253	0.376253	0.376253	0.376253
2100	1740	0.376253	0.376253	0.376253	0.376253	0.376253	0.376253	0.376253	0.376253	0.376253	0.376253	0.376253	0.376253	0.376253	0.376253	0.376253	0.376253	0.376253	0.376253	0.376253	0.376253	0.376253	0.376253	0.376253	0.376253	0.376253	0.376253
2100	1760	0.376253	0.376253	0.376253	0.376253	0.376253	0.376253	0.376253	0.376253	0.376253	0.376253	0.376253	0.376253	0.376253	0.376253	0.376253	0.376253	0.376253	0.376253	0.376253	0.376253	0.376253	0.376253	0.376253	0.376253	0.376253	0.376253
2100	1780	0.376253	0.376253	0.376253	0.376253	0.376253	0.376253	0.376253	0.376253	0.376253	0.376253	0.376253	0.376253	0.376253	0.376253	0.376253	0.376253	0.376253	0.376253	0.376253	0.376253	0.376253	0.376253	0.376253	0.376253	0.376253	0.376253
2100	1800	0.376253	0.376253	0.376253	0.376253	0.376253	0.376253	0.376253	0.376253	0.376253	0.376253	0.376253	0.376253	0.376253	0.376253	0.376253	0.376253	0.376253	0.376253	0.376253	0.376253	0.376253	0.376253	0.376253	0.376253	0.376253	0.376253
2100	1820	0.376253	0.376253	0.376253	0.376253	0.376253	0.376253	0.376253	0.376253	0.376253	0.376253	0.376253	0.376253	0.376253	0.376253	0.376253	0.376253	0.376253	0.376253	0.376253	0.376253	0.376253	0.376253	0.376253	0.376253	0.376253	0.376253
2100	1840	0.376253	0.376253	0.376253	0.376253	0.376253	0.376253	0.376253	0.376253	0.376253	0.376253	0.376253	0.376253	0.376253	0.376253	0.376253	0.376253	0.376253	0.376253	0.376253	0.376253	0.376253	0.376253	0.376253	0.376253	0.376253	0.376253
2100	1860	0.376253	0.376253	0.376253	0.376253	0.376253	0.376253	0.376253	0.376253	0.376253	0.376253	0.376253	0.376253	0.376253	0.376253	0.376253	0.376253	0.376253	0.376253	0.376253	0.376253	0.376253	0.376253	0.376253	0.376253	0.376253	0.376253
2100	1880	0.376253	0.376253	0.376253	0.376253	0.376253	0.376253	0.376253	0.376253	0.376253	0.376253	0.376253	0.376253	0.376253	0.376253	0.376253	0.376253	0.376253	0.376253	0.376253	0.376253	0.376253	0.376253	0.376253	0.376253	0.376253	0.376253
2100	1900	0.376253	0.376253	0.376253	0.376253	0.376253	0.376253	0.376253	0.376253	0.376253	0.376253	0.376253	0.376253	0.376253	0.376253	0.376253	0.376253	0.376253	0.376253	0.376253	0.376253	0.376253	0.376253	0.376253	0.376253	0.376253	0.376253
2100	1920	0.376253	0.376253	0.376253	0.376253	0.376253	0.376253	0.376253	0.376253	0.376253	0.376253	0.376253	0.376253	0.376253	0.376253	0.376253	0.376253	0.376253	0.376253	0.376253	0.376253	0.376253	0.376253	0.376253	0.376253	0.376253	0.376253
2100	1940	0.376253	0.376253	0.376253	0.376253	0.376253	0.376253	0.376253	0.376253	0.376253	0.376253	0.376253	0.376253	0.376253	0.376253	0.376253	0.376253	0.376253	0.376253	0.376253	0.376253	0.376253	0.376253	0.376253	0.376253	0.376253	0.376253
2100	1960	0.376253	0.376253	0.376253	0.376253	0.376253	0.376253	0.376253	0.376253	0.376253	0.376253	0.376253	0.376253	0.376253	0.376253	0.376253	0.376253	0.376253	0.376253	0.376253	0.376253	0.376253	0.376253	0.376253	0.376253	0.376253	0.376253
2100	1980	0.376253	0.376253	0.376253	0.376253	0.376253	0.376253	0.376253	0.376253	0.376253	0.376253	0.376253	0.376253	0.376253	0.376253	0.376253	0.376253	0.376253	0.376253	0.376253	0.376253	0.376253	0.376253	0.376253	0.376253	0.376253	0.376253
2100	2000	0.376253	0.376253	0.376253	0.376253	0.376253	0.376253	0.376253	0.376253	0.376253	0.376253	0.376253	0.376253	0.376253	0.376253	0.376253	0.376253	0.376253	0.376253	0.376253	0.376253	0.376253	0.376253	0.376253	0.376253	0.376253	0.376253
2100	2020	0.376253	0.376253	0.376253	0.376253	0.376253	0.376253	0.376253	0.376253	0.376253	0.376253	0.376253	0.376253	0.376253	0.376253	0.376253	0.376253	0.376253	0.376253	0.376253	0.376253	0.376253	0.376253	0.376253	0.376253	0.376253	0.376253
2100	2040	0.376253	0.376253	0.376253	0.376253	0.376253	0.376253	0.376253	0.376253	0.376253	0.376253	0.376253	0.376253	0.376253	0.376253	0.376253	0.376253	0.376253	0.376253	0.376253	0.376253	0.376253	0.376253	0.376253	0.376253	0.376253	0.376253
2100	2060	0.376253	0.376253	0.376253	0.376253	0.376253	0.376253	0.376253	0.376253	0.376253	0.376253	0.376253	0.376253	0.376253	0.376253	0.376253	0.376253	0.376253	0.376253	0.376253	0.376253	0.376253	0.376253	0.376253	0.376253	0.376253	0.376253
2100	2080	0.376253	0.376253	0.376253	0.376253	0.376253	0.376253	0.376253	0.376253	0.376253	0.376253	0.376253	0.376253	0.376253	0.376253	0.376253	0.376253	0.376253	0.376253	0.376253	0.376253	0.376253	0.376253	0.376253	0.376253	0.376253	0.376253
2100	2100	0.376253	0.376253	0.376253	0.376253	0.376253	0.376253	0.376253	0.376253	0.376253	0.376253	0.376253	0.376253	0.376253	0.376253	0.376253	0.376253	0.376253	0.376253	0.376253	0.376253	0.376253	0.376253	0.376253	0.376253	0.376253	0.376253
2100	2120	0.376253	0.376253	0.376253	0.376253	0.376253	0.376253	0.376253	0.376253	0.376253	0.376253	0.376253	0.376253	0.376253	0.376253	0.376253	0.376253	0.376253	0.376253	0.376253	0.376253	0.376253	0.376253	0.376253	0.376253	0.376253	0.376253
2100	2140	0.376253	0.376253	0.376253	0.376253	0.376253	0.376253	0.376253	0.376253	0.376253	0.376253	0.376253	0.376253	0.376253	0.376253	0.376253	0.376253	0.376253	0.376253	0.376253	0.376253	0.376253	0.376253	0.376253	0.376253	0.376253	0.376253
2100	2160	0.376253	0.376253	0.376253	0.376253	0.376253	0.376253	0.376253	0.376253	0.376253	0.376253	0.376253	0.376253	0.376253	0.376253	0.376253	0.376253	0.376253	0.376253	0.376253	0.376253	0.376253	0.376253	0.376253	0.376253	0.376253	0.376253
2100	2180	0.376253	0.376253	0.376253	0.376253	0.376253	0.376253	0.376253	0.376253	0.376253	0.376253	0.376253	0.376253	0.376253	0.376253	0.376253	0.376253	0.376253	0.376253	0.376253	0.376253	0.376253	0.376253	0.376253	0.376253	0.376253	0.376253
2100	2200	0.376253	0.376253	0.376253	0.376253	0.376253	0.376253	0.376253	0.376253	0.376253	0.376253	0.376253	0.376253	0.376253	0.376253	0.376253	0.376253	0.376253	0.376253	0.376253	0.376253	0.376253	0.376253	0.376253	0.376253	0.376253	0.376253
2100	2220	0.376253	0.376253	0.376253	0.376253	0.376253	0.376253	0.376253	0.376253	0.376253	0.376253	0.376253	0.376253	0.376253	0.376253	0.376253	0.376253	0.376253	0.376253	0.376253	0.376253	0.376253	0.376253	0.376253	0.376253	0.376253	0.376253
2100	2240	0.376253	0.376253	0.376253	0.376253	0.376253	0.376253	0.376253	0.376253	0.376253	0.376253	0.376253	0.376253	0.376253	0.376253	0.376253	0.376253	0.376253	0.376253	0.376253	0.376253	0.376253	0.376253	0.376253	0.376253	0.376253	0.376253
2100	2260	0.376253	0.376253	0.376253	0.376253	0.376253	0.376253	0.376253	0.376253	0.376253	0.376253	0.376253	0.376253	0.376253	0.376253	0.376253	0.376253	0.376253	0.376253	0.376253	0.376253	0.376253	0.376253	0.376253	0.376253	0.376253	0.376253
2100	2280	0.376253	0.376253	0.376253	0.376253	0.376253	0.376253	0.376253	0.376253	0.376253	0.376253	0.376253	0.376253	0.376253	0.376253	0.376253	0.376253	0.376253	0.376253	0.376253	0.376253	0.376253	0.376253	0.376253	0.376253	0.376253	0.376253
2100	2300	0.376253	0.376253	0.376253	0.376253	0.376253	0.376253	0.376253	0.376253	0.376253	0.376253	0.376253	0.376253	0.376253	0.376253	0.376253	0.376253	0.376253	0.376253	0.376253	0.376253	0.376253	0.376253	0.376253	0.376253	0.376253	0.376253
2100	2320	0.376253	0.376253	0.376253	0.376253	0.376253	0.376253	0.376253	0.376253	0.376253	0.376253	0.376253	0.376253	0.376253	0.376253	0.376253	0.376253	0.376253	0.376253	0.376253	0.376253	0.376253	0.376253	0.376253	0.376253	0.376253	0.376253
2100	2340	0.376253	0.376253	0.376253	0.376253	0.376253	0.376253	0.376253	0.376253	0.376253	0.376253	0.376253	0.376253	0.376253	0.376253	0.376253	0.376253	0.376253	0.376253	0.376253	0.376253	0.376253	0.376253	0.376253	0.376253	0.376253	0.376253
2100	2360	0.376253	0.376253	0.376253	0.376253	0.376253	0.376253	0.376253	0.376253	0.376253	0.376253	0.376253	0.376253	0.376253	0.376253	0.376253	0.376253	0.376253	0.376253	0.376253	0.376253	0.376253	0.376253	0.376253	0.376253	0.376253	0.376253
2100	2380	0.376253	0.376253	0.376253	0.376253	0.376253	0.376253	0.376253	0.376253	0.376253	0.376253	0.376253	0.376253	0.376253	0.376253	0.376253	0.376253	0.376253	0.376253	0.376253	0.376253	0.376253	0.376253	0.376253	0.376253	0.376253	0.376253
2100	2400	0.376253	0.376253	0.376253	0.376253	0.376253	0.376253	0.376253	0.376253	0.376253	0.376253	0.376253	0.376253	0.376253	0.376253	0.376253	0.376253	0.376253	0.376253	0.376253	0.376253	0.376253	0.376253	0.376253	0.376253	0.376253	0.376253
2100	2420	0.376253	0.376253	0.376253	0.376253	0.376253	0.376253	0.376253	0.376253	0.376253	0.376253	0.376253	0.376253	0.376253	0.376253	0.376253	0.376253	0.376253	0.376253	0.376253	0.376253	0.376253	0.376253	0.376253	0.376253	0.376253	0.376253
2100	2440	0.376253	0.376253	0.376253	0.376253	0.376253	0.376253	0.376253	0.376253	0.376253	0.376253	0.376253	0.376253	0.376253	0.376253	0.376253	0.376253	0.376253	0.376253	0.376253	0.376253	0.376253	0.376253	0.376253	0.376253	0.376253	0.376253
2100	2460	0.376253	0.376253	0.376253	0.376253	0.376253	0.376253	0.376253	0.376253	0.376253	0.376253	0.376253	0.376253	0.376253	0.376253	0.376253	0.376253	0.376253	0.376253	0.376253	0.376253	0.376253	0.376253	0.376253	0.376253	0.376253	0.376253
2100	2480	0.376253	0.376253	0.376253	0.376253	0.376253	0.376253	0.376253	0.376253	0.376253	0.376253	0.376253	0.376253	0.376253	0.376253	0.376253	0.376253	0.376253	0.376253	0.376253	0.376253	0.376253	0.376253	0.376253	0.376253	0.376253	0.376253
2100	2500	0.376253	0.376253	0.376253	0.376253	0.376253	0.376253	0.376253	0.376253	0.376253	0.376253	0.376253	0.376253	0.376253	0.376253	0.376253	0.376253	0.376253	0.376253	0.376253	0.376253	0.376253	0.376253	0.376253	0.376253	0.376253	0.376253
2100	2520	0.376253	0.376253	0.376253	0.376253	0.376253	0.376253	0.376253	0.376253	0.376253	0.376253	0.376253	0.376253	0.376253	0.376253	0.376253	0.376253	0.376253	0.376253	0.376253	0.376253	0.376253	0.376253	0.376253	0.376253	0.376253	0.376253
2100	2540	0.376253	0.376253	0.376253	0.376253	0.376253	0.376253	0.376253	0.376253	0.376253	0.376253	0.376253	0.376253	0.376253	0.376253	0.376253	0.376253	0.376253	0.376253	0.376253	0.376253	0.376253	0.376253	0.376253	0.376253	0.376253	0.376253
2100	2560	0.376253	0.376253	0.376253	0.376253	0.376253	0.376253	0.376253	0.376253	0.376253	0.376253	0.376253	0.376253	0.376253	0.376253	0.376253	0.376253	0.376253	0.376253	0.376253	0.376253	0.376253	0.376253	0.376253	0.376253	0.376253	0.376253
2100	2580	0.376253	0.376253	0.376253	0.376253	0.376253	0.376253	0.376253	0.376253	0.376253	0.376253	0.376253	0.376253	0.376253	0.376253	0.376253	0.376253	0.376253	0.376253	0.376253	0.376253	0.376253	0.376253	0.376253	0.376253	0.376253	0.376253
2100	2600	0.376253	0.376253	0.376253	0.376253	0.376253	0.376253	0.376253	0.376253	0.376253	0.376253	0.376253	0.376253	0.376253	0.376253	0.376253	0.376253	0.376253	0.376253	0.376253	0.376253	0.376253	0.376253	0.376253	0.376253	0.376253	0.376253
2100	2620	0.376253	0.376253	0.376253	0.376253	0.376253	0.376253	0.376253	0.376253	0.376253	0.376253	0.376253	0.376253	0.376253	0.376253	0.376253	0.376253	0.376253	0.376253	0.376253	0.376253	0.376253	0.376253	0.376253	0.376253	0.376253	0.376253
2100	2640	0.376253	0.376253	0.376253	0.376253	0.376253	0.376253	0.376253	0.376253	0.376253	0.376253	0.376253	0.376253	0.376253	0.376253	0.376253	0.376253	0.376253	0.376253	0.376253	0.376253	0.376253	0.376253	0.376253	0.376253	0.376253	0.376253
2100	2660	0.376253	0.376253	0.376253	0.376253	0.376253	0.376253	0.376253	0.376253	0.376253	0.376253	0.376253	0.376253	0.376253	0.376253	0.376253	0.376253	0.376253	0.376253	0.376253	0.376253	0.376253	0.376253	0.376253	0.376253	0.376253	0.376253
2100	2680	0.376253	0.376253	0.376253	0.376253	0.376253	0.376253	0.376253	0.376253	0.376253	0.376253	0.376253	0.376253	0.376253	0.376253	0.376253	0.376253	0.376253	0.376253	0.376253	0.376253	0.376253	0.376253	0.376253	0.376253	0.376253	0.376253
2100	2700	0.376253	0.376253	0.376253	0.376253	0.376253	0.376253	0.376253	0.376253	0.376253	0.376253	0.376253	0.376253	0.376253	0.376253	0.376253	0.376253	0.376253	0.376253	0.376253	0.376253	0.376253	0.376253	0.376253	0.376253	0.376253	0.376253
2100	2720	0.376253	0.376253	0.376253	0.376253	0.376253	0.376253	0.376253	0.376253	0.376253	0.376253	0.376253	0.376253	0.376253	0.376253	0.376253	0.376253	0.376253	0.376253	0.376253	0.376253	0.376253	0.376253	0.376253	0.376253	0.376253	0.376253
2100	2740	0.376253	0.376253	0.376253	0.376253	0.376253	0.376253	0.376253	0.376253	0.376253	0.376253	0.376253	0.376253	0.376253	0.376253	0.376253	0.376253	0.376253	0.376253	0.376253	0.376253	0.376253	0.376253	0.376253	0.376253	0.376253	0.376253
2100	2760	0.376253	0.376253	0.376253	0.376253	0.376253	0.376253	0.376253	0.376253	0.376253	0.376253	0.376253	0.376253	0.376253	0.376253	0.376253	0.376253	0.376253	0.376253	0.376253	0.376253	0.376253	0.376253	0.376253	0.376253	0.376253	0.376253
2100	2780	0.376253	0.376253	0.376253	0.376253	0.376253	0.376253	0.376253	0.376253	0.376253	0.376253	0.376253	0.376253	0.376253	0.376253	0.376253	0.376253	0.376253	0.376253	0.376253	0.376253	0.376253	0.376253	0.376253	0.376253	0.376253	0.376253
2100	2800	0.376253	0.376253	0.376253	0.376253	0.376253	0.376253	0.376253	0.376253	0.376253	0.376253	0.376253	0.376253	0.376253	0.376253	0.376253	0.376253	0.376253	0.376253	0.376253	0.376253	0.376253	0.376253	0.376253	0.376253	0.376253	0.376253
2100	2820	0.376253	0.376253	0.376253	0.376253	0.376253	0.376253	0.376253	0.376253	0.376253	0.376253	0.376253	0.376253	0.376253	0.376253	0.376253	0.376253	0.376253	0.376253	0.376253	0.376253	0.376253	0.376253	0.376253	0.376253	0.376253	0.376253
2100	2840	0.376253	0.376253	0.376253	0.376253	0.376253	0.376253	0.376253	0.376253	0.376253	0.376253	0.376253	0.376253	0.376253	0.376253	0.376253	0.376253	0.376253	0.376253	0.376253	0.376253	0.376253	0.376253	0.376253	0.376253	0.376253	0.376253
2100	2860	0.376253	0.376253	0.376253	0.376253	0.376253	0.376253	0.376253	0.376253	0.376253	0.376253	0.376253	0.376253	0.376253	0.376253	0.376253	0.376253	0.376253	0.376253	0.376253	0.376253	0.376253	0.376253	0.376253	0.376253	0.376253	0.376253
2100	2880	0.376253	0.376253	0.376253	0.376253	0.376253	0.376253	0.376253	0.376253	0.376253	0.376253	0.376253	0.376253	0.376253	0.376253	0.376253	0.376253	0.376253	0.376253	0.376253	0.376253	0.376253	0.376253	0.376253	0.376253	0.376253	0.376253
2100	2900	0.376253	0.376253	0.376253	0.376253	0.376253	0.376253	0.376253	0.376253	0.376253	0.376253	0.376253	0.376253	0.376253	0.376253	0.376253	0.376253	0.376253	0.376253	0.376253	0.376253	0.376253	0.376253	0.376253	0.376253	0.376253	0.376253
2100	2920	0.376253	0.376253	0.376253	0.376253	0.376253	0.376253	0.376253	0.376253	0.376253	0.376253	0.376253	0.376253	0.376253	0.376253	0.376253	0.376253	0.376253	0.376253	0.376253	0.376253	0.376253	0.376253	0.376253	0.376253	0.376253	0.376253
2100	2940	0.376253	0.376253	0.376253	0.376253	0.376253	0.376253	0.376253	0.376253	0.376253	0.376253	0.376253	0.376253	0.376253	0.376253	0.376253	0.376253	0.376253	0.376253	0.376253	0.376253	0.376253	0.376253	0.376253	0.376253	0.376253	0.376253
2100	2960	0.376253	0.376253	0.376253	0.376253	0.376253	0.376253	0.376253	0.376253	0.376253	0.376253	0.376253	0.376253	0.376253	0.376253	0.376253	0.376253	0.376253	0.376253	0.376253	0.376253	0.376253	0.376253	0.376253	0.376253	0.376253	0.376253
2100	2980	0.376253	0.376253	0.376253	0.376253	0.376253	0.376253	0.376253	0.376253	0.376253	0.376253	0.376253	0.376253	0.376253	0.376253	0.376253	0.376253	0.376253	0.376253	0.376253	0.376253	0.376253	0.376253	0.376253	0.376253	0.376253	0.376253
2100	3000	0.376253	0.376253	0.376253	0.376253	0.376253	0.376253	0.376253	0.376253	0.376253	0.376253	0.376253	0.376253	0.376253	0.376253	0.376253	0.376253	0.376253	0.376253	0.376253	0.376253	0.376253	0.376253	0.376253	0.376253	0.376253	0.376253
2100	3020	0.376253	0.376253	0.376253	0.376253	0.376253	0.376253	0.376253	0.376253	0.376253	0.376253	0.376253	0.376253	0.376253	0.376253	0.376253	0.376253	0.376253	0.376253	0.376253	0.376253	0.376253	0.376253	0.376253	0.376253	0.376253	0.376253
2100	3040	0.376253	0.376253	0.376253	0.376253	0.376253	0.376253	0.376253	0.376253	0.376253	0.376253	0.376253	0.376253	0.376253	0.376253	0.376253	0.376253	0.376253	0.376253	0.376253	0.376253	0.376253	0.376253	0.376253	0.376253	0.376253	0.376253
2100	3060	0.376253	0.376253	0.376253	0.376253	0.376253	0.376253	0.376253	0.376253	0.376253	0.376253	0.376253	0.376253	0.376253	0.376253	0.376253	0.376253	0.376253	0.376253	0.376253	0.376253	0.376253	0.376253	0.376253	0.376253	0.376253	0.376253
2100	3080	0.376253	0.376253	0.376253	0.376253	0.376253	0.376253	0.376253	0.376253	0.376253	0.376253	0.376253	0.376253	0.376253	0.376253	0.376253	0.376253	0.376253	0.376253	0.376253	0.376253	0.376253	0.376253	0.376253	0.376253	0.376253	0.376253
2100	3100	0.376253	0.376253	0.376253	0.376253	0.376253	0.376253	0.376253	0.376253	0.376253	0.376253	0.376253	0.376253	0.376253	0.376253	0.376253	0.376253	0.376253	0.376253	0.376253	0.376253	0.376253	0.376253	0.376253	0.376253	0.376253	0.376253
2100	3120	0.376253	0.376253	0.376253	0.376253	0.376253	0.376253	0.376253	0.376253	0.376253	0.376253	0.376253	0.376253	0.376253	0.376253	0.376253	0.376253	0.376253	0.376253	0.376253	0.376253	0.376253	0.376253	0.376253	0.376253	0.376253	0.376253
2100	3140	0.376253	0.376253	0.376253	0.376253	0.376253	0.376253	0.376253	0.376253	0.376253	0.376253	0.376253	0.376253	0.376253	0.376253	0.376253	0.376253	0.376253	0.376253	0.376253	0.376253	0.376253	0.376253	0.376253	0.376253	0.376253	0.376253
2100	3160	0.376253	0.376253	0.376253	0.376253	0.376253	0.376253	0.376253	0.376253	0.376253	0.376253	0.376253	0.376253	0.376253	0.376253	0.376253	0.376253	0.376253	0.376253	0.376253	0.376253	0.376253	0.376253	0.376253	0.376253	0.376253	0.376253
2100	3180	0.376253	0.376253	0.376253	0.376253	0.376253	0.376253	0.376253	0.376253	0.376253	0.376253	0.376253	0.376253	0.376253	0.376253	0.376253	0.376253	0.376253	0.376253	0.376253	0.376253	0.376253	0.376253	0.376253	0.376253	0.376253	0.376253
2100	3200	0.376253	0.376253	0.376253	0.376253	0.376253	0.376253	0.376253	0.376253	0.376253	0.376253	0.376253	0.376253	0.376253	0.376253	0.376253	0.376253	0.376253	0.376253	0.376253	0.376253	0.376253	0.376253	0.376253	0.376253	0.376253	0.376253
2100	3220	0.376253	0.376253	0.376253	0.376253	0.376253	0.376253	0.376253	0.376253	0.376253	0.376253	0.376253	0.376253	0.376253	0.376253	0.376253	0.376253	0.376253	0.376253	0.376253	0.376253	0.376253	0.376253	0.376253	0.376253	0.376253	0.376253
2100	3240	0.376253	0.376253	0.376253	0.376253	0.376253	0.376253	0.376253	0.376253	0.376253	0.376253	0.376253	0.376253	0.376253	0.376253	0.376253	0.376253	0.376253	0.376253	0.376253	0.376253	0.376253	0.376253	0.376253	0.376253	0.376253	0.376253
2100	3260	0.376253	0.376253	0.376253	0.376253	0.376253	0.376253	0.376253	0.376253	0.376253	0.376253	0.376253	0.376253	0.376253	0.376253	0.376253	0.376253	0.376253	0.376253	0.376253	0.376253	0.376253	0.376253	0.376253	0.376253	0.376253	0.376253
2100	3280	0.376253	0.376253	0.376253	0.376253	0.376253	0.376253	0.376253	0.376253	0.376253	0.376253	0.376253	0.376253	0.376253	0.376253	0.376253	0.376253	0.376253	0.376253	0.376253	0.376253	0.376253	0.376253	0.376253	0.376253	0.376253	0.376253
2100	3300	0.376253	0.376253	0.376253	0.376253	0.376253	0.376253	0.376253	0.376253	0.376253	0.376253	0.376253	0.376253	0.376253	0.376253	0.376253	0.376253	0.376253	0.376253	0.376253	0.376253	0.376253	0.376253	0.376253	0.376253	0.376253	0.376253
2100	3320	0.376253	0.376253	0.376253	0.376253	0.376253	0.376253	0.376253	0.376253	0.376253	0.376253	0.376253	0.376253	0.376253	0.376253	0.376253	0.376253	0.376253	0.376253	0.376253	0.376253	0.376253	0.376253	0.376253	0.376253	0.376253	0.376253
2100	3340	0.376253	0.376253	0.376253	0.376253	0.376253	0.376253	0.376253	0.376253	0.376253	0.376253	0.376253	0.376253	0.376253	0.376253	0.376253	0.376253	0.376253	0.376253	0.376253	0.376253	0.376253	0.376253	0.376253	0.376253	0.376253	0.376253
2100	3360	0.376253	0.376253	0.376253	0.376253	0.376253	0.376253	0.376253	0.376253	0.376253	0.376253	0.376253	0.376253	0.376253	0.376253	0.376253	0.376253	0.376253	0.376253	0.376253	0.376253	0.376253	0.376253	0.376253	0.376253	0.376253	0.376253
2100	3380	0.376253	0.376253	0.376253	0.376253	0.376253	0.376253	0.376253	0.376253	0.376253	0.376253	0.376253	0.376253	0.376253	0.376253	0.376253	0.376253	0.376253	0.376253	0.376253	0.376253	0.376253	0.376253	0.376253	0.376253	0.376253	0.376253
2100	3400	0.376253	0.376253	0.376253	0.376253	0.376253	0.376253	0.376253	0.376253	0.376253	0.376253	0.376253	0.376253	0.376253	0.376253	0.376253	0.376253	0.376253	0.376253	0.376253	0.376253	0.376253	0.376253	0.376253	0.376253	0.376253	0.376253
2100	3420	0.376253	0.376253	0.376253	0.376253	0.376253	0.376253	0.376253	0.376253	0.376253	0.376253	0.376253	0.376253	0.376253	0.376253	0.376253	0.376253	0.376253	0.376253	0.376253	0.376253	0.376253	0.376253	0.376253	0.376253	0.376253	0.376253
2100	3440	0.376253	0.376253	0.376253	0.376253	0.376253	0.376253	0.376253	0.376253	0.376253	0.376253	0.376253	0.376253	0.376253	0.376253	0.376253	0.376253	0.376253	0.376253	0.376253	0.376253	0.376253	0.376253	0.376253	0.376253	0.376253	0.376253
2100	3460	0.376253	0.376253	0.376253	0.376253	0.376253	0.376253	0.376253	0.376253	0.376253	0.376253	0.376253	0.376253	0.376253	0.376253	0.376253	0.376253	0.376253	0.376253	0.376253	0.376253	0.376253	0.376253	0.376253	0.376253	0.376253	0.376253
2100	3480	0.376253	0.376253	0.376253	0.376253	0.376253	0.376253	0.376253	0.376253	0.376253	0.376253	0.376253	0.376253	0.376253	0.376253	0.376253	0.376253	0.376253	0.376253	0.376253	0.376253	0.376253	0.376253	0.376253	0.376253	0.376253	0.376253
2100	3500	0.376253	0.376253	0.376253	0.376253	0.376253	0.376253	0.376253	0.376253	0.376253	0.376253	0.376253	0.376253	0.376253	0.376253	0.376253	0.376253	0.376253	0.376253	0.376253	0.376253	0.376253	0.376253	0.376253	0.376253	0.376253	0.376253
2100	3520	0.376253	0.376253	0.376253	0.376253	0.376253	0.376253	0.376253	0.376253	0.376253	0.376253	0.376253	0.376253	0.376253	0.376253	0.376253	0.376253	0.376253	0.376253	0.376253	0.376253	0.376253	0.376253	0.376253	0.376253	0.376253	0.376253
2100	3540	0.376253	0.376253	0.376253	0.376253	0.376253	0.376253	0.376253	0.376253	0.376253	0.376253	0.376253	0.376253	0.376253	0.376253	0.376253	0.376253	0.376253	0.376253	0.376253	0.376253	0.376253	0.376253	0.376253	0.376253	0.376253	0.376253
2100	3560	0.376253	0.376253	0.376253	0.376253	0.376253	0.376253	0.376253	0.376253	0.376253	0.376253	0.376253	0.376253	0.376253	0.376253	0.376253	0.376253	0.376253	0.376253	0.376253	0.376253	0.376253	0.376253	0.376253	0.376253	0.376253	0.376253
2100	3580	0.376253	0.376253	0.376253	0.376253	0.376253	0.376253	0.376253	0.376253	0.376253	0.376253	0.376253	0.376253	0.376253	0.376253	0.376253	0.376253	0.376253	0.376253	0.376253	0.376253	0.376253	0.376253	0.376253	0.376253	0.376253	0.376253
2100	3600	0.376253	0.376253	0.376253	0.376253	0.376253	0.376253	0.376253	0.376253	0.376253	0.376253	0.376253	0.376253	0.376253	0.376253	0.376253	0.376253	0.376253	0.376253	0.376253	0.376253	0.376253	0.376253	0.376253	0.376253	0.376253	0.376253
2100	3620	0.382491	0.382491	0.382491	0.382491	0.382491	0.382491	0.382491	0.382491	0.382491	0.382491	0.382491	0.382491	0.382491	0.382491	0.382491	0.382491	0.382491	0.382491	0.382491	0.382491	0.382491	0.382491	0.382491	0.382491	0.382491	0.382491
2100	3640	0.388728	0.388728	0.388728	0.388728	0.388728	0.388728	0.388728	0.388728	0.388728	0.388728	0.388728	0.388728	0.388728	0.388728	0.388728	0.388728	0.388728	0.388728	0.388728	0.388728	0.388728	0.388728	0.388728	0.388728	0.388728	0.388728
2100	3660	0.394966	0.394966	0.394966	0.394966	0.394966	0.394966	0.394966	0.394966	0.394966	0.394966	0.394966	0.394966	0.394966	0.394966	0.394966	0.394966	0.394966	0.394966	0.394966	0.394966	0.394966	0.394966	0.394966	0.394966	0.394966	0.394966
2100	3680	0.401203	0.401203	0.401203	0.401203	0.401203	0.401203	0.401203	0.401203	0.401203	0.401203	0.401203	0.401203	0.401203	0.401203	0.401203	0.401203	0.401203	0.401203	0.401203	0.401203	0.401203	0.401203	0.401203	0.401203	0.401203	0.401203
2100	3700	0.407441	0.407441	0.407441	0.407441	0.407441	0.407441	0.407441	0.407441	0.407441	0.407441	0.407441	0.407441	0.407441	0.407441	0.407441	0.407441	0.407441	0.407441	0.407441	0.407441	0.407441	0.407441	0.407441	0.407441	0.407441	0.407441
2100	3720	0.413678	0.413678	0.413678	0.413678	0.413678	0.413678	0.413678	0.413678	0.413678	0.413678	0.413678	0.413678	0.413678	0.413678	0.413678	0.413678	0.413678	0.413678	0.413678	0.413678	0.413678	0.413678	0.413678	0.413678	0.413678	0.413678
2100	3740	0.419916	0.419916	0.419916	0.419916	0.419916	0.419916	0.419916	0.419916	0.419916	0.419916	0.419916	0.419916	0.419916	0.419916	0.419916	0.419916	0.419916	0.419916	0.419916	0.419916	0.419916	0.419916	0.419916	0.419916	0.419916	0.419916
2100	3760	0.426153	0.426153	0.426153	0.426153	0.426153	0.426153	0.426153	0.426153	0.426153	0.426153	0.426153	0.426153	0.426153	0.426153	0.426153	0.426153	0.426153	0.426153	0.426153	0.426153	0.426153	0.426153	0.426153	0.426153	0.426153	0.426153
2100	3780	0.432391	0.432391	0.432391	0.432391	0.432391	0.432391	0.432391	0.432391	0.432391	0.432391	0.432391	0.432391	0.432391	0.432391	0.432391	0.432391	0.432391	0.432391	0.432391	0.432391	0.432391	0.432391	0.432391	0.432391	0.432391	0.432391
2100	3800	0.438628	0.438628	0.438628	0.438628	0.438628	0.438628	0.438628	0.438628	0.438628	0.438628	0.438628	0.438628	0.438628	0.438628	0.438628	0.438628	0.438628	0.438628	0.438628	0.438628	0.438628	0.438628	0.438628	0.438628	0.438628	0.438628
2100	3820	0.444865	0.444865	0.444865	0.444865	0.444865	0.444865	0.444865	0.444865	0.444865	0.444865	0.444865	0.444865	0.444865	0.444865	0.444865	0.444865	0.444865	0.444865	0.444865	0.444865	0.444865	0.444865	0.444865	0.444865	0.444865	0.444865
2100	3840	0.451103	0.451103	0.451103	0.451103	0.451103	0.451103	0.451103	0.451103	0.451103	0.451103	0.451103	0.451103	0.451103	0.451103	0.451103	0.451103	0.451103	0.451103	0.451103	0.451103	0.451103	0.451103	0.451103	0.451103	0.451103	0.451103
2100	3860	0.45734	0.45734	0.45734	0.45734	0.45734	0.45734	0.45734	0.45734	0.45734	0.45734	0.45734	0.45734	0.45734	0.45734	0.45734	0.45734	0.45734	0.45734	0.45734	0.45734	0.45734	0.45734	0.45734	0.45734	0.45734	0.45734
2100	3880	0.463578	0.463578	0.463578	0.463578	0.463578	0.463578	0.463578	0.463578	0.463578	0.463578	0.463578	0.463578	0.463578	0.463578	0.463578	0.463578	0.463578	0.463578	0.463578	0.463578	0.463578	0.463578	0.463578	0.463578	0.463578	0.463578
2100	3900	0.469815	0.469815	0.469815	0.469815	0.469815	0.469815	0.469815	0.469815	0.469815	0.469815	0.469815	0.469815	0.469815	0.469815	0.469815	0.469815	0.469815	0.469815	0.469815	0.469815	0.469815	0.469815	0.469815	0.469815	0.469815	0.469815
2100	3920	0.476053	0.476053	0.476053	0.476053	0.476053	0.476053	0.476053	0.476053	0.476053	0.476053	0.476053	0.476053	0.476053	0.476053	0.476053	0.476053	0.476053	0.476053	0.476053	0.476053	0.476053	0.476053	0.476053	0.476053	0.476053	0.476053
2100	3940	0.48229	0.48229	0.48229	0.48229	0.48229	0.48229	0.48229	0.48229	0.48229	0.48229	0.48229	0.48229	0.48229	0.48229	0.48229	0.48229	0.48229	0.48229	0.48229	0.48229	0.48229	0.48229	0.48229	0.48229	0.48229	0.48229
2100	3960	0.488528	0.488528	0.488528	0.488528	0.488528	0.488528	0.488528	0.488528	0.488528	0.488528	0.488528	0.488528	0.488528	0.488528	0.488528	0.488528	0.488528	0.488528	0.488528	0.488528	0.488528	0.488528	0.488528	0.488528	0.488528	0.488528
2100	3980	0.494765	0.494765	0.494765	0.494765	0.494765	0.494765	0.494765	0.494765	0.494765	0.494765	0.494765	0.494765	0.494765	0.494765	0.494765	0.494765	0.494765	0.494765	0.494765	0.494765	0.494765	0.494765	0.494765	0.494765	0.494765	0.494765
2100	4000	0.501003	0.501003	0.501003	0.501003	0.501003	0.501003	0.501003	0.501003	0.501003	0.501003	0.501003	0.501003	0.501003	0.501003	0.501003	0.501003	0.501003	0.501003	0.501003	0.501003	0.501003	0.501003	0.501003	0.501003	0.501003	0.501003

## Sheet: CH4_landfills
t	Implementation costs	Canada	USA	Mexico	Central America	Brazil	Rest of South-America	North Africa	West Africa	East Africa	South Africa	West Europe	Central Europe	Turkey	Ukraine	Kazachstan	Russia	Middle East	India	Korea	China+	South East Asia	Indonesia	Japan	Oceania	Rest of South Asia	Rest of South Africa
2015	0	0	0	0	0	0	0	0	0	0	0	0	0	0	0	0	0	0	0	0	0	0	0	0	0	0	0
2015	20	0	0	0	0	0	0	0	0	0	0	0	0	0	0	0	0	0	0	0	0	0	0	0	0	0	0
2015	40	0	0	0	0	0	0	0	0	0	0	0	0	0	0	0	0	0	0	0	0	0	0	0	0	0	0
2015	60	0	0	0	0	0	0	0	0	0	0	0	0	0	0	0	0	0	0	0	0	0	0	0	0	0	0
2015	80	0	0	0	0	0	0	0	0	0	0	0	0	0	0	0	0	0	0	0	0	0	0	0	0	0	0
2015	100	0	0	0	0	0	0	0	0	0	0	0	0	0	0	0	0	0	0	0	0	0	0	0	0	0	0
2015	120	0	0	0	0	0	0	0	0	0	0	0	0	0	0	0	0	0	0	0	0	0	0	0	0	0	0
2015	140	0	0	0	0	0	0	0	0	0	0	0	0	0	0	0	0	0	0	0	0	0	0	0	0	0	0
2015	160	0	0	0	0	0	0	0	0	0	0	0	0	0	0	0	0	0	0	0	0	0	0	0	0	0	0
2015	180	0	0	0	0	0	0	0	0	0	0	0	0	0	0	0	0	0	0	0	0	0	0	0	0	0	0
2015	200	0	0	0	0	0	0	0	0	0	0	0	0	0	0	0	0	0	0	0	0	0	0	0	0	0	0
2015	220	0	0	0	0	0	0	0	0	0	0	0	0	0	0	0	0	0	0	0	0	0	0	0	0	0	0
2015	240	0	0	0	0	0	0	0	0	0	0	0	0	0	0	0	0	0	0	0	0	0	0	0	0	0	0
2015	260	0	0	0	0	0	0	0	0	0	0	0	0	0	0	0	0	0	0	0	0	0	0	0	0	0	0
2015	280	0	0	0	0	0	0	0	0	0	0	0	0	0	0	0	0	0	0	0	0	0	0	0	0	0	0
2015	300	0	0	0	0	0	0	0	0	0	0	0	0	0	0	0	0	0	0	0	0	0	0	0	0	0	0
2015	320	0	0	0	0	0	0	0	0	0	0	0	0	0	0	0	0	0	0	0	0	0	0	0	0	0	0
2015	340	0	0	0	0	0	0	0	0	0	0	0	0	0	0	0	0	0	0	0	0	0	0	0	0	0	0
2015	360	0	0	0	0	0	0	0	0	0	0	0	0	0	0	0	0	0	0	0	0	0	0	0	0	0	0
2015	380	0	0	0	0	0	0	0	0	0	0	0	0	0	0	0	0	0	0	0	0	0	0	0	0	0	0
2015	400	0	0	0	0	0	0	0	0	0	0	0	0	0	0	0	0	0	0	0	0	0	0	0	0	0	0
2015	420	0	0	0	0	0	0	0	0	0	0	0	0	0	0	0	0	0	0	0	0	0	0	0	0	0	0
2015	440	0	0	0	0	0	0	0	0	0	0	0	0	0	0	0	0	0	0	0	0	0	0	0	0	0	0
2015	460	0	0	0	0	0	0	0	0	0	0	0	0	0	0	0	0	0	0	0	0	0	0	0	0	0	0
2015	480	0	0	0	0	0	0	0	0	0	0	0	0	0	0	0	0	0	0	0	0	0	0	0	0	0	0
2015	500	0	0	0	0	0	0	0	0	0	0	0	0	0	0	0	0	0	0	0	0	0	0	0	0	0	0
2015	520	0	0	0	0	0	0	0	0	0	0	0	0	0	0	0	0	0	0	0	0	0	0	0	0	0	0
2015	540	0	0	0	0	0	0	0	0	0	0	0	0	0	0	0	0	0	0	0	0	0	0	0	0	0	0
2015	560	0	0	0	0	0	0	0	0	0	0	0	0	0	0	0	0	0	0	0	0	0	0	0	0	0	0
2015	580	0	0	0	0	0	0	0	0	0	0	0	0	0	0	0	0	0	0	0	0	0	0	0	0	0	0
2015	600	0	0	0	0	0	0	0	0	0	0	0	0	0	0	0	0	0	0	0	0	0	0	0	0	0	0
2015	620	0	0	0	0	0	0	0	0	0	0	0	0	0	0	0	0	0	0	0	0	0	0	0	0	0	0
2015	640	0	0	0	0	0	0	0	0	0	0	0	0	0	0	0	0	0	0	0	0	0	0	0	0	0	0
2015	660	0	0	0	0	0	0	0	0	0	0	0	0	0	0	0	0	0	0	0	0	0	0	0	0	0	0
2015	680	0	0	0	0	0	0	0	0	0	0	0	0	0	0	0	0	0	0	0	0	0	0	0	0	0	0
2015	700	0	0	0	0	0	0	0	0	0	0	0	0	0	0	0	0	0	0	0	0	0	0	0	0	0	0
2015	720	0	0	0	0	0	0	0	0	0	0	0	0	0	0	0	0	0	0	0	0	0	0	0	0	0	0
2015	740	0	0	0	0	0	0	0	0	0	0	0	0	0	0	0	0	0	0	0	0	0	0	0	0	0	0
2015	760	0	0	0	0	0	0	0	0	0	0	0	0	0	0	0	0	0	0	0	0	0	0	0	0	0	0
2015	780	0	0	0	0	0	0	0	0	0	0	0	0	0	0	0	0	0	0	0	0	0	0	0	0	0	0
2015	800	0	0	0	0	0	0	0	0	0	0	0	0	0	0	0	0	0	0	0	0	0	0	0	0	0	0
2015	820	0	0	0	0	0	0	0	0	0	0	0	0	0	0	0	0	0	0	0	0	0	0	0	0	0	0
2015	840	0	0	0	0	0	0	0	0	0	0	0	0	0	0	0	0	0	0	0	0	0	0	0	0	0	0
2015	860	0	0	0	0	0	0	0	0	0	0	0	0	0	0	0	0	0	0	0	0	0	0	0	0	0	0
2015	880	0	0	0	0	0	0	0	0	0	0	0	0	0	0	0	0	0	0	0	0	0	0	0	0	0	0
2015	900	0	0	0	0	0	0	0	0	0	0	0	0	0	0	0	0	0	0	0	0	0	0	0	0	0	0
2015	920	0	0	0	0	0	0	0	0	0	0	0	0	0	0	0	0	0	0	0	0	0	0	0	0	0	0
2015	940	0	0	0	0	0	0	0	0	0	0	0	0	0	0	0	0	0	0	0	0	0	0	0	0	0	0
2015	960	0	0	0	0	0	0	0	0	0	0	0	0	0	0	0	0	0	0	0	0	0	0	0	0	0	0
2015	980	0	0	0	0	0	0	0	0	0	0	0	0	0	0	0	0	0	0	0	0	0	0	0	0	0	0
2015	1000	0	0	0	0	0	0	0	0	0	0	0	0	0	0	0	0	0	0	0	0	0	0	0	0	0	0
2015	1020	0	0	0	0	0	0	0	0	0	0	0	0	0	0	0	0	0	0	0	0	0	0	0	0	0	0
2015	1040	0	0	0	0	0	0	0	0	0	0	0	0	0	0	0	0	0	0	0	0	0	0	0	0	0	0
2015	1060	0	0	0	0	0	0	0	0	0	0	0	0	0	0	0	0	0	0	0	0	0	0	0	0	0	0
2015	1080	0	0	0	0	0	0	0	0	0	0	0	0	0	0	0	0	0	0	0	0	0	0	0	0	0	0
2015	1100	0	0	0	0	0	0	0	0	0	0	0	0	0	0	0	0	0	0	0	0	0	0	0	0	0	0
2015	1120	0	0	0	0	0	0	0	0	0	0	0	0	0	0	0	0	0	0	0	0	0	0	0	0	0	0
2015	1140	0	0	0	0	0	0	0	0	0	0	0	0	0	0	0	0	0	0	0	0	0	0	0	0	0	0
2015	1160	0	0	0	0	0	0	0	0	0	0	0	0	0	0	0	0	0	0	0	0	0	0	0	0	0	0
2015	1180	0	0	0	0	0	0	0	0	0	0	0	0	0	0	0	0	0	0	0	0	0	0	0	0	0	0
2015	1200	0	0	0	0	0	0	0	0	0	0	0	0	0	0	0	0	0	0	0	0	0	0	0	0	0	0
2015	1220	0	0	0	0	0	0	0	0	0	0	0	0	0	0	0	0	0	0	0	0	0	0	0	0	0	0
2015	1240	0	0	0	0	0	0	0	0	0	0	0	0	0	0	0	0	0	0	0	0	0	0	0	0	0	0
2015	1260	0	0	0	0	0	0	0	0	0	0	0	0	0	0	0	0	0	0	0	0	0	0	0	0	0	0
2015	1280	0	0	0	0	0	0	0	0	0	0	0	0	0	0	0	0	0	0	0	0	0	0	0	0	0	0
2015	1300	0	0	0	0	0	0	0	0	0	0	0	0	0	0	0	0	0	0	0	0	0	0	0	0	0	0
2015	1320	0	0	0	0	0	0	0	0	0	0	0	0	0	0	0	0	0	0	0	0	0	0	0	0	0	0
2015	1340	0	0	0	0	0	0	0	0	0	0	0	0	0	0	0	0	0	0	0	0	0	0	0	0	0	0
2015	1360	0	0	0	0	0	0	0	0	0	0	0	0	0	0	0	0	0	0	0	0	0	0	0	0	0	0
2015	1380	0	0	0	0	0	0	0	0	0	0	0	0	0	0	0	0	0	0	0	0	0	0	0	0	0	0
2015	1400	0	0	0	0	0	0	0	0	0	0	0	0	0	0	0	0	0	0	0	0	0	0	0	0	0	0
2015	1420	0	0	0	0	0	0	0	0	0	0	0	0	0	0	0	0	0	0	0	0	0	0	0	0	0	0
2015	1440	0	0	0	0	0	0	0	0	0	0	0	0	0	0	0	0	0	0	0	0	0	0	0	0	0	0
2015	1460	0	0	0	0	0	0	0	0	0	0	0	0	0	0	0	0	0	0	0	0	0	0	0	0	0	0
2015	1480	0	0	0	0	0	0	0	0	0	0	0	0	0	0	0	0	0	0	0	0	0	0	0	0	0	0
2015	1500	0	0	0	0	0	0	0	0	0	0	0	0	0	0	0	0	0	0	0	0	0	0	0	0	0	0
2015	1520	0	0	0	0	0	0	0	0	0	0	0	0	0	0	0	0	0	0	0	0	0	0	0	0	0	0
2015	1540	0	0	0	0	0	0	0	0	0	0	0	0	0	0	0	0	0	0	0	0	0	0	0	0	0	0
2015	1560	0	0	0	0	0	0	0	0	0	0	0	0	0	0	0	0	0	0	0	0	0	0	0	0	0	0
2015	1580	0	0	0	0	0	0	0	0	0	0	0	0	0	0	0	0	0	0	0	0	0	0	0	0	0	0
2015	1600	0	0	0	0	0	0	0	0	0	0	0	0	0	0	0	0	0	0	0	0	0	0	0	0	0	0
2015	1620	0	0	0	0	0	0	0	0	0	0	0	0	0	0	0	0	0	0	0	0	0	0	0	0	0	0
2015	1640	0	0	0	0	0	0	0	0	0	0	0	0	0	0	0	0	0	0	0	0	0	0	0	0	0	0
2015	1660	0	0	0	0	0	0	0	0	0	0	0	0	0	0	0	0	0	0	0	0	0	0	0	0	0	0
2015	1680	0	0	0	0	0	0	0	0	0	0	0	0	0	0	0	0	0	0	0	0	0	0	0	0	0	0
2015	1700	0	0	0	0	0	0	0	0	0	0	0	0	0	0	0	0	0	0	0	0	0	0	0	0	0	0
2015	1720	0	0	0	0	0	0	0	0	0	0	0	0	0	0	0	0	0	0	0	0	0	0	0	0	0	0
2015	1740	0	0	0	0	0	0	0	0	0	0	0	0	0	0	0	0	0	0	0	0	0	0	0	0	0	0
2015	1760	0	0	0	0	0	0	0	0	0	0	0	0	0	0	0	0	0	0	0	0	0	0	0	0	0	0
2015	1780	0	0	0	0	0	0	0	0	0	0	0	0	0	0	0	0	0	0	0	0	0	0	0	0	0	0
2015	1800	0	0	0	0	0	0	0	0	0	0	0	0	0	0	0	0	0	0	0	0	0	0	0	0	0	0
2015	1820	0	0	0	0	0	0	0	0	0	0	0	0	0	0	0	0	0	0	0	0	0	0	0	0	0	0
2015	1840	0	0	0	0	0	0	0	0	0	0	0	0	0	0	0	0	0	0	0	0	0	0	0	0	0	0
2015	1860	0	0	0	0	0	0	0	0	0	0	0	0	0	0	0	0	0	0	0	0	0	0	0	0	0	0
2015	1880	0	0	0	0	0	0	0	0	0	0	0	0	0	0	0	0	0	0	0	0	0	0	0	0	0	0
2015	1900	0	0	0	0	0	0	0	0	0	0	0	0	0	0	0	0	0	0	0	0	0	0	0	0	0	0
2015	1920	0	0	0	0	0	0	0	0	0	0	0	0	0	0	0	0	0	0	0	0	0	0	0	0	0	0
2015	1940	0	0	0	0	0	0	0	0	0	0	0	0	0	0	0	0	0	0	0	0	0	0	0	0	0	0
2015	1960	0	0	0	0	0	0	0	0	0	0	0	0	0	0	0	0	0	0	0	0	0	0	0	0	0	0
2015	1980	0	0	0	0	0	0	0	0	0	0	0	0	0	0	0	0	0	0	0	0	0	0	0	0	0	0
2015	2000	0	0	0	0	0	0	0	0	0	0	0	0	0	0	0	0	0	0	0	0	0	0	0	0	0	0
2015	2020	0	0	0	0	0	0	0	0	0	0	0	0	0	0	0	0	0	0	0	0	0	0	0	0	0	0
2015	2040	0	0	0	0	0	0	0	0	0	0	0	0	0	0	0	0	0	0	0	0	0	0	0	0	0	0
2015	2060	0	0	0	0	0	0	0	0	0	0	0	0	0	0	0	0	0	0	0	0	0	0	0	0	0	0
2015	2080	0	0	0	0	0	0	0	0	0	0	0	0	0	0	0	0	0	0	0	0	0	0	0	0	0	0
2015	2100	0	0	0	0	0	0	0	0	0	0	0	0	0	0	0	0	0	0	0	0	0	0	0	0	0	0
2015	2120	0	0	0	0	0	0	0	0	0	0	0	0	0	0	0	0	0	0	0	0	0	0	0	0	0	0
2015	2140	0	0	0	0	0	0	0	0	0	0	0	0	0	0	0	0	0	0	0	0	0	0	0	0	0	0
2015	2160	0	0	0	0	0	0	0	0	0	0	0	0	0	0	0	0	0	0	0	0	0	0	0	0	0	0
2015	2180	0	0	0	0	0	0	0	0	0	0	0	0	0	0	0	0	0	0	0	0	0	0	0	0	0	0
2015	2200	0	0	0	0	0	0	0	0	0	0	0	0	0	0	0	0	0	0	0	0	0	0	0	0	0	0
2015	2220	0	0	0	0	0	0	0	0	0	0	0	0	0	0	0	0	0	0	0	0	0	0	0	0	0	0
2015	2240	0	0	0	0	0	0	0	0	0	0	0	0	0	0	0	0	0	0	0	0	0	0	0	0	0	0
2015	2260	0	0	0	0	0	0	0	0	0	0	0	0	0	0	0	0	0	0	0	0	0	0	0	0	0	0
2015	2280	0	0	0	0	0	0	0	0	0	0	0	0	0	0	0	0	0	0	0	0	0	0	0	0	0	0
2015	2300	0	0	0	0	0	0	0	0	0	0	0	0	0	0	0	0	0	0	0	0	0	0	0	0	0	0
2015	2320	0	0	0	0	0	0	0	0	0	0	0	0	0	0	0	0	0	0	0	0	0	0	0	0	0	0
2015	2340	0	0	0	0	0	0	0	0	0	0	0	0	0	0	0	0	0	0	0	0	0	0	0	0	0	0
2015	2360	0	0	0	0	0	0	0	0	0	0	0	0	0	0	0	0	0	0	0	0	0	0	0	0	0	0
2015	2380	0	0	0	0	0	0	0	0	0	0	0	0	0	0	0	0	0	0	0	0	0	0	0	0	0	0
2015	2400	0	0	0	0	0	0	0	0	0	0	0	0	0	0	0	0	0	0	0	0	0	0	0	0	0	0
2015	2420	0	0	0	0	0	0	0	0	0	0	0	0	0	0	0	0	0	0	0	0	0	0	0	0	0	0
2015	2440	0	0	0	0	0	0	0	0	0	0	0	0	0	0	0	0	0	0	0	0	0	0	0	0	0	0
2015	2460	0	0	0	0	0	0	0	0	0	0	0	0	0	0	0	0	0	0	0	0	0	0	0	0	0	0
2015	2480	0	0	0	0	0	0	0	0	0	0	0	0	0	0	0	0	0	0	0	0	0	0	0	0	0	0
2015	2500	0	0	0	0	0	0	0	0	0	0	0	0	0	0	0	0	0	0	0	0	0	0	0	0	0	0
2015	2520	0	0	0	0	0	0	0	0	0	0	0	0	0	0	0	0	0	0	0	0	0	0	0	0	0	0
2015	2540	0	0	0	0	0	0	0	0	0	0	0	0	0	0	0	0	0	0	0	0	0	0	0	0	0	0
2015	2560	0	0	0	0	0	0	0	0	0	0	0	0	0	0	0	0	0	0	0	0	0	0	0	0	0	0
2015	2580	0	0	0	0	0	0	0	0	0	0	0	0	0	0	0	0	0	0	0	0	0	0	0	0	0	0
2015	2600	0	0	0	0	0	0	0	0	0	0	0	0	0	0	0	0	0	0	0	0	0	0	0	0	0	0
2015	2620	0	0	0	0	0	0	0	0	0	0	0	0	0	0	0	0	0	0	0	0	0	0	0	0	0	0
2015	2640	0	0	0	0	0	0	0	0	0	0	0	0	0	0	0	0	0	0	0	0	0	0	0	0	0	0
2015	2660	0	0	0	0	0	0	0	0	0	0	0	0	0	0	0	0	0	0	0	0	0	0	0	0	0	0
2015	2680	0	0	0	0	0	0	0	0	0	0	0	0	0	0	0	0	0	0	0	0	0	0	0	0	0	0
2015	2700	0	0	0	0	0	0	0	0	0	0	0	0	0	0	0	0	0	0	0	0	0	0	0	0	0	0
2015	2720	0	0	0	0	0	0	0	0	0	0	0	0	0	0	0	0	0	0	0	0	0	0	0	0	0	0
2015	2740	0	0	0	0	0	0	0	0	0	0	0	0	0	0	0	0	0	0	0	0	0	0	0	0	0	0
2015	2760	0	0	0	0	0	0	0	0	0	0	0	0	0	0	0	0	0	0	0	0	0	0	0	0	0	0
2015	2780	0	0	0	0	0	0	0	0	0	0	0	0	0	0	0	0	0	0	0	0	0	0	0	0	0	0
2015	2800	0	0	0	0	0	0	0	0	0	0	0	0	0	0	0	0	0	0	0	0	0	0	0	0	0	0
2015	2820	0	0	0	0	0	0	0	0	0	0	0	0	0	0	0	0	0	0	0	0	0	0	0	0	0	0
2015	2840	0	0	0	0	0	0	0	0	0	0	0	0	0	0	0	0	0	0	0	0	0	0	0	0	0	0
2015	2860	0	0	0	0	0	0	0	0	0	0	0	0	0	0	0	0	0	0	0	0	0	0	0	0	0	0
2015	2880	0	0	0	0	0	0	0	0	0	0	0	0	0	0	0	0	0	0	0	0	0	0	0	0	0	0
2015	2900	0	0	0	0	0	0	0	0	0	0	0	0	0	0	0	0	0	0	0	0	0	0	0	0	0	0
2015	2920	0	0	0	0	0	0	0	0	0	0	0	0	0	0	0	0	0	0	0	0	0	0	0	0	0	0
2015	2940	0	0	0	0	0	0	0	0	0	0	0	0	0	0	0	0	0	0	0	0	0	0	0	0	0	0
2015	2960	0	0	0	0	0	0	0	0	0	0	0	0	0	0	0	0	0	0	0	0	0	0	0	0	0	0
2015	2980	0	0	0	0	0	0	0	0	0	0	0	0	0	0	0	0	0	0	0	0	0	0	0	0	0	0
2015	3000	0	0	0	0	0	0	0	0	0	0	0	0	0	0	0	0	0	0	0	0	0	0	0	0	0	0
2015	3020	0	0	0	0	0	0	0	0	0	0	0	0	0	0	0	0	0	0	0	0	0	0	0	0	0	0
2015	3040	0	0	0	0	0	0	0	0	0	0	0	0	0	0	0	0	0	0	0	0	0	0	0	0	0	0
2015	3060	0	0	0	0	0	0	0	0	0	0	0	0	0	0	0	0	0	0	0	0	0	0	0	0	0	0
2015	3080	0	0	0	0	0	0	0	0	0	0	0	0	0	0	0	0	0	0	0	0	0	0	0	0	0	0
2015	3100	0	0	0	0	0	0	0	0	0	0	0	0	0	0	0	0	0	0	0	0	0	0	0	0	0	0
2015	3120	0	0	0	0	0	0	0	0	0	0	0	0	0	0	0	0	0	0	0	0	0	0	0	0	0	0
2015	3140	0	0	0	0	0	0	0	0	0	0	0	0	0	0	0	0	0	0	0	0	0	0	0	0	0	0
2015	3160	0	0	0	0	0	0	0	0	0	0	0	0	0	0	0	0	0	0	0	0	0	0	0	0	0	0
2015	3180	0	0	0	0	0	0	0	0	0	0	0	0	0	0	0	0	0	0	0	0	0	0	0	0	0	0
2015	3200	0	0	0	0	0	0	0	0	0	0	0	0	0	0	0	0	0	0	0	0	0	0	0	0	0	0
2015	3220	0	0	0	0	0	0	0	0	0	0	0	0	0	0	0	0	0	0	0	0	0	0	0	0	0	0
2015	3240	0	0	0	0	0	0	0	0	0	0	0	0	0	0	0	0	0	0	0	0	0	0	0	0	0	0
2015	3260	0	0	0	0	0	0	0	0	0	0	0	0	0	0	0	0	0	0	0	0	0	0	0	0	0	0
2015	3280	0	0	0	0	0	0	0	0	0	0	0	0	0	0	0	0	0	0	0	0	0	0	0	0	0	0
2015	3300	0	0	0	0	0	0	0	0	0	0	0	0	0	0	0	0	0	0	0	0	0	0	0	0	0	0
2015	3320	0	0	0	0	0	0	0	0	0	0	0	0	0	0	0	0	0	0	0	0	0	0	0	0	0	0
2015	3340	0	0	0	0	0	0	0	0	0	0	0	0	0	0	0	0	0	0	0	0	0	0	0	0	0	0
2015	3360	0	0	0	0	0	0	0	0	0	0	0	0	0	0	0	0	0	0	0	0	0	0	0	0	0	0
2015	3380	0	0	0	0	0	0	0	0	0	0	0	0	0	0	0	0	0	0	0	0	0	0	0	0	0	0
2015	3400	0	0	0	0	0	0	0	0	0	0	0	0	0	0	0	0	0	0	0	0	0	0	0	0	0	0
2015	3420	0	0	0	0	0	0	0	0	0	0	0	0	0	0	0	0	0	0	0	0	0	0	0	0	0	0
2015	3440	0	0	0	0	0	0	0	0	0	0	0	0	0	0	0	0	0	0	0	0	0	0	0	0	0	0
2015	3460	0	0	0	0	0	0	0	0	0	0	0	0	0	0	0	0	0	0	0	0	0	0	0	0	0	0
2015	3480	0	0	0	0	0	0	0	0	0	0	0	0	0	0	0	0	0	0	0	0	0	0	0	0	0	0
2015	3500	0	0	0	0	0	0	0	0	0	0	0	0	0	0	0	0	0	0	0	0	0	0	0	0	0	0
2015	3520	0	0	0	0	0	0	0	0	0	0	0	0	0	0	0	0	0	0	0	0	0	0	0	0	0	0
2015	3540	0	0	0	0	0	0	0	0	0	0	0	0	0	0	0	0	0	0	0	0	0	0	0	0	0	0
2015	3560	0	0	0	0	0	0	0	0	0	0	0	0	0	0	0	0	0	0	0	0	0	0	0	0	0	0
2015	3580	0	0	0	0	0	0	0	0	0	0	0	0	0	0	0	0	0	0	0	0	0	0	0	0	0	0
2015	3600	0	0	0	0	0	0	0	0	0	0	0	0	0	0	0	0	0	0	0	0	0	0	0	0	0	0
2015	3620	0	0	0	0	0	0	0	0	0	0	0	0	0	0	0	0	0	0	0	0	0	0	0	0	0	0
2015	3640	0	0	0	0	0	0	0	0	0	0	0	0	0	0	0	0	0	0	0	0	0	0	0	0	0	0
2015	3660	0	0	0	0	0	0	0	0	0	0	0	0	0	0	0	0	0	0	0	0	0	0	0	0	0	0
2015	3680	0	0	0	0	0	0	0	0	0	0	0	0	0	0	0	0	0	0	0	0	0	0	0	0	0	0
2015	3700	0	0	0	0	0	0	0	0	0	0	0	0	0	0	0	0	0	0	0	0	0	0	0	0	0	0
2015	3720	0	0	0	0	0	0	0	0	0	0	0	0	0	0	0	0	0	0	0	0	0	0	0	0	0	0
2015	3740	0	0	0	0	0	0	0	0	0	0	0	0	0	0	0	0	0	0	0	0	0	0	0	0	0	0
2015	3760	0	0	0	0	0	0	0	0	0	0	0	0	0	0	0	0	0	0	0	0	0	0	0	0	0	0
2015	3780	0	0	0	0	0	0	0	0	0	0	0	0	0	0	0	0	0	0	0	0	0	0	0	0	0	0
2015	3800	0	0	0	0	0	0	0	0	0	0	0	0	0	0	0	0	0	0	0	0	0	0	0	0	0	0
2015	3820	0	0	0	0	0	0	0	0	0	0	0	0	0	0	0	0	0	0	0	0	0	0	0	0	0	0
2015	3840	0	0	0	0	0	0	0	0	0	0	0	0	0	0	0	0	0	0	0	0	0	0	0	0	0	0
2015	3860	0	0	0	0	0	0	0	0	0	0	0	0	0	0	0	0	0	0	0	0	0	0	0	0	0	0
2015	3880	0	0	0	0	0	0	0	0	0	0	0	0	0	0	0	0	0	0	0	0	0	0	0	0	0	0
2015	3900	0	0	0	0	0	0	0	0	0	0	0	0	0	0	0	0	0	0	0	0	0	0	0	0	0	0
2015	3920	0	0	0	0	0	0	0	0	0	0	0	0	0	0	0	0	0	0	0	0	0	0	0	0	0	0
2015	3940	0	0	0	0	0	0	0	0	0	0	0	0	0	0	0	0	0	0	0	0	0	0	0	0	0	0
2015	3960	0	0	0	0	0	0	0	0	0	0	0	0	0	0	0	0	0	0	0	0	0	0	0	0	0	0
2015	3980	0	0	0	0	0	0	0	0	0	0	0	0	0	0	0	0	0	0	0	0	0	0	0	0	0	0
2015	4000	0	0	0	0	0	0	0	0	0	0	0	0	0	0	0	0	0	0	0	0	0	0	0	0	0	0
2020	0	-3.88896	-1.57375	0.515352	0.207161	0.626549	0.543833	0.484361	0.705637	0.662358	-0.0780781	-0.0100871	-0.32341	-1.41263	-0.665936	-0.166861	-0.999491	0.422226	0.634254	0.541453	0.27947	0.348674	0.0378075	0.795072	-0.996513	0.564987	0.73108
2020	20	-3.24893	-1.52669	0.515352	0.207377	0.626549	0.543962	0.48885	0.708339	0.66541	-0.0690488	0.116289	-0.159341	-1.41263	-0.665936	-0.166861	-0.798175	0.504351	0.64566	0.548776	0.300839	0.358826	0.0378075	0.798673	-0.760772	0.571965	0.733577
2020	40	-2.74982	-1.45703	0.515352	0.207377	0.626549	0.543962	0.495583	0.712393	0.669988	-0.055505	0.344573	0.137033	-1.41263	-0.665936	-0.166861	-0.656546	0.525322	0.64566	0.552687	0.300839	0.364247	0.0378075	0.800595	-0.518274	0.57569	0.737323
2020	60	-2.395	-1.40225	0.515352	0.208185	0.626549	0.544443	0.518249	0.726039	0.685398	-0.00991114	0.48227	0.315801	-1.41263	-0.665936	-0.166861	-0.514916	0.53168	0.66279	0.555463	0.332933	0.368096	0.0378075	0.801961	-0.362549	0.578336	0.749932
2020	80	-2.17815	-1.38529	0.515352	0.208474	0.626549	0.544615	0.555379	0.748393	0.710643	0.0647765	0.558086	0.41423	-1.41263	-0.665936	-0.166861	-0.335481	0.53168	0.701333	0.561767	0.405146	0.376836	0.0378075	0.80506	-0.273888	0.584343	0.770587
2020	100	-2.07457	-1.37719	0.577304	0.212763	0.626549	0.547172	0.558857	0.750487	0.713007	0.0717723	0.595488	0.462787	-1.41263	-0.600949	-0.120882	-0.335481	0.553959	0.707043	0.56267	0.415844	0.378087	0.0378075	0.805504	-0.237107	0.585202	0.772522
2020	120	-1.5181	-1.37367	0.577304	0.214051	0.626549	0.547939	0.575359	0.760422	0.724226	0.104965	0.610598	0.482403	-1.14362	-0.565884	-0.0960728	-0.335481	0.553959	0.756063	0.580525	0.507684	0.402842	0.0378075	0.814283	-0.221039	0.602216	0.781702
2020	140	-1.4777	-1.36964	0.577304	0.267782	0.675381	0.57996	0.590354	0.76945	0.734421	0.135128	0.63043	0.508151	-1.14362	-0.515842	-0.0606672	-0.335481	0.568076	0.756063	0.601285	0.507684	0.431623	0.125999	0.824491	-0.208796	0.621997	0.790043
2020	160	-1.4612	-1.3678	0.577304	0.280455	0.675381	0.587513	0.615291	0.784463	0.751375	0.185288	0.638924	0.519179	-1.14362	-0.515842	-0.0606672	-0.335481	0.580977	0.756063	0.603033	0.507684	0.434046	0.125999	0.82535	-0.20065	0.623662	0.803915
2020	180	-1.44713	-1.36531	0.577304	0.280455	0.675381	0.587513	0.615291	0.784463	0.751375	0.185288	0.644475	0.526385	-1.14362	-0.515842	-0.0606672	-0.335481	0.580977	0.756063	0.603846	0.507684	0.435173	0.125999	0.82575	-0.193999	0.624436	0.803915
2020	200	-1.43916	-1.36462	0.577304	0.280455	0.675381	0.587513	0.615291	0.784463	0.751375	0.185288	0.647467	0.530269	-1.14362	-0.515842	-0.0606672	-0.335481	0.580977	0.756063	0.603939	0.507684	0.435302	0.125999	0.825796	-0.187952	0.624525	0.803915
2020	220	-1.42814	-1.36352	0.577304	0.280455	0.675381	0.587513	0.615291	0.784463	0.751375	0.185288	0.650945	0.534785	-1.14362	-0.515842	-0.0606672	-0.335481	0.580977	0.756063	0.604093	0.507684	0.435516	0.125999	0.825872	-0.185443	0.624672	0.803915
2020	240	-1.42137	-1.36248	0.577304	0.280455	0.675381	0.587513	0.616188	0.785003	0.751986	0.187094	0.65305	0.537518	-1.14362	-0.515842	-0.0606672	-0.332649	0.580977	0.756063	0.604146	0.507684	0.435589	0.125999	0.825897	-0.182915	0.624722	0.804415
2020	260	-1.41907	-1.36178	0.577304	0.280671	0.675381	0.587641	0.617984	0.786084	0.753206	0.190706	0.653903	0.538625	-1.14362	-0.515842	-0.0606672	-0.326984	0.580977	0.756063	0.604169	0.507684	0.43562	0.125999	0.825909	-0.182044	0.624744	0.805414
2020	280	-1.41743	-1.36086	0.577793	0.280671	0.675724	0.587641	0.617984	0.786084	0.753206	0.190706	0.654645	0.539588	-1.14362	-0.515842	-0.0606672	-0.324469	0.580977	0.756063	0.604192	0.507684	0.435653	0.125999	0.82592	-0.181167	0.624767	0.805414
2020	300	-1.41622	-1.36029	0.578228	0.280671	0.676109	0.587641	0.617984	0.786084	0.753206	0.190706	0.655096	0.540174	-1.14362	-0.515842	-0.0606672	-0.324469	0.587335	0.756063	0.604213	0.507684	0.435682	0.125999	0.82593	-0.18065	0.624786	0.805414
2020	320	-1.4155	-1.35985	0.579206	0.280671	0.676494	0.587641	0.617984	0.786084	0.753206	0.190706	0.655484	0.540678	-1.14362	-0.515842	-0.0606672	-0.324469	0.587335	0.756063	0.604224	0.507684	0.435697	0.125999	0.825936	-0.180179	0.624797	0.805414
2020	340	-1.41503	-1.35949	0.579206	0.281172	0.67688	0.58794	0.617984	0.786084	0.753206	0.190706	0.655673	0.540923	-1.14362	-0.515842	-0.0606672	-0.324469	0.587335	0.756063	0.604232	0.507684	0.435709	0.125999	0.82594	-0.179917	0.624805	0.805414
2020	360	-1.41418	-1.35919	0.579206	0.281172	0.67688	0.58794	0.618928	0.786653	0.753848	0.192606	0.655975	0.541315	-1.14362	-0.515842	-0.0606672	-0.324469	0.587335	0.756063	0.604241	0.507684	0.43572	0.125999	0.825944	-0.179684	0.624813	0.805939
2020	380	-1.41365	-1.35894	0.579206	0.281479	0.67688	0.588123	0.618928	0.786653	0.753848	0.192606	0.656241	0.54166	-1.13292	-0.515842	-0.0606672	-0.321636	0.587335	0.756063	0.609006	0.507684	0.442327	0.125999	0.828287	-0.179374	0.629353	0.805939
2020	400	-1.41319	-1.35878	0.579206	0.281687	0.67688	0.588247	0.618928	0.786653	0.753848	0.192606	0.656435	0.541912	-1.13151	-0.515842	-0.0606672	-0.321636	0.587335	0.756063	0.609012	0.507684	0.442336	0.125999	0.82829	-0.179118	0.629359	0.805939
2020	420	-1.41292	-1.35857	0.579206	0.281687	0.67688	0.588247	0.619546	0.787025	0.754268	0.193848	0.656546	0.542056	-1.12722	-0.515842	-0.0606672	-0.321636	0.587335	0.756063	0.609016	0.507684	0.44234	0.125999	0.828292	-0.179012	0.629362	0.806282
2020	440	-1.41255	-1.35843	0.579695	0.281768	0.67688	0.588295	0.619546	0.787025	0.754268	0.193848	0.656696	0.542252	-1.12722	-0.515842	-0.0606672	-0.321636	0.612045	0.756063	0.60902	0.507684	0.442347	0.125999	0.828294	-0.178885	0.629367	0.806282
2020	460	-1.41226	-1.35827	0.579695	0.281768	0.677265	0.588295	0.619546	0.787025	0.754268	0.193848	0.656825	0.542418	-1.12722	-0.515842	-0.0606672	-0.142202	0.612873	0.756063	0.609056	0.507684	0.442396	0.125999	0.828312	-0.178802	0.629401	0.806282
2020	480	-1.41209	-1.35812	0.579695	0.281768	0.677265	0.588295	0.620937	0.787862	0.755214	0.196646	0.656881	0.542491	-1.12722	-0.515842	-0.0606672	-0.142202	0.612873	0.756063	0.609057	0.507684	0.442398	0.125999	0.828312	-0.178723	0.629402	0.807056
2020	500	-1.41195	-1.35802	0.641647	0.285423	0.677265	0.590473	0.621633	0.788281	0.755687	0.198045	0.659227	0.545537	-1.12722	-0.494261	-0.0453985	-0.142202	0.612873	0.756063	0.60906	0.507684	0.442403	0.125999	0.828314	-0.178595	0.629405	0.807443
2020	520	-1.41179	-1.35785	0.641647	0.286057	0.677265	0.590851	0.62203	0.78852	0.755957	0.198845	0.65929	0.545619	-1.12722	-0.494261	-0.0453985	-0.142202	0.612873	0.756063	0.609063	0.507684	0.442406	0.125999	0.828315	-0.17851	0.629408	0.807664
2020	540	-1.41163	-1.35772	0.641647	0.290711	0.677265	0.593624	0.622169	0.788604	0.756052	0.199124	0.659345	0.54569	-0.8582	-0.450855	-0.0146878	-0.142202	0.616259	0.756063	0.623339	0.507684	0.462198	0.125999	0.835335	-0.178426	0.64301	0.807742
2020	560	-1.41155	-1.35763	0.641647	0.290711	0.677265	0.593624	0.63212	0.794595	0.762817	0.219141	0.659372	0.545725	-0.8582	-0.41579	0.0101215	-0.142202	0.618139	0.792235	0.62584	0.575453	0.465666	0.125999	0.836565	0.0789504	0.645394	0.813277
2020	580	-1.41143	-1.35748	0.641647	0.32019	0.726097	0.611192	0.63219	0.794637	0.762865	0.219282	0.659413	0.545778	-0.857309	-0.382186	0.0338967	-0.142202	0.618139	0.792235	0.634484	0.575453	0.477649	0.125999	0.840815	0.079024	0.65363	0.813316
2020	600	-1.17156	-1.3574	0.670341	0.358349	0.748714	0.633933	0.660532	0.8117	0.782134	0.276292	0.664738	0.552692	-0.732712	-0.303893	0.0892902	-0.0590948	0.645485	0.808988	0.667817	0.606841	0.52386	0.255036	0.857204	0.198259	0.68539	0.829083
2020	620	-1.17148	-1.35731	0.670341	0.385914	0.748714	0.65036	0.670103	0.817462	0.788641	0.295543	0.66903	0.558263	-0.732712	-0.29623	0.0947119	-0.0590948	0.658082	0.81013	0.667879	0.60898	0.523947	0.255036	0.857234	0.198286	0.685449	0.834407
2020	640	-1.17146	-1.35726	0.670341	0.385914	0.748714	0.65036	0.687952	0.828209	0.800777	0.331448	0.66972	0.55916	-0.732712	-0.29623	0.0947119	-0.0590948	0.66207	0.81013	0.66788	0.60898	0.523948	0.255036	0.857235	0.198299	0.68545	0.844336
2020	660	-1.1714	-1.35721	0.670341	0.387912	0.748714	0.651551	0.695426	0.832708	0.805858	0.346481	0.66975	0.559198	-0.732712	-0.29623	0.0947119	-0.0590948	0.671348	0.811208	0.667881	0.611	0.523949	0.255036	0.857236	0.198332	0.685451	0.848494
2020	680	-1.17134	-1.35716	0.670341	0.387912	0.748714	0.651551	0.696121	0.833127	0.806331	0.34788	0.669809	0.559275	-0.732712	-0.29623	0.0947119	-0.0590948	0.671348	0.811208	0.668555	0.611	0.524884	0.255036	0.857567	0.198358	0.686093	0.848881
2020	700	-1.1713	-1.35711	0.670341	0.387912	0.748714	0.651551	0.696121	0.833127	0.806331	0.34788	0.669824	0.559294	-0.732712	-0.29623	0.0947119	-0.0590948	0.671348	0.811208	0.6686	0.611	0.524947	0.255036	0.857589	0.198377	0.686137	0.848881
2020	720	-1.17123	-1.35704	0.670341	0.387912	0.748714	0.651551	0.696121	0.833127	0.806331	0.34788	0.670079	0.559626	-0.732712	-0.29623	0.0947119	-0.0590948	0.67192	0.811208	0.668602	0.611	0.524949	0.255036	0.85759	0.198399	0.686138	0.848881
2020	740	-1.1712	-1.357	0.670341	0.387912	0.748714	0.651551	0.696121	0.833127	0.806331	0.34788	0.670089	0.559639	-0.732712	-0.29623	0.0947119	-0.0590948	0.67192	0.811208	0.668602	0.611	0.524949	0.255036	0.85759	0.198415	0.686138	0.848881
2020	760	-1.11366	-1.35696	0.677225	0.392355	0.751427	0.654199	0.698957	0.834834	0.808259	0.353585	0.67059	0.560289	-0.717767	-0.282333	0.104544	-0.0391576	0.67675	0.815259	0.673219	0.618589	0.53135	0.259935	0.85986	0.212724	0.690538	0.850458
2020	780	-1.05611	-1.35693	0.684109	0.396797	0.75414	0.656846	0.701794	0.836542	0.810187	0.35929	0.67109	0.560938	-0.702821	-0.268436	0.114377	-0.0192204	0.681581	0.819309	0.677836	0.626178	0.537751	0.264835	0.86213	0.227032	0.694937	0.852036
2020	800	-0.998563	-1.35689	0.690992	0.40124	0.756853	0.659494	0.70463	0.838249	0.812115	0.364995	0.67159	0.561588	-0.687876	-0.254539	0.124209	0.00071678	0.686411	0.82336	0.682453	0.633768	0.544151	0.269734	0.8644	0.241341	0.699336	0.853614
2020	820	-0.941016	-1.35685	0.697876	0.405683	0.759566	0.662142	0.707466	0.839957	0.814044	0.370699	0.672091	0.562238	-0.672931	-0.240642	0.134041	0.020654	0.691242	0.827411	0.687069	0.641357	0.550552	0.274634	0.86667	0.25565	0.703735	0.855191
2020	840	-0.883469	-1.35682	0.70476	0.410125	0.762279	0.664789	0.710302	0.841664	0.815972	0.376404	0.672591	0.562887	-0.657985	-0.226745	0.143874	0.0405912	0.696072	0.831462	0.691686	0.648946	0.556953	0.279533	0.86894	0.269958	0.708134	0.856769
2020	860	-0.825923	-1.35678	0.711643	0.414568	0.764992	0.667437	0.713138	0.843372	0.8179	0.382109	0.673092	0.563537	-0.64304	-0.212848	0.153706	0.0605284	0.700903	0.835513	0.696303	0.656536	0.563353	0.284433	0.87121	0.284267	0.712533	0.858347
2020	880	-0.768376	-1.35674	0.718527	0.419011	0.767705	0.670084	0.715974	0.845079	0.819828	0.387814	0.673592	0.564187	-0.628095	-0.198951	0.163539	0.0804656	0.705733	0.839563	0.70092	0.664125	0.569754	0.289332	0.873481	0.298576	0.716932	0.859925
2020	900	-0.710829	-1.3567	0.725411	0.423453	0.770418	0.672732	0.71881	0.846787	0.821756	0.393519	0.674093	0.564836	-0.61315	-0.185054	0.173371	0.100403	0.710564	0.843614	0.705537	0.671714	0.576155	0.294232	0.875751	0.312884	0.721331	0.861502
2020	920	-0.653282	-1.35667	0.732294	0.427896	0.773131	0.67538	0.721646	0.848494	0.823685	0.399223	0.674593	0.565486	-0.598204	-0.171157	0.183203	0.12034	0.715394	0.847665	0.710154	0.679304	0.582555	0.299131	0.878021	0.327193	0.72573	0.86308
2020	940	-0.595736	-1.35663	0.739178	0.432339	0.775843	0.678027	0.724482	0.850202	0.825613	0.404928	0.675093	0.566136	-0.583259	-0.15726	0.193036	0.140277	0.720224	0.851716	0.71477	0.686893	0.588956	0.304031	0.880291	0.341502	0.730129	0.864658
2020	960	-0.538189	-1.35659	0.746062	0.436781	0.778556	0.680675	0.727318	0.851909	0.827541	0.410633	0.675594	0.566785	-0.568314	-0.143363	0.202868	0.160214	0.725055	0.855767	0.719387	0.694482	0.595357	0.30893	0.882561	0.35581	0.734528	0.866235
2020	980	-0.480642	-1.35656	0.752945	0.441224	0.781269	0.683322	0.730154	0.853616	0.829469	0.416338	0.676094	0.567435	-0.553368	-0.129466	0.2127	0.180152	0.729885	0.859817	0.724004	0.702072	0.601757	0.31383	0.884831	0.370119	0.738927	0.867813
2020	1000	-0.423095	-1.35652	0.759829	0.445667	0.783982	0.68597	0.73299	0.855324	0.831397	0.422042	0.676595	0.568085	-0.538423	-0.115569	0.222533	0.200089	0.734716	0.863868	0.728621	0.709661	0.608158	0.318729	0.887101	0.384427	0.743326	0.869391
2020	1020	-0.365549	-1.35648	0.766713	0.450109	0.786695	0.688617	0.735826	0.857031	0.833326	0.427747	0.677095	0.568734	-0.523478	-0.101672	0.232365	0.220026	0.739546	0.867919	0.733238	0.71725	0.614559	0.323629	0.889371	0.398736	0.747726	0.870968
2020	1040	-0.308002	-1.35645	0.773596	0.454552	0.789408	0.691265	0.738662	0.858739	0.835254	0.433452	0.677595	0.569384	-0.508532	-0.0877746	0.242198	0.239963	0.744377	0.87197	0.737855	0.72484	0.620959	0.328528	0.891641	0.413045	0.752125	0.872546
2020	1060	-0.250455	-1.35641	0.78048	0.458995	0.792121	0.693913	0.741499	0.860446	0.837182	0.439157	0.678096	0.570034	-0.493587	-0.0738775	0.25203	0.2599	0.749207	0.876021	0.742471	0.732429	0.62736	0.333428	0.893911	0.427353	0.756524	0.874124
2020	1080	-0.192908	-1.35637	0.787364	0.463437	0.794834	0.69656	0.744335	0.862154	0.83911	0.444862	0.678596	0.570683	-0.478642	-0.0599805	0.261862	0.279838	0.754038	0.880071	0.747088	0.740018	0.633761	0.338327	0.896181	0.441662	0.760923	0.875701
2020	1100	-0.135362	-1.35634	0.794247	0.46788	0.797547	0.699208	0.747171	0.863861	0.841038	0.450566	0.679097	0.571333	-0.463697	-0.0460835	0.271695	0.299775	0.758868	0.884122	0.751705	0.747608	0.640161	0.343227	0.898451	0.455971	0.765322	0.877279
2020	1120	-0.135354	-1.35633	0.794247	0.471569	0.80026	0.701406	0.749942	0.86553	0.842922	0.456141	0.679589	0.571972	-0.448751	-0.0433033	0.273662	0.299775	0.760359	0.884122	0.752112	0.747608	0.640725	0.348126	0.898651	0.455975	0.765709	0.878821
2020	1140	-0.135346	-1.35631	0.794247	0.475258	0.802972	0.703605	0.752713	0.867198	0.844807	0.461715	0.680081	0.572611	-0.433806	-0.0405232	0.275629	0.299775	0.761849	0.884122	0.752519	0.747608	0.641289	0.353026	0.898851	0.455979	0.766097	0.880362
2020	1160	-0.135338	-1.3563	0.794247	0.478947	0.805685	0.705803	0.755484	0.868867	0.846691	0.46729	0.680573	0.573249	-0.418861	-0.0377431	0.277596	0.299775	0.76334	0.884122	0.752926	0.747608	0.641853	0.357925	0.899051	0.455984	0.766485	0.881904
2020	1180	-0.13533	-1.35629	0.794247	0.482636	0.808398	0.708002	0.758256	0.870535	0.848575	0.472864	0.681065	0.573888	-0.403915	-0.034963	0.279563	0.299775	0.764831	0.884122	0.753332	0.747608	0.642417	0.362825	0.899251	0.455988	0.766872	0.883446
2020	1200	-0.135322	-1.35628	0.794247	0.486326	0.811111	0.710201	0.761027	0.872203	0.850459	0.478439	0.681557	0.574527	-0.38897	-0.0321829	0.28153	0.299775	0.766321	0.884122	0.753739	0.747608	0.642981	0.367724	0.899451	0.455992	0.76726	0.884987
2020	1220	-0.135314	-1.35626	0.794247	0.490015	0.813824	0.712399	0.763798	0.873872	0.852343	0.484013	0.682049	0.575165	-0.374025	-0.0294027	0.283497	0.299775	0.767812	0.884122	0.754146	0.747608	0.643545	0.372624	0.899651	0.455997	0.767648	0.886529
2020	1240	-0.135306	-1.35625	0.794247	0.493704	0.816537	0.714598	0.76657	0.87554	0.854227	0.489588	0.682541	0.575804	-0.359079	-0.0266226	0.285464	0.299775	0.769302	0.884122	0.754553	0.747608	0.644109	0.377523	0.899851	0.456001	0.768035	0.88807
2020	1260	-0.135298	-1.35624	0.794247	0.497393	0.81925	0.716796	0.769341	0.877209	0.856111	0.495162	0.683033	0.576443	-0.344134	-0.0238425	0.287431	0.299775	0.770793	0.884122	0.75496	0.747608	0.644673	0.382423	0.9	0.456006	0.768423	0.889612
2020	1280	-0.135289	-1.35623	0.794247	0.501082	0.821963	0.718995	0.772112	0.878877	0.857996	0.500736	0.683525	0.577082	-0.329189	-0.0210624	0.289398	0.299775	0.772284	0.884122	0.755367	0.747608	0.645237	0.387322	0.9	0.45601	0.768811	0.891154
2020	1300	-0.135281	-1.35622	0.794247	0.504771	0.824676	0.721193	0.774883	0.880546	0.85988	0.506311	0.684017	0.57772	-0.314243	-0.0182823	0.291365	0.299775	0.773774	0.884122	0.755773	0.747608	0.645801	0.392222	0.9	0.456014	0.769198	0.892695
2020	1320	-0.135273	-1.3562	0.794247	0.50846	0.827389	0.723392	0.777655	0.882214	0.861764	0.511885	0.684509	0.578359	-0.299298	-0.0155022	0.293332	0.299775	0.775265	0.884122	0.75618	0.747608	0.646365	0.397121	0.9	0.456019	0.769586	0.894237
2020	1340	-0.135265	-1.35619	0.794247	0.51215	0.830101	0.72559	0.780426	0.883883	0.863648	0.51746	0.685001	0.578998	-0.284353	-0.012722	0.295299	0.299775	0.776756	0.884122	0.756587	0.747608	0.646929	0.402021	0.9	0.456023	0.769974	0.895779
2020	1360	-0.135257	-1.35618	0.794247	0.515839	0.832814	0.727789	0.783197	0.885551	0.865532	0.523034	0.685493	0.579637	-0.269408	-0.00994192	0.297266	0.299775	0.778246	0.884122	0.756994	0.747608	0.647493	0.40692	0.9	0.456027	0.770361	0.89732
2020	1380	-0.135249	-1.35617	0.794247	0.519528	0.835527	0.729987	0.785969	0.887219	0.867416	0.528609	0.685985	0.580275	-0.254462	-0.0071618	0.299233	0.299775	0.779737	0.884122	0.757401	0.747608	0.648058	0.41182	0.9	0.456032	0.770749	0.898862
2020	1400	-0.135241	-1.35616	0.794247	0.523217	0.83824	0.732186	0.78874	0.888888	0.8693	0.534183	0.686477	0.580914	-0.239517	-0.00438168	0.3012	0.299775	0.781227	0.884122	0.757808	0.747608	0.648622	0.416719	0.9	0.456036	0.771137	0.9
2020	1420	-0.135233	-1.35614	0.794247	0.526906	0.840953	0.734385	0.791511	0.890556	0.871185	0.539758	0.686969	0.581553	-0.224572	-0.00160156	0.303166	0.299775	0.782718	0.884122	0.758214	0.747608	0.649186	0.421619	0.9	0.45604	0.771524	0.9
2020	1440	-0.135225	-1.35613	0.794247	0.530595	0.843666	0.736583	0.794282	0.892225	0.873069	0.545332	0.687461	0.582192	-0.209626	0.00117855	0.305133	0.299775	0.784209	0.884122	0.758621	0.747608	0.64975	0.426518	0.9	0.456045	0.771912	0.9
2020	1460	-0.135217	-1.35612	0.794247	0.534285	0.846379	0.738782	0.797054	0.893893	0.874953	0.550907	0.687953	0.58283	-0.194681	0.00395867	0.3071	0.299775	0.785699	0.884122	0.759028	0.747608	0.650314	0.431418	0.9	0.456049	0.772299	0.9
2020	1480	-0.106532	-1.35611	0.797679	0.538034	0.849084	0.741016	0.79985	0.895577	0.876854	0.55653	0.688335	0.583327	-0.179777	0.00673109	0.309062	0.299775	0.78895	0.886126	0.761419	0.751362	0.653628	0.431418	0.9	0.470307	0.774577	0.9
2020	1500	-0.0778461	-1.35611	0.801112	0.541784	0.85179	0.743251	0.802645	0.89726	0.878755	0.562154	0.688717	0.583823	-0.164873	0.00950351	0.311024	0.299775	0.792201	0.88813	0.763809	0.755117	0.656942	0.431418	0.9	0.484566	0.776855	0.9
2020	1520	-0.0491606	-1.3561	0.804544	0.545534	0.854495	0.745485	0.805441	0.898943	0.880656	0.567778	0.6891	0.58432	-0.149969	0.0122759	0.312985	0.299775	0.795451	0.890134	0.7662	0.758871	0.660256	0.431418	0.9	0.498824	0.779133	0.9
2020	1540	-0.020475	-1.3561	0.807976	0.549283	0.8572	0.74772	0.808237	0.9	0.882556	0.573402	0.689482	0.584816	-0.135065	0.0150483	0.314947	0.299775	0.798702	0.892138	0.76859	0.762626	0.66357	0.431418	0.9	0.513083	0.78141	0.9
2020	1560	0.00821052	-1.35609	0.811409	0.553033	0.859906	0.749955	0.811033	0.9	0.884457	0.579026	0.689865	0.585313	-0.120161	0.0178208	0.316908	0.299775	0.801953	0.894142	0.770981	0.76638	0.666884	0.431418	0.9	0.527341	0.783688	0.9
2020	1580	0.0368961	-1.35609	0.814841	0.556782	0.862611	0.752189	0.813829	0.9	0.886358	0.58465	0.690247	0.585809	-0.105258	0.0205932	0.31887	0.299775	0.805204	0.896146	0.773371	0.770135	0.670198	0.431418	0.9	0.5416	0.785966	0.9
2020	1600	0.0655816	-1.35608	0.818273	0.560532	0.865316	0.754424	0.816625	0.9	0.888259	0.590274	0.690629	0.586305	-0.0903537	0.0233656	0.320831	0.299775	0.808455	0.89815	0.775762	0.773889	0.673512	0.431418	0.9	0.555858	0.788244	0.9
2020	1620	0.0942671	-1.35608	0.821706	0.564282	0.868022	0.756658	0.819421	0.9	0.89016	0.595898	0.691012	0.586802	-0.0754498	0.026138	0.322793	0.299775	0.811705	0.9	0.778152	0.777644	0.676826	0.431418	0.9	0.570117	0.790521	0.9
2020	1640	0.122953	-1.35607	0.825138	0.568031	0.870727	0.758893	0.822217	0.9	0.892061	0.601522	0.691394	0.587298	-0.0605459	0.0289104	0.324754	0.299775	0.814956	0.9	0.780543	0.781398	0.680141	0.431418	0.9	0.584375	0.792799	0.9
2020	1660	0.151638	-1.35607	0.82857	0.571781	0.873433	0.761128	0.825013	0.9	0.893962	0.607146	0.691777	0.587795	-0.045642	0.0316828	0.326716	0.299775	0.818207	0.9	0.782933	0.785153	0.683455	0.431418	0.9	0.598634	0.795077	0.9
2020	1680	0.180324	-1.35606	0.832002	0.575531	0.876138	0.763362	0.827809	0.9	0.895863	0.61277	0.692159	0.588291	-0.0307381	0.0344553	0.328677	0.299775	0.821458	0.9	0.785323	0.788907	0.686769	0.431418	0.9	0.612893	0.797355	0.9
2020	1700	0.209009	-1.35606	0.835435	0.57928	0.878843	0.765597	0.830605	0.9	0.897764	0.618394	0.692541	0.588788	-0.0158342	0.0372277	0.330639	0.299775	0.824708	0.9	0.787714	0.792662	0.690083	0.431418	0.9	0.627151	0.799632	0.9
2020	1720	0.237695	-1.35605	0.838867	0.58303	0.881549	0.767831	0.8334	0.9	0.899664	0.624018	0.692924	0.589284	-0.000930258	0.0400001	0.3326	0.299775	0.827959	0.9	0.790104	0.796416	0.693397	0.431418	0.9	0.64141	0.80191	0.9
2020	1740	0.26638	-1.35605	0.842299	0.58678	0.884254	0.770066	0.836196	0.9	0.9	0.629642	0.693306	0.589781	0.0139736	0.0427725	0.334562	0.299775	0.83121	0.9	0.792495	0.800171	0.696711	0.431418	0.9	0.655668	0.804188	0.9
2020	1760	0.295066	-1.35604	0.845732	0.590529	0.88696	0.772301	0.838992	0.9	0.9	0.635266	0.693689	0.590277	0.0288776	0.0455449	0.336523	0.299775	0.834461	0.9	0.794885	0.803926	0.700025	0.431418	0.9	0.669927	0.806465	0.9
2020	1780	0.323751	-1.35604	0.849164	0.594279	0.889665	0.774535	0.841788	0.9	0.9	0.64089	0.694071	0.590774	0.0437815	0.0483174	0.338485	0.299775	0.837711	0.9	0.797276	0.80768	0.703339	0.431418	0.9	0.684185	0.808743	0.9
2020	1800	0.352437	-1.35603	0.852596	0.598029	0.89237	0.77677	0.844584	0.9	0.9	0.646514	0.694453	0.59127	0.0586854	0.0510898	0.340446	0.299775	0.840962	0.9	0.799666	0.811435	0.706653	0.431418	0.9	0.698444	0.811021	0.9
2020	1820	0.381123	-1.35603	0.856028	0.601778	0.895076	0.779004	0.84738	0.9	0.9	0.652138	0.694836	0.591767	0.0735893	0.0538622	0.342408	0.299775	0.844213	0.9	0.802057	0.815189	0.709968	0.431418	0.9	0.712702	0.813299	0.9
2020	1840	0.409808	-1.35602	0.859461	0.605528	0.897781	0.781239	0.850176	0.9	0.9	0.657762	0.695218	0.592263	0.0884932	0.0566346	0.34437	0.299775	0.847464	0.9	0.804447	0.818944	0.713282	0.431418	0.9	0.726961	0.815576	0.9
2020	1860	0.40981	-1.35602	0.859461	0.605856	0.897781	0.781435	0.850176	0.9	0.9	0.657762	0.69522	0.592265	0.0884932	0.0624856	0.348509	0.310268	0.847464	0.9	0.804466	0.818944	0.713307	0.436575	0.9	0.726962	0.815594	0.9
2020	1880	0.409813	-1.35601	0.859461	0.606185	0.897781	0.78163	0.850176	0.9	0.9	0.657762	0.695221	0.592267	0.0884932	0.0683366	0.352649	0.320761	0.847464	0.9	0.804484	0.818944	0.713332	0.441733	0.9	0.726963	0.815611	0.9
2020	1900	0.409815	-1.35601	0.859461	0.606513	0.897781	0.781826	0.850176	0.9	0.9	0.657762	0.695222	0.592269	0.0884932	0.0741876	0.356789	0.331255	0.847464	0.9	0.804502	0.818944	0.713358	0.44689	0.9	0.726964	0.815629	0.9
2020	1920	0.409817	-1.356	0.859461	0.606841	0.897781	0.782021	0.850176	0.9	0.9	0.657762	0.695224	0.59227	0.0884932	0.0800386	0.360928	0.341748	0.847464	0.9	0.80452	0.818944	0.713383	0.452047	0.9	0.726966	0.815646	0.9
2020	1940	0.409819	-1.356	0.859461	0.607169	0.897781	0.782217	0.850176	0.9	0.9	0.657762	0.695225	0.592272	0.0884932	0.0858897	0.365068	0.352241	0.847464	0.9	0.804539	0.818944	0.713408	0.457205	0.9	0.726967	0.815663	0.9
2020	1960	0.409822	-1.35599	0.859461	0.607497	0.897781	0.782413	0.850176	0.9	0.9	0.657762	0.695227	0.592274	0.0884932	0.0917407	0.369208	0.362734	0.847464	0.9	0.804557	0.818944	0.713433	0.462362	0.9	0.726968	0.815681	0.9
2020	1980	0.409824	-1.35599	0.859461	0.607826	0.897781	0.782608	0.850176	0.9	0.9	0.657762	0.695228	0.592276	0.0884932	0.0975917	0.373347	0.373228	0.847464	0.9	0.804575	0.818944	0.713459	0.467519	0.9	0.726969	0.815698	0.9
2020	2000	0.409826	-1.35598	0.859461	0.608154	0.897781	0.782804	0.850176	0.9	0.9	0.657762	0.695229	0.592278	0.0884932	0.103443	0.377487	0.383721	0.847464	0.9	0.804593	0.818944	0.713484	0.472677	0.9	0.726971	0.815716	0.9
2020	2020	0.409829	-1.35598	0.859461	0.608482	0.897781	0.783	0.850176	0.9	0.9	0.657762	0.695231	0.592279	0.0884932	0.109294	0.381627	0.394214	0.847464	0.9	0.804612	0.818944	0.713509	0.477834	0.9	0.726972	0.815733	0.9
2020	2040	0.409831	-1.35598	0.859461	0.60881	0.897781	0.783195	0.850176	0.9	0.9	0.657762	0.695232	0.592281	0.0884932	0.115145	0.385766	0.404708	0.847464	0.9	0.80463	0.818944	0.713535	0.482992	0.9	0.726973	0.81575	0.9
2020	2060	0.409833	-1.35597	0.859461	0.609139	0.897781	0.783391	0.850176	0.9	0.9	0.657762	0.695234	0.592283	0.0884932	0.120996	0.389906	0.415201	0.847464	0.9	0.804648	0.818944	0.71356	0.488149	0.9	0.726975	0.815768	0.9
2020	2080	0.409835	-1.35597	0.859461	0.609467	0.897781	0.783586	0.850176	0.9	0.9	0.657762	0.695235	0.592285	0.0884932	0.126847	0.394046	0.425694	0.847464	0.9	0.804666	0.818944	0.713585	0.493306	0.9	0.726976	0.815785	0.9
2020	2100	0.409838	-1.35596	0.859461	0.609795	0.897781	0.783782	0.850176	0.9	0.9	0.657762	0.695236	0.592287	0.0884932	0.132698	0.398185	0.436187	0.847464	0.9	0.804685	0.818944	0.713611	0.498464	0.9	0.726977	0.815803	0.9
2020	2120	0.40984	-1.35596	0.859461	0.610123	0.897781	0.783978	0.850176	0.9	0.9	0.657762	0.695238	0.592288	0.0884932	0.138549	0.402325	0.446681	0.847464	0.9	0.804703	0.818944	0.713636	0.503621	0.9	0.726978	0.81582	0.9
2020	2140	0.409842	-1.35595	0.859461	0.610452	0.897781	0.784173	0.850176	0.9	0.9	0.657762	0.695239	0.59229	0.0884932	0.1444	0.406465	0.457174	0.847464	0.9	0.804721	0.818944	0.713661	0.508778	0.9	0.72698	0.815837	0.9
2020	2160	0.409844	-1.35595	0.859461	0.61078	0.897781	0.784369	0.850176	0.9	0.9	0.657762	0.695241	0.592292	0.0884932	0.150251	0.410605	0.467667	0.847464	0.9	0.804739	0.818944	0.713687	0.513936	0.9	0.726981	0.815855	0.9
2020	2180	0.409847	-1.35594	0.859461	0.611108	0.897781	0.784564	0.850176	0.9	0.9	0.657762	0.695242	0.592294	0.0884932	0.156102	0.414744	0.47816	0.847464	0.9	0.804758	0.818944	0.713712	0.519093	0.9	0.726982	0.815872	0.9
2020	2200	0.409849	-1.35594	0.859461	0.611436	0.897781	0.78476	0.850176	0.9	0.9	0.657762	0.695243	0.592296	0.0884932	0.161953	0.418884	0.488654	0.847464	0.9	0.804776	0.818944	0.713737	0.524251	0.9	0.726983	0.81589	0.9
2020	2220	0.409851	-1.35594	0.859461	0.611436	0.897781	0.78476	0.850176	0.9	0.9	0.657762	0.695244	0.592297	0.0884932	0.161953	0.418884	0.488654	0.847464	0.9	0.804776	0.818944	0.713737	0.524251	0.9	0.726984	0.81589	0.9
2020	2240	0.409853	-1.35593	0.859461	0.611436	0.897781	0.78476	0.850176	0.9	0.9	0.657762	0.695245	0.592298	0.0884932	0.161953	0.418884	0.488654	0.847464	0.9	0.804776	0.818944	0.713737	0.524251	0.9	0.726985	0.81589	0.9
2020	2260	0.409855	-1.35593	0.859461	0.611436	0.897781	0.78476	0.850176	0.9	0.9	0.657762	0.695246	0.592299	0.0884932	0.161953	0.418884	0.488654	0.847464	0.9	0.804776	0.818944	0.713737	0.524251	0.9	0.726986	0.81589	0.9
2020	2280	0.409857	-1.35592	0.859461	0.611436	0.897781	0.78476	0.850176	0.9	0.9	0.657762	0.695247	0.5923	0.0884932	0.161953	0.418884	0.488654	0.847464	0.9	0.804776	0.818944	0.713737	0.524251	0.9	0.726987	0.81589	0.9
2020	2300	0.409859	-1.35592	0.859461	0.611436	0.897781	0.78476	0.850176	0.9	0.9	0.657762	0.695247	0.592301	0.0884932	0.161953	0.418884	0.488654	0.847464	0.9	0.804776	0.818944	0.713737	0.524251	0.9	0.726988	0.81589	0.9
2020	2320	0.409861	-1.35591	0.859461	0.611436	0.897781	0.78476	0.850176	0.9	0.9	0.657762	0.695248	0.592302	0.0884932	0.161953	0.418884	0.488654	0.847464	0.9	0.804776	0.818944	0.713737	0.524251	0.9	0.726989	0.81589	0.9
2020	2340	0.409863	-1.35591	0.859461	0.611436	0.897781	0.78476	0.850176	0.9	0.9	0.657762	0.695249	0.592303	0.0884932	0.161953	0.418884	0.488654	0.847464	0.9	0.804776	0.818944	0.713737	0.524251	0.9	0.726989	0.81589	0.9
2020	2360	0.409865	-1.3559	0.859461	0.611436	0.897781	0.78476	0.850176	0.9	0.9	0.657762	0.69525	0.592304	0.0884932	0.161953	0.418884	0.488654	0.847464	0.9	0.804776	0.818944	0.713738	0.524251	0.9	0.72699	0.81589	0.9
2020	2380	0.409867	-1.3559	0.859461	0.611436	0.897781	0.78476	0.850176	0.9	0.9	0.657762	0.695251	0.592305	0.0884932	0.161953	0.418884	0.488654	0.847464	0.9	0.804776	0.818944	0.713738	0.524251	0.9	0.726991	0.81589	0.9
2020	2400	0.409869	-1.35589	0.859461	0.611436	0.897781	0.78476	0.850176	0.9	0.9	0.657762	0.695251	0.592306	0.0884932	0.161953	0.418884	0.488654	0.847464	0.9	0.804776	0.818944	0.713738	0.524251	0.9	0.726992	0.81589	0.9
2020	2420	0.409871	-1.35589	0.859461	0.611436	0.897781	0.78476	0.850176	0.9	0.9	0.657762	0.695252	0.592307	0.0884932	0.161953	0.418884	0.488654	0.847464	0.9	0.804776	0.818944	0.713738	0.524251	0.9	0.726993	0.81589	0.9
2020	2440	0.409873	-1.35588	0.859461	0.611436	0.897781	0.78476	0.850176	0.9	0.9	0.657762	0.695253	0.592308	0.0884932	0.161953	0.418884	0.488654	0.847464	0.9	0.804776	0.818944	0.713738	0.524251	0.9	0.726994	0.81589	0.9
2020	2460	0.409875	-1.35588	0.859461	0.611436	0.897781	0.78476	0.850176	0.9	0.9	0.657762	0.695254	0.592309	0.0884932	0.161953	0.418884	0.488654	0.847464	0.9	0.804776	0.818944	0.713738	0.524251	0.9	0.726995	0.81589	0.9
2020	2480	0.409877	-1.35587	0.859461	0.611436	0.897781	0.78476	0.850176	0.9	0.9	0.657762	0.695255	0.59231	0.0884932	0.161953	0.418884	0.488654	0.847464	0.9	0.804776	0.818944	0.713738	0.524251	0.9	0.726995	0.81589	0.9
2020	2500	0.409879	-1.35587	0.859461	0.611436	0.897781	0.78476	0.850176	0.9	0.9	0.657762	0.695255	0.592311	0.0884932	0.161953	0.418884	0.488654	0.847464	0.9	0.804776	0.818944	0.713738	0.524251	0.9	0.726996	0.81589	0.9
2020	2520	0.409881	-1.35586	0.859461	0.611436	0.897781	0.78476	0.850176	0.9	0.9	0.657762	0.695256	0.592312	0.0884932	0.161953	0.418884	0.488654	0.847464	0.9	0.804776	0.818944	0.713738	0.524251	0.9	0.726997	0.81589	0.9
2020	2540	0.409883	-1.35586	0.859461	0.611436	0.897781	0.78476	0.850176	0.9	0.9	0.657762	0.695257	0.592313	0.0884932	0.161953	0.418884	0.488654	0.847464	0.9	0.804776	0.818944	0.713738	0.524251	0.9	0.726998	0.81589	0.9
2020	2560	0.409885	-1.35586	0.859461	0.611436	0.897781	0.78476	0.850176	0.9	0.9	0.657762	0.695258	0.592314	0.0884932	0.161953	0.418884	0.488654	0.847464	0.9	0.804776	0.818944	0.713738	0.524251	0.9	0.726999	0.81589	0.9
2020	2580	0.409885	-1.35585	0.859461	0.611436	0.897781	0.78476	0.850176	0.9	0.9	0.657762	0.695258	0.592315	0.0884932	0.161953	0.418884	0.488654	0.847464	0.9	0.804776	0.818944	0.713738	0.524251	0.9	0.726999	0.81589	0.9
2020	2600	0.409886	-1.35585	0.859461	0.611436	0.897781	0.78476	0.850176	0.9	0.9	0.657762	0.695259	0.592315	0.0884932	0.161953	0.418884	0.488654	0.847464	0.9	0.804777	0.818944	0.713738	0.524251	0.9	0.726999	0.81589	0.9
2020	2620	0.409887	-1.35585	0.859461	0.611436	0.897781	0.78476	0.850176	0.9	0.9	0.657762	0.695259	0.592316	0.0884932	0.161953	0.418884	0.488654	0.847464	0.9	0.804777	0.818944	0.713738	0.524251	0.9	0.727	0.81589	0.9
2020	2640	0.409887	-1.35585	0.859461	0.611436	0.897781	0.78476	0.850176	0.9	0.9	0.657762	0.695259	0.592317	0.0884932	0.161953	0.418884	0.488654	0.847464	0.9	0.804777	0.818944	0.713738	0.524251	0.9	0.727	0.81589	0.9
2020	2660	0.409888	-1.35585	0.859461	0.611436	0.897781	0.78476	0.850176	0.9	0.9	0.657762	0.69526	0.592317	0.0884932	0.161953	0.418884	0.488654	0.847464	0.9	0.804777	0.818944	0.713738	0.524251	0.9	0.727	0.81589	0.9
2020	2680	0.409888	-1.35585	0.859461	0.611436	0.897781	0.78476	0.850176	0.9	0.9	0.657762	0.69526	0.592318	0.0884932	0.161953	0.418884	0.488654	0.847464	0.9	0.804777	0.818944	0.713738	0.524251	0.9	0.727001	0.81589	0.9
2020	2700	0.409889	-1.35585	0.859461	0.611436	0.897781	0.78476	0.850176	0.9	0.9	0.657762	0.695261	0.592318	0.0884932	0.161953	0.418884	0.488654	0.847464	0.9	0.804777	0.818944	0.713738	0.524251	0.9	0.727001	0.81589	0.9
2020	2720	0.40989	-1.35585	0.859461	0.611436	0.897781	0.78476	0.850176	0.9	0.9	0.657762	0.695261	0.592319	0.0884932	0.161953	0.418884	0.488654	0.847464	0.9	0.804777	0.818944	0.713738	0.524251	0.9	0.727001	0.81589	0.9
2020	2740	0.40989	-1.35585	0.859461	0.611436	0.897781	0.78476	0.850176	0.9	0.9	0.657762	0.695262	0.592319	0.0884932	0.161953	0.418884	0.488654	0.847464	0.9	0.804777	0.818944	0.713738	0.524251	0.9	0.727002	0.81589	0.9
2020	2760	0.409891	-1.35584	0.859461	0.611436	0.897781	0.78476	0.850176	0.9	0.9	0.657762	0.695262	0.59232	0.0884932	0.161953	0.418884	0.488654	0.847464	0.9	0.804777	0.818944	0.713738	0.524251	0.9	0.727002	0.81589	0.9
2020	2780	0.409892	-1.35584	0.859461	0.611436	0.897781	0.78476	0.850176	0.9	0.9	0.657762	0.695262	0.59232	0.0884932	0.161953	0.418884	0.488654	0.847464	0.9	0.804777	0.818944	0.713738	0.524251	0.9	0.727002	0.81589	0.9
2020	2800	0.409892	-1.35584	0.859461	0.611436	0.897781	0.78476	0.850176	0.9	0.9	0.657762	0.695263	0.592321	0.0884932	0.161953	0.418884	0.488654	0.847464	0.9	0.804777	0.818944	0.713738	0.524251	0.9	0.727003	0.81589	0.9
2020	2820	0.409893	-1.35584	0.859461	0.611436	0.897781	0.78476	0.850176	0.9	0.9	0.657762	0.695263	0.592321	0.0884932	0.161953	0.418884	0.488654	0.847464	0.9	0.804777	0.818944	0.713738	0.524251	0.9	0.727003	0.81589	0.9
2020	2840	0.409894	-1.35584	0.859461	0.611436	0.897781	0.78476	0.850176	0.9	0.9	0.657762	0.695264	0.592322	0.0884932	0.161953	0.418884	0.488654	0.847464	0.9	0.804777	0.818944	0.713738	0.524251	0.9	0.727003	0.81589	0.9
2020	2860	0.409894	-1.35584	0.859461	0.611436	0.897781	0.78476	0.850176	0.9	0.9	0.657762	0.695264	0.592322	0.0884932	0.161953	0.418884	0.488654	0.847464	0.9	0.804777	0.818944	0.713738	0.524251	0.9	0.727004	0.81589	0.9
2020	2880	0.409895	-1.35584	0.859461	0.611436	0.897781	0.78476	0.850176	0.9	0.9	0.657762	0.695264	0.592323	0.0884932	0.161953	0.418884	0.488654	0.847464	0.9	0.804777	0.818944	0.713738	0.524251	0.9	0.727004	0.81589	0.9
2020	2900	0.409896	-1.35584	0.859461	0.611436	0.897781	0.78476	0.850176	0.9	0.9	0.657762	0.695265	0.592323	0.0884932	0.161953	0.418884	0.488654	0.847464	0.9	0.804777	0.818944	0.713738	0.524251	0.9	0.727004	0.81589	0.9
2020	2920	0.409896	-1.35584	0.859461	0.611436	0.897781	0.78476	0.850176	0.9	0.9	0.657762	0.695265	0.592324	0.0884932	0.161953	0.418884	0.488654	0.847464	0.9	0.804777	0.818944	0.713738	0.524251	0.9	0.727005	0.81589	0.9
2020	2940	0.409897	-1.35583	0.859461	0.611436	0.897781	0.78476	0.850176	0.9	0.9	0.657762	0.695266	0.592324	0.0884932	0.161953	0.418884	0.488654	0.847464	0.9	0.804777	0.818944	0.713738	0.524251	0.9	0.727005	0.81589	0.9
2020	2960	0.409897	-1.35583	0.859461	0.611436	0.897781	0.78476	0.850176	0.9	0.9	0.657762	0.695266	0.592325	0.0884932	0.161953	0.418884	0.488654	0.847464	0.9	0.804777	0.818944	0.713738	0.524251	0.9	0.727005	0.81589	0.9
2020	2980	0.409898	-1.35583	0.859461	0.611436	0.897781	0.78476	0.850176	0.9	0.9	0.657762	0.695266	0.592325	0.0884932	0.161953	0.418884	0.488654	0.847464	0.9	0.804777	0.818944	0.713738	0.524251	0.9	0.727006	0.81589	0.9
2020	3000	0.409899	-1.35583	0.859461	0.611436	0.897781	0.78476	0.850176	0.9	0.9	0.657762	0.695266	0.592326	0.0884932	0.161953	0.418884	0.488654	0.847464	0.9	0.804777	0.818944	0.713738	0.524251	0.9	0.727006	0.81589	0.9
2020	3020	0.409899	-1.35583	0.859461	0.611436	0.897781	0.78476	0.850176	0.9	0.9	0.657762	0.695267	0.592326	0.0884932	0.161953	0.418884	0.488654	0.847464	0.9	0.804777	0.818944	0.713738	0.524251	0.9	0.727006	0.81589	0.9
2020	3040	0.4099	-1.35583	0.859461	0.611436	0.897781	0.78476	0.850176	0.9	0.9	0.657762	0.695267	0.592326	0.0884932	0.161953	0.418884	0.488654	0.847464	0.9	0.804777	0.818944	0.713738	0.524251	0.9	0.727006	0.81589	0.9
2020	3060	0.409901	-1.35583	0.859461	0.611436	0.897781	0.78476	0.850176	0.9	0.9	0.657762	0.695267	0.592327	0.0884932	0.161953	0.418884	0.488654	0.847464	0.9	0.804777	0.818944	0.713738	0.524251	0.9	0.727006	0.81589	0.9
2020	3080	0.409901	-1.35583	0.859461	0.611436	0.897781	0.78476	0.850176	0.9	0.9	0.657762	0.695268	0.592327	0.0884932	0.161953	0.418884	0.488654	0.847464	0.9	0.804777	0.818944	0.713739	0.524251	0.9	0.727007	0.81589	0.9
[truncated: 448 more rows]

## Sheet: CH4_manure
t	Implementation costs	Canada	USA	Mexico	Central America	Brazil	Rest of South-America	North Africa	West Africa	East Africa	South Africa	West Europe	Central Europe	Turkey	Ukraine	Kazachstan	Russia	Middle East	India	Korea	China+	South East Asia	Indonesia	Japan	Oceania	Rest of South Asia	Rest of South Africa
[truncated: 804 more rows]

[truncated: 25 more sheets: CH4_ngas, CH4_oilp, CH4_rice, CH4_sewage, N2O_adip acid, N2O_fertilizer, N2O_manure, N2O_nitr acid, N2O_sewage, N2O_transport, SSP2 CH4 N2O baseline emissions, SSP2 CH4_coal, SSP2 CH4_ent fermentation, SSP2 CH4_landfills, SSP2 CH4_manure, SSP2 CH4_ngas, SSP2 CH4_oilp, SSP2 CH4_rice, SSP2 CH4_sewage, SSP2 N2O_adip acid …]
