# Supplementary material for: Data for long-term marginal abatement cost curves of non-CO2 greenhouse gases
Source: Data Brief. 2019 Jul 29;25:104334. doi: 10.1016/j.dib.2019.104334 (PMC6712488; doi:10.1016/j.dib.2019.104334)
Supplement: Multimedia component 2 [file mmc2.xlsx]

## Sheet: Info
	Description: This document contains F-gas baseline emissions and MAC curves for HFCs, PFCs and SF6 from SSP2 from IMAGE "Long-term marginal abatement cost curves of non-CO2 greenhouse gases" Mathijs J.H.M. Harmsen et al (Environmental Science & Policy, 2019), https://doi.org/10.1016/j.envsci.2019.05.013
	Contact corresponding author: mathijs.harmsen@pbl.nl
	Data is given in kt F-gas, exept for the reductions of SF6 (that is given in % reduction of the baseline).
	GWP conversion factors for the Fgasses are provided on the second sheet.
	Implementation costs are provided in (2005) $ / tonne of C equivalents)
	MASS conversion factor C / CO2	C	CO2
		1	3.66667
	$ conversion factor to the year 2015:	2005	2015
		1	1.2136
	Aggregated world regions, see for classification:
	DIM_1 = IMAGE model regions, see for classification:
	http://models.pbl.nl/image/index.php/Region_classification_map
	1	Canada
	2	USA
	3	Mexico
	4	Central America
	5	Brazil
	6	Rest of South-America
	7	North Africa
	8	West Africa
	9	East Africa
	10	South Africa
	11	West Europe
	12	Central Europe
	13	Turkey
	14	Ukraine
	15	Kazachstan
	16	Russia
	17	Middle East
	18	India
	19	Korea
	20	China+
	21	South East Asia
	22	Indonesia
	23	Japan
	24	Oceania
	25	Rest of South Asia
	26	Rest of South Africa

## Sheet: Conversion 100 yr GWP AR4
	100 year GWP (AR4)
HFCs	HFC-23	HFC-32	HFC-43_10	HFC-125	HFC-134a	HFC-143a	HFC-152a	HFC-227ea	HFC-236fa	HFC245ca
	14800	675	1640	3500	1430	4470	124	3220	9810	693
PFCs + SF6	CF4	C2F6	SF6	C6F14
	7390	12200	22800	9300

## Sheet: Baseline HFC
BASELINE HFCs (ktHFC)
	IMAGE regions (see sheet (conversion factors))	HFC-23	HFC-32	HFC-43_10	HFC-125	HFC-134a	HFC-143a	HFC-152a	HFC-227ea	HFC-236fa	HFC245ca
t	Regions	class_ 1	class_ 2	class_ 3	class_ 4	class_ 5	class_ 6	class_ 7	class_ 8	class_ 9	class_ 10
2000	Canada	0.0201351	0.0600541	0	0.142849	1.81818	0.126928	0.0970681	0	0	0
2000	USA	2.56927	1.65332	0	2.40976	37.0041	2.14118	4.45859	0	0	0
2000	Mexico	0.14046	0.0529402	0	0.0585669	0.691713	0.0520394	0.00537131	0	0	0
2000	Central America	0	0.0103089	0	0.0282378	0.32983	0.0250906	0.000923965	0	0	0
2000	Brazil	0.043226	0.0324628	0	0.0606871	0.737731	0.0539233	0.0150697	0	0	0
2000	Rest of South-America	0.0307615	0.0321864	0	0.068977	0.811502	0.0612892	0.00489436	0	0	0
2000	North Africa	0	0.0122411	0	0.0322445	0.39755	0.0286508	0.0105326	0	0	0
2000	West Africa	0	0.00305094	0	0.00825935	0.0980619	0.00733881	0.000990211	0	0	0
2000	East Africa	0	0.00121605	0	0.00329885	0.0390543	0.00293118	0.000344608	0	0	0
2000	South Africa	0	0.0265676	0	0.0706098	0.859947	0.0627401	0.018255	0	0	0
2000	West Europe	0.763861	0.640812	0	0.559931	18.2618	0.497524	6.75595	0	0	0
2000	Central Europe	0	0.0313475	0	0.0349071	1.23643	0.0310166	0.380851	0	0	0
2000	Turkey	0	0.00448656	0	0.0118404	0.145606	0.0105208	0.00369703	0	0	0
2000	Ukraine	0	0.00395305	0	0.00729422	0.142666	0.00648125	0.0265862	0	0	0
2000	Kazachstan	0	0.00220227	0	0.00604206	0.0704163	0.00536865	0.000126362	0	0	0
2000	Russia	0.127538	0.0794684	0	0.056136	2.01314	0.0498794	0.62421	0	0	0
2000	Middle East	0	0.0358181	0	0.094425	1.16291	0.083901	0.0302641	0	0	0
2000	India	0.240127	0.0614077	0	0.0205324	0.251062	0.018244	0.00576172	0	0	0
2000	Korea	0.190787	0.126496	0	0.163084	2.98888	0.144908	0.496429	0	0	0
2000	China+	2.29237	0.639502	0	0.171177	4.88457	0.152098	1.31625	0	0	0
2000	South East Asia	0	0.0344495	0	0.0649843	1.23701	0.0577416	0.218666	0	0	0
2000	Indonesia	0	0.00239148	0	0.00615378	0.0783359	0.00546792	0.00312671	0	0	0
2000	Japan	0.461786	0.406969	0	0.679924	10.4164	0.604144	1.15607	0	0	0
2000	Oceania	0.0295608	0.0423078	0	0.0539485	1.34347	0.0479357	0.324934	0	0	0
2000	Rest of South Asia	0	0.00307307	0	0.00811761	0.0996984	0.00721288	0.00247703	0	0	0
2000	Rest of South Africa	0	0.000967673	0	0.00262709	0.0310683	0.00233429	0.000259358	0	0	0
2001	Canada	0.0161081	0.081559	0.0236876	0.162113	2.04966	0.144045	0.129339	0.0507384	0	0.0241656
2001	USA	2.52637	2.17528	0.0236876	2.73621	41.1238	2.43125	5.03669	0.0507384	0	0.644527
2001	Mexico	0.156201	0.0774323	0.0236876	0.0763088	0.903047	0.0678039	0.00781013	0.0507384	0	0.0229429
2001	Central America	0	0.0164932	0.0236876	0.0367579	0.429589	0.0326611	0.00131191	0.0507384	0	0.00488686
2001	Brazil	0.0368712	0.046379	0.0236876	0.0791105	0.952125	0.0702933	0.0153106	0.0507384	0	0.0137419
2001	Rest of South-America	0.0276571	0.0480979	0.0236876	0.0898668	1.05688	0.0798508	0.00619951	0.0507384	0	0.0142512
2001	North Africa	0	0.0195047	0.0236876	0.0417329	0.515998	0.0370816	0.0142954	0.0507384	0	0.00577916
2001	West Africa	0	0.00487107	0.0236876	0.0107323	0.127442	0.00953617	0.00129524	0.0507384	0	0.00144328
2001	East Africa	0	0.0019398	0.0236876	0.00427996	0.0507234	0.00380294	0.000471496	0.0507384	0	0.000574755
2001	South Africa	0	0.0422356	0.0236876	0.0914176	1.11254	0.0812288	0.0232598	0.0507384	0	0.0125143
2001	West Europe	0.670687	0.832309	0.0236876	0.677243	20.2073	0.601762	7.9499	0.0507384	0	0.24661
2001	Central Europe	0	0.0465661	0.0236876	0.045693	1.47898	0.0406003	0.435207	0.0507384	0	0.0137974
2001	Turkey	0	0.00718039	0.0236876	0.0154509	0.189556	0.0137289	0.00462033	0.0507384	0	0.00212752
2001	Ukraine	0	0.0060644	0.0236876	0.00947187	0.176479	0.00841619	0.0305377	0.0507384	0	0.00179686
2001	Kazachstan	0	0.00349558	0.0236876	0.0078038	0.0909867	0.00693404	0.000180598	0.0507384	0	0.00103573
2001	Russia	0.113991	0.107462	0.0236876	0.0741372	2.42183	0.0658743	0.716707	0.0507384	0	0.0318405
2001	Middle East	0	0.0575891	0.0236876	0.123425	1.52258	0.109669	0.0406995	0.0507384	0	0.0170635
2001	India	0.274964	0.0881267	0.0236876	0.0271964	0.333642	0.0241652	0.00812814	0.0507384	0	0.0261116
2001	Korea	0.214755	0.183905	0.0236876	0.215174	3.54485	0.191192	0.474368	0.0507384	0	0.0544904
2001	China+	2.70463	0.925674	0.0236876	0.235688	5.56141	0.20942	1.28604	0.0507384	0	0.274274
2001	South East Asia	0	0.0510833	0.0236876	0.0860162	1.45826	0.0764294	0.208293	0.0507384	0	0.0151358
2001	Indonesia	0	0.00389079	0.0236876	0.00810941	0.10392	0.00720558	0.00443268	0.0507384	0	0.00115283
2001	Japan	0.379819	0.512519	0.0236876	0.748988	11.3206	0.665511	1.79964	0.0507384	0	0.151858
2001	Oceania	0.0236487	0.0538078	0.0236876	0.0610802	1.43549	0.0542726	0.335278	0.0507384	0	0.0159431
2001	Rest of South Asia	0	0.0049914	0.0236876	0.010702	0.131946	0.00950926	0.00349489	0.0507384	0	0.00147893
2001	Rest of South Africa	0	0.00154435	0.0236876	0.00340978	0.0403722	0.00302974	0.000358278	0.0507384	0	0.000457585
2002	Canada	0.0120811	0.103215	0.0473753	0.181378	2.28114	0.161162	0.16161	0.101477	0	0.0485717
2002	USA	2.48347	2.67963	0.0473753	3.06265	45.2435	2.72131	5.6148	0.101477	0	1.261
2002	Mexico	0.171942	0.103777	0.0473753	0.0940506	1.11438	0.0835683	0.0102489	0.101477	0	0.0488362
2002	Central America	0	0.0234777	0.0473753	0.045278	0.529349	0.0402316	0.00169986	0.101477	0	0.0110483
2002	Brazil	0.0305164	0.0610888	0.0473753	0.0975339	1.16652	0.0866634	0.0155515	0.101477	0	0.0287476
2002	Rest of South-America	0.0245526	0.0654528	0.0473753	0.110757	1.30225	0.0984123	0.00750467	0.101477	0	0.0308013
2002	North Africa	0	0.0276937	0.0473753	0.0512212	0.634446	0.0455124	0.0180581	0.101477	0	0.0130324
2002	West Africa	0	0.00692491	0.0473753	0.0132053	0.156822	0.0117335	0.00160027	0.101477	0	0.00325878
2002	East Africa	0	0.00275617	0.0473753	0.00526108	0.0623924	0.00467471	0.000598384	0.101477	0	0.00129702
2002	South Africa	0	0.0598824	0.0473753	0.112226	1.36512	0.0997175	0.0282645	0.101477	0	0.0281799
2002	West Europe	0.577513	1.01362	0.0473753	0.794555	22.1528	0.705999	9.14385	0.101477	0	0.476997
2002	Central Europe	0	0.0631042	0.0473753	0.0564788	1.72153	0.050184	0.489563	0.101477	0	0.0296961
2002	Turkey	0	0.0102232	0.0473753	0.0190615	0.233506	0.016937	0.00554363	0.101477	0	0.00481094
2002	Ukraine	0	0.00840186	0.0473753	0.0116495	0.210292	0.0103511	0.0344891	0.101477	0	0.00395382
2002	Kazachstan	0	0.00495122	0.0473753	0.00956555	0.111557	0.00849943	0.000234835	0.101477	0	0.00232999
2002	Russia	0.100445	0.13551	0.0473753	0.0921383	2.83052	0.0818692	0.809203	0.101477	0	0.0637696
2002	Middle East	0	0.082229	0.0473753	0.152426	1.88226	0.135437	0.0511348	0.101477	0	0.038696
2002	India	0.3098	0.116469	0.0473753	0.0338604	0.416223	0.0300865	0.0104946	0.101477	0	0.054809
2002	Korea	0.238723	0.245395	0.0473753	0.267264	4.10082	0.237476	0.452308	0.101477	0	0.11548
2002	China+	3.11689	1.23121	0.0473753	0.300199	6.23826	0.26674	1.25583	0.101477	0	0.579395
2002	South East Asia	0	0.0691389	0.0473753	0.107048	1.6795	0.0951172	0.197919	0.101477	0	0.0325359
2002	Indonesia	0	0.00559584	0.0473753	0.010065	0.129504	0.00894325	0.00573865	0.101477	0	0.00263334
2002	Japan	0.297852	0.606608	0.0473753	0.818052	12.2247	0.726877	2.4432	0.101477	0	0.285463
2002	Oceania	0.0177365	0.0642803	0.0473753	0.0682118	1.52751	0.0606093	0.345622	0.101477	0	0.0302495
2002	Rest of South Asia	0	0.00717154	0.0473753	0.0132865	0.164193	0.0118057	0.00451274	0.101477	0	0.00337484
2002	Rest of South Africa	0	0.00219496	0.0473753	0.00419246	0.0496761	0.00372519	0.000457198	0.101477	0	0.00103292
2003	Canada	0.00805405	0.124987	0.0710629	0.200642	2.51261	0.17828	0.193881	0.152215	0	0.0731633
2003	USA	2.44057	3.17039	0.0710629	3.3891	49.3632	3.01137	6.1929	0.152215	0	1.85583
2003	Mexico	0.187683	0.13155	0.0710629	0.111793	1.32571	0.0993328	0.0126878	0.152215	0	0.0770049
2003	Central America	0	0.0310795	0.0710629	0.0537981	0.629108	0.0478021	0.00208781	0.152215	0	0.0181929
2003	Brazil	0.0241616	0.0764105	0.0710629	0.115957	1.38091	0.103033	0.0157924	0.152215	0	0.0447281
2003	Rest of South-America	0.0214482	0.0839209	0.0710629	0.131646	1.54762	0.116974	0.00880982	0.152215	0	0.0491245
2003	North Africa	0	0.0365967	0.0710629	0.0607096	0.752894	0.0539433	0.0218209	0.152215	0	0.0214224
2003	West Africa	0	0.00915901	0.0710629	0.0156783	0.186202	0.0139309	0.0019053	0.152215	0	0.00536137
2003	East Africa	0	0.00364398	0.0710629	0.00624219	0.0740615	0.00554648	0.000725272	0.152215	0	0.00213306
2003	South Africa	0	0.0790553	0.0710629	0.133033	1.61771	0.118206	0.0332693	0.152215	0	0.0462763
2003	West Europe	0.484339	1.18707	0.0710629	0.911868	24.0983	0.810237	10.3378	0.152215	0	0.694873
2003	Central Europe	0	0.0806598	0.0710629	0.0672646	1.96408	0.0597678	0.543919	0.152215	0	0.0472155
2003	Turkey	0	0.0135353	0.0710629	0.022672	0.277456	0.0201451	0.00646694	0.152215	0	0.00792311
2003	Ukraine	0	0.0109137	0.0710629	0.0138272	0.244105	0.0122861	0.0384405	0.152215	0	0.00638851
2003	Kazachstan	0	0.00653206	0.0710629	0.0113273	0.132128	0.0100648	0.000289072	0.152215	0	0.00382365
2003	Russia	0.0868986	0.163602	0.0710629	0.11014	3.23922	0.0978641	0.9017	0.152215	0	0.0957671
2003	Middle East	0	0.109082	0.0710629	0.181426	2.24194	0.161206	0.0615701	0.152215	0	0.0638526
2003	India	0.344636	0.146064	0.0710629	0.0405244	0.498803	0.0360078	0.012861	0.152215	0	0.0855008
2003	Korea	0.262691	0.310032	0.0710629	0.319353	4.6568	0.28376	0.430247	0.152215	0	0.181482
2003	China+	3.52914	1.55169	0.0710629	0.36471	6.91511	0.324062	1.22562	0.152215	0	0.908308
2003	South East Asia	0	0.088291	0.0710629	0.12808	1.90075	0.113805	0.187546	0.152215	0	0.0516825
2003	Indonesia	0	0.00745958	0.0710629	0.0120207	0.155088	0.0106809	0.00704462	0.152215	0	0.00436658
2003	Japan	0.215885	0.691859	0.0710629	0.887115	13.1288	0.788243	3.08677	0.152215	0	0.404991
2003	Oceania	0.0118243	0.0739602	0.0710629	0.0753434	1.61954	0.0669461	0.355966	0.152215	0	0.0432938
2003	Rest of South Asia	0	0.00955361	0.0710629	0.0158709	0.19644	0.014102	0.00553059	0.152215	0	0.00559236
2003	Rest of South Africa	0	0.0029026	0.0710629	0.00497514	0.05898	0.00442064	0.000556118	0.152215	0	0.00169908
2004	Canada	0.00402703	0.146851	0.0947505	0.219906	2.74409	0.195397	0.226152	0.202954	0	0.0979008
2004	USA	2.39767	3.65044	0.0947505	3.71554	53.4829	3.30143	6.771	0.202954	0	2.43363
2004	Mexico	0.203424	0.160448	0.0947505	0.129534	1.53705	0.115097	0.0151266	0.202954	0	0.106966
2004	Central America	0	0.0391674	0.0947505	0.0623182	0.728867	0.0553727	0.00247575	0.202954	0	0.0261116
2004	Brazil	0.0178068	0.0922142	0.0947505	0.134381	1.59531	0.119403	0.0160334	0.202954	0	0.0614762
2004	Rest of South-America	0.0183437	0.103266	0.0947505	0.152536	1.793	0.135536	0.010115	0.202954	0	0.0688439
2004	North Africa	0	0.0460617	0.0947505	0.0701979	0.871342	0.0623741	0.0255837	0.202954	0	0.0307078
2004	West Africa	0	0.0115351	0.0947505	0.0181513	0.215582	0.0161282	0.00221033	0.202954	0	0.00769004
2004	East Africa	0	0.00458805	0.0947505	0.00722331	0.0857306	0.00641824	0.000852159	0.202954	0	0.0030587
2004	South Africa	0	0.0994301	0.0947505	0.153841	1.8703	0.136695	0.0382741	0.202954	0	0.0662867
2004	West Europe	0.391165	1.35434	0.0947505	1.02918	26.0437	0.914474	11.5318	0.202954	0	0.902895
2004	Central Europe	0	0.0990168	0.0947505	0.0780505	2.20662	0.0693515	0.598275	0.202954	0	0.0660112
2004	Turkey	0	0.0170594	0.0947505	0.0262826	0.321406	0.0233533	0.00739024	0.202954	0	0.0113729
2004	Ukraine	0	0.0135629	0.0947505	0.0160048	0.277918	0.014221	0.042392	0.202954	0	0.00904191
2004	Kazachstan	0	0.00821149	0.0947505	0.013089	0.152698	0.0116302	0.000343309	0.202954	0	0.00547433
2004	Russia	0.0733521	0.191728	0.0947505	0.128141	3.64791	0.113859	0.994196	0.202954	0	0.127819
2004	Middle East	0	0.137677	0.0947505	0.210427	2.60161	0.186974	0.0720055	0.202954	0	0.0917845
2004	India	0.379473	0.176645	0.0947505	0.0471884	0.581384	0.0419291	0.0152274	0.202954	0	0.117763
2004	Korea	0.286659	0.377147	0.0947505	0.371443	5.21277	0.330044	0.408186	0.202954	0	0.251431
2004	China+	3.9414	1.88393	0.0947505	0.429221	7.59195	0.381383	1.19541	0.202954	0	1.25596
2004	South East Asia	0	0.108307	0.0947505	0.149112	2.12199	0.132493	0.177173	0.202954	0	0.0722044
2004	Indonesia	0	0.00944828	0.0947505	0.0139763	0.180672	0.0124186	0.00835059	0.202954	0	0.00629885
2004	Japan	0.133918	0.770149	0.0947505	0.956179	14.0329	0.849609	3.73033	0.202954	0	0.513432
2004	Oceania	0.00591216	0.083016	0.0947505	0.0824751	1.71156	0.0732829	0.36631	0.202954	0	0.055344
2004	Rest of South Asia	0	0.0120947	0.0947505	0.0184553	0.228687	0.0163984	0.00654845	0.202954	0	0.00806314
2004	Rest of South Africa	0	0.00365515	0.0947505	0.00575783	0.0682838	0.0051161	0.000655038	0.202954	0	0.00243677
2005	Canada	0	0.168789	0.118438	0.23917	2.97557	0.212514	0.258423	0.253692	0	0.122756
2005	USA	2.35476	4.12193	0.118438	4.04199	57.6026	3.59149	7.34911	0.253692	0	2.99777
2005	Mexico	0.219164	0.190249	0.118438	0.147276	1.74838	0.130862	0.0175654	0.253692	0	0.138363
2005	Central America	0	0.0476449	0.118438	0.0708383	0.828627	0.0629432	0.0028637	0.253692	0	0.0346509
2005	Brazil	0.011452	0.108404	0.118438	0.152804	1.8097	0.135774	0.0162743	0.253692	0	0.0788394
2005	Rest of South-America	0.0152393	0.123313	0.118438	0.173426	2.03837	0.154097	0.0114201	0.253692	0	0.0896824
2005	North Africa	0	0.0559774	0.118438	0.0796863	0.98979	0.0708049	0.0293465	0.253692	0	0.0407108
2005	West Africa	0	0.0140249	0.118438	0.0206243	0.244962	0.0183256	0.00251536	0.253692	0	0.0101999
2005	East Africa	0	0.0055772	0.118438	0.00820442	0.0973996	0.00729001	0.000979047	0.253692	0	0.00405615
2005	South Africa	0	0.120768	0.118438	0.174649	2.12289	0.155184	0.0432788	0.253692	0	0.0878314
2005	West Europe	0.297991	1.51665	0.118438	1.14649	27.9892	1.01871	12.7257	0.253692	0	1.10302
2005	Central Europe	0	0.118016	0.118438	0.0888364	2.44917	0.0789352	0.652631	0.253692	0	0.08583
2005	Turkey	0	0.0207534	0.118438	0.0298931	0.365355	0.0265614	0.00831354	0.253692	0	0.0150934
2005	Ukraine	0	0.0163221	0.118438	0.0181825	0.311731	0.016156	0.0463434	0.253692	0	0.0118706
2005	Kazachstan	0	0.00996995	0.118438	0.0148508	0.173268	0.0131956	0.000397546	0.253692	0	0.00725088
2005	Russia	0.0598056	0.21988	0.118438	0.146142	4.0566	0.129854	1.08669	0.253692	0	0.159913
2005	Middle East	0	0.167668	0.118438	0.239427	2.96129	0.212742	0.0824408	0.253692	0	0.121941
2005	India	0.414309	0.208016	0.118438	0.0538524	0.663964	0.0478503	0.0175938	0.253692	0	0.151284
2005	Korea	0.310627	0.446249	0.118438	0.423533	5.76874	0.376328	0.386126	0.253692	0	0.324545
2005	China+	4.35366	2.22561	0.118438	0.493732	8.2688	0.438704	1.16519	0.253692	0	1.61862
2005	South East Asia	0	0.129014	0.118438	0.170144	2.34324	0.151181	0.166799	0.253692	0	0.0938286
2005	Indonesia	0	0.0115371	0.118438	0.0159319	0.206256	0.0141563	0.00965656	0.253692	0	0.00839065
2005	Japan	0.0519508	0.842859	0.118438	1.02524	14.9371	0.910975	4.3739	0.253692	0	0.612989
2005	Oceania	0	0.0915715	0.118438	0.0896067	1.80358	0.0796197	0.376654	0.253692	0	0.0665975
2005	Rest of South Asia	0	0.0147633	0.118438	0.0210398	0.260935	0.0186948	0.0075663	0.253692	0	0.0107369
2005	Rest of South Africa	0	0.00444369	0.118438	0.00654051	0.0775877	0.00581155	0.000753958	0.253692	0	0.00323177
2006	Canada	0	0.196891	0.142126	0.264091	3.31455	0.234657	0.342487	0.30443	0	0.152431
2006	USA	2.23947	4.61703	0.142126	4.46824	63.5008	3.97024	8.69805	0.30443	0	3.57447
2006	Mexico	0.229434	0.223499	0.142126	0.172718	2.0825	0.153468	0.0351371	0.30443	0	0.173032
2006	Central America	0	0.0586464	0.142126	0.0827866	0.974066	0.0735597	0.00591825	0.30443	0	0.0454036
2006	Brazil	0.011895	0.133061	0.142126	0.179535	2.12966	0.159525	0.0206494	0.30443	0	0.103015
2006	Rest of South-America	0.0156736	0.151033	0.142126	0.203338	2.39771	0.180675	0.0169077	0.30443	0	0.116929
2006	North Africa	0	0.0692027	0.142126	0.0925726	1.17287	0.082255	0.0445209	0.30443	0	0.0535763
2006	West Africa	0	0.0174321	0.142126	0.0242636	0.291112	0.0215593	0.00428362	0.30443	0	0.0134958
2006	East Africa	0	0.0068967	0.142126	0.00959151	0.115209	0.0085225	0.00175289	0.30443	0	0.00533938
2006	South Africa	0	0.147909	0.142126	0.20327	2.48199	0.180614	0.0554491	0.30443	0	0.11451
2006	West Europe	0.26207	1.65102	0.142126	1.23789	29.2973	1.09992	13.1058	0.30443	0	1.27821
2006	Central Europe	0	0.142198	0.142126	0.105192	2.7992	0.0934683	0.726781	0.30443	0	0.110089
2006	Turkey	0	0.0255569	0.142126	0.0350686	0.429105	0.0311601	0.00997691	0.30443	0	0.019786
2006	Ukraine	0	0.0198524	0.142126	0.0213384	0.36034	0.0189601	0.0518786	0.30443	0	0.0153696
2006	Kazachstan	0	0.0121725	0.142126	0.0172216	0.201998	0.0153022	0.000944933	0.30443	0	0.00942388
2006	Russia	0.0572058	0.263124	0.142126	0.177734	4.68774	0.157925	1.20909	0.30443	0	0.203709
2006	Middle East	0	0.208697	0.142126	0.282648	3.52113	0.251146	0.108775	0.30443	0	0.161572
2006	India	0.439232	0.237895	0.142126	0.064651	0.821478	0.0574454	0.0321647	0.30443	0	0.184176
2006	Korea	0.326292	0.527643	0.142126	0.50114	6.63258	0.445286	0.369342	0.30443	0	0.408498
2006	China+	4.43159	2.45148	0.142126	0.609508	9.66671	0.541576	1.19261	0.30443	0	1.89792
2006	South East Asia	0	0.15881	0.142126	0.203744	2.73147	0.181036	0.165981	0.30443	0	0.12295
2006	Indonesia	0	0.0145244	0.142126	0.0187642	0.249217	0.0166728	0.0142248	0.30443	0	0.0112447
2006	Japan	0.0523504	0.93786	0.142126	1.09097	15.8564	0.969377	4.66072	0.30443	0	0.726085
2006	Oceania	0	0.10362	0.142126	0.0984452	1.93663	0.0874731	0.406095	0.30443	0	0.0802219
2006	Rest of South Asia	0	0.0184367	0.142126	0.0248216	0.311743	0.0220551	0.0106961	0.30443	0	0.0142736
2006	Rest of South Africa	0	0.00550695	0.142126	0.0076541	0.0920147	0.00680102	0.00143359	0.30443	0	0.00426344
2007	Canada	0	0.225529	0.165813	0.289011	3.65353	0.256799	0.426552	0.355169	0	0.183038
2007	USA	2.12418	5.10973	0.165813	4.89449	69.399	4.34898	10.047	0.355169	0	4.14703
2007	Mexico	0.239704	0.257482	0.165813	0.19816	2.41663	0.176075	0.0527089	0.355169	0	0.208971
2007	Central America	0	0.0700478	0.165813	0.0947348	1.11951	0.0841763	0.00897279	0.355169	0	0.0568504
2007	Brazil	0.012338	0.158598	0.165813	0.206266	2.44961	0.183277	0.0250246	0.355169	0	0.128717
2007	Rest of South-America	0.0161078	0.179727	0.165813	0.23325	2.75705	0.207254	0.0223953	0.355169	0	0.145865
2007	North Africa	0	0.0829222	0.165813	0.105459	1.35595	0.0937052	0.0596954	0.355169	0	0.0672992
2007	West Africa	0	0.0209708	0.165813	0.0279029	0.337261	0.024793	0.00605188	0.355169	0	0.0170198
2007	East Africa	0	0.00826559	0.165813	0.0109786	0.133019	0.00975499	0.00252674	0.355169	0	0.00670831
2007	South Africa	0	0.176004	0.165813	0.23189	2.84108	0.206045	0.0676194	0.355169	0	0.142844
2007	West Europe	0.226149	1.78064	0.165813	1.32929	30.6053	1.18114	13.4859	0.355169	0	1.44516
2007	Central Europe	0	0.167122	0.165813	0.121548	3.14923	0.108001	0.80093	0.355169	0	0.135635
2007	Turkey	0	0.0305356	0.165813	0.0402441	0.492855	0.0357587	0.0116403	0.355169	0	0.0247825
2007	Ukraine	0	0.0235004	0.165813	0.0244942	0.408948	0.0217643	0.0574138	0.355169	0	0.0190728
2007	Kazachstan	0	0.0144507	0.165813	0.0195925	0.230727	0.0174088	0.00149232	0.355169	0	0.0117281
2007	Russia	0.054606	0.307603	0.165813	0.209326	5.31888	0.185996	1.33148	0.355169	0	0.249649
2007	Middle East	0	0.251321	0.165813	0.325869	4.08098	0.28955	0.135109	0.355169	0	0.203971
2007	India	0.464155	0.268049	0.165813	0.0754496	0.978993	0.0670405	0.0467356	0.355169	0	0.217547
2007	Korea	0.341958	0.611029	0.165813	0.578748	7.49643	0.514245	0.352558	0.355169	0	0.495908
2007	China+	4.50951	2.67272	0.165813	0.725285	11.0646	0.644449	1.22003	0.355169	0	2.16916
2007	South East Asia	0	0.189689	0.165813	0.237345	3.11971	0.210892	0.165164	0.355169	0	0.153951
2007	Indonesia	0	0.0176347	0.165813	0.0215964	0.292177	0.0191894	0.018793	0.355169	0	0.0143122
2007	Japan	0.05275	1.03187	0.165813	1.1567	16.7757	1.02778	4.94754	0.355169	0	0.837457
2007	Oceania	0	0.1157	0.165813	0.107284	2.06968	0.0953265	0.435535	0.355169	0	0.0939017
2007	Rest of South Asia	0	0.0222555	0.165813	0.0286034	0.362552	0.0254155	0.0138259	0.355169	0	0.0180625
2007	Rest of South Africa	0	0.00661052	0.165813	0.00876769	0.106442	0.0077905	0.00211323	0.355169	0	0.00536506
2008	Canada	0	0.254605	0.189501	0.313931	3.99252	0.278942	0.510616	0.405907	0	0.214404
2008	USA	2.00888	5.60048	0.189501	5.32075	75.2972	4.72773	11.3959	0.405907	0	4.7162
2008	Mexico	0.249975	0.292063	0.189501	0.223602	2.75075	0.198681	0.0702807	0.405907	0	0.245948
2008	Central America	0	0.0817759	0.189501	0.106683	1.26495	0.0947929	0.0120273	0.405907	0	0.0688639
2008	Brazil	0.0127811	0.184854	0.189501	0.232996	2.76956	0.207028	0.0293997	0.405907	0	0.155666
2008	Rest of South-America	0.0165421	0.209216	0.189501	0.263162	3.11639	0.233832	0.0278829	0.405907	0	0.176182
2008	North Africa	0	0.0970453	0.189501	0.118345	1.53903	0.105155	0.0748699	0.405907	0	0.0817224
2008	West Africa	0	0.0246168	0.189501	0.0315422	0.38341	0.0280267	0.00782014	0.405907	0	0.0207299
2008	East Africa	0	0.00967482	0.189501	0.0123657	0.150829	0.0109875	0.00330059	0.405907	0	0.00814722
2008	South Africa	0	0.204877	0.189501	0.260511	3.20018	0.231476	0.0797897	0.405907	0	0.172528
2008	West Europe	0.190227	1.90637	0.189501	1.42069	31.9134	1.26235	13.866	0.405907	0	1.60537
2008	Central Europe	0	0.192652	0.189501	0.137905	3.49926	0.122535	0.875079	0.405907	0	0.162233
2008	Turkey	0	0.0356574	0.189501	0.0454196	0.556604	0.0403574	0.0133037	0.405907	0	0.0300273
2008	Ukraine	0	0.0272445	0.189501	0.0276501	0.457557	0.0245684	0.062949	0.405907	0	0.0229427
2008	Kazachstan	0	0.0167907	0.189501	0.0219633	0.259457	0.0195154	0.00203971	0.405907	0	0.0141395
2008	Russia	0.0520062	0.353092	0.189501	0.240918	5.95002	0.214066	1.45387	0.405907	0	0.297341
2008	Middle East	0	0.295247	0.189501	0.36909	4.64082	0.327954	0.161443	0.405907	0	0.248629
2008	India	0.489078	0.298428	0.189501	0.0862482	1.13651	0.0766355	0.0613065	0.405907	0	0.251308
2008	Korea	0.357623	0.696043	0.189501	0.656356	8.36027	0.583203	0.335775	0.405907	0	0.586142
2008	China+	4.58744	2.89015	0.189501	0.841062	12.4625	0.747322	1.24745	0.405907	0	2.43381
2008	South East Asia	0	0.221453	0.189501	0.270945	3.50794	0.240747	0.164346	0.405907	0	0.186487
2008	Indonesia	0	0.0208454	0.189501	0.0244287	0.335138	0.021706	0.0233612	0.405907	0	0.0175541
2008	Japan	0.0531497	1.12506	0.189501	1.22243	17.6951	1.08618	5.23436	0.405907	0	0.947421
2008	Oceania	0	0.127807	0.189501	0.116122	2.20273	0.10318	0.464975	0.405907	0	0.107627
2008	Rest of South Asia	0	0.0261931	0.189501	0.0323853	0.413361	0.0287758	0.0169556	0.405907	0	0.0220573
2008	Rest of South Africa	0	0.00774703	0.189501	0.00988128	0.120869	0.00877998	0.00279286	0.405907	0	0.00652382
2009	Canada	0	0.284043	0.213189	0.338851	4.3315	0.301085	0.594681	0.456645	0	0.246399
2009	USA	1.89359	6.08962	0.213189	5.747	81.1954	5.10648	12.7449	0.456645	0	5.28256
2009	Mexico	0.260245	0.327139	0.213189	0.249045	3.08487	0.221288	0.0878524	0.456645	0	0.283783
2009	Central America	0	0.0937743	0.213189	0.118631	1.41039	0.105409	0.0150819	0.456645	0	0.0813464
2009	Brazil	0.0132241	0.211703	0.213189	0.259727	3.08952	0.23078	0.0337749	0.456645	0	0.183646
2009	Rest of South-America	0.0169764	0.239364	0.213189	0.293074	3.47572	0.26041	0.0333705	0.456645	0	0.207641
2009	North Africa	0	0.111503	0.213189	0.131232	1.72212	0.116605	0.0900443	0.456645	0	0.0967251
2009	West Africa	0	0.0283516	0.213189	0.0351815	0.429559	0.0312604	0.0095884	0.456645	0	0.0245941
2009	East Africa	0	0.0111174	0.213189	0.0137528	0.168638	0.01222	0.00407443	0.456645	0	0.00964403
2009	South Africa	0	0.234394	0.213189	0.289131	3.55928	0.256906	0.09196	0.456645	0	0.20333
2009	West Europe	0.154306	2.0289	0.213189	1.51209	33.2215	1.34356	14.2461	0.456645	0	1.76001
2009	Central Europe	0	0.218684	0.213189	0.15426	3.84929	0.137068	0.949228	0.456645	0	0.189702
2009	Turkey	0	0.0408975	0.213189	0.0505951	0.620354	0.044956	0.014967	0.456645	0	0.0354774
2009	Ukraine	0	0.0310681	0.213189	0.030806	0.506166	0.0273726	0.0684842	0.456645	0	0.0269507
2009	Kazachstan	0	0.0191817	0.213189	0.0243341	0.288186	0.021622	0.0025871	0.456645	0	0.0166396
2009	Russia	0.0494064	0.399417	0.213189	0.272509	6.58116	0.242137	1.57627	0.456645	0	0.346482
2009	Middle East	0	0.340252	0.213189	0.412311	5.20067	0.366357	0.187777	0.456645	0	0.295158
2009	India	0.514001	0.328994	0.213189	0.0970468	1.29402	0.0862306	0.0758774	0.456645	0	0.285393
2009	Korea	0.373288	0.782403	0.213189	0.733964	9.22411	0.652161	0.318991	0.456645	0	0.678712
2009	China+	4.66536	3.10444	0.213189	0.956838	13.8605	0.850195	1.27487	0.456645	0	2.69301
2009	South East Asia	0	0.25395	0.213189	0.304546	3.89618	0.270603	0.163528	0.456645	0	0.220294
2009	Indonesia	0	0.0241394	0.213189	0.027261	0.378099	0.0242226	0.0279294	0.456645	0	0.0209402
2009	Japan	0.0535493	1.21759	0.213189	1.28815	18.6144	1.14458	5.52118	0.456645	0	1.05622
2009	Oceania	0	0.139935	0.213189	0.124961	2.33578	0.111033	0.494415	0.456645	0	0.121389
2009	Rest of South Asia	0	0.0302289	0.213189	0.0361671	0.464169	0.0321361	0.0200854	0.456645	0	0.0262226
2009	Rest of South Africa	0	0.00891079	0.213189	0.0109949	0.135296	0.00976946	0.0034725	0.456645	0	0.00772984
2010	Canada	0	0.313785	0.236876	0.363772	4.67048	0.323228	0.678745	0.507384	0	0.27892
2010	USA	1.7783	6.5774	0.236876	6.17326	87.0937	5.48522	14.0938	0.507384	0	5.84658
2010	Mexico	0.270515	0.362628	0.236876	0.274487	3.419	0.243894	0.105424	0.507384	0	0.322336
2010	Central America	0	0.105999	0.236876	0.13058	1.55583	0.116026	0.0181364	0.507384	0	0.0942212
2010	Brazil	0.0136672	0.239051	0.236876	0.286458	3.40947	0.254531	0.0381501	0.507384	0	0.21249
2010	Rest of South-America	0.0174107	0.270063	0.236876	0.322987	3.83506	0.286988	0.0388581	0.507384	0	0.240056
2010	North Africa	0	0.126239	0.236876	0.144118	1.9052	0.128055	0.105219	0.507384	0	0.112213
2010	West Africa	0	0.0321607	0.236876	0.0388209	0.475708	0.0344941	0.0113567	0.507384	0	0.0285873
2010	East Africa	0	0.012588	0.236876	0.0151399	0.186448	0.0134525	0.00484828	0.507384	0	0.0111893
2010	South Africa	0	0.264451	0.236876	0.317752	3.91837	0.282337	0.10413	0.507384	0	0.235068
2010	West Europe	0.118385	2.14874	0.236876	1.60349	34.5295	1.42477	14.6261	0.507384	0	1.90999
2010	Central Europe	0	0.245135	0.236876	0.170617	4.19932	0.151601	1.02338	0.507384	0	0.217898
2010	Turkey	0	0.0462367	0.236876	0.0557706	0.684104	0.0495547	0.0166304	0.507384	0	0.0410993
2010	Ukraine	0	0.0349584	0.236876	0.0339619	0.554775	0.0301767	0.0740194	0.507384	0	0.0310741
2010	Kazachstan	0	0.0216156	0.236876	0.026705	0.316916	0.0237286	0.00313448	0.507384	0	0.0192138
2010	Russia	0.0468065	0.44644	0.236876	0.304101	7.2123	0.270208	1.69866	0.507384	0	0.396836
2010	Middle East	0	0.386158	0.236876	0.455532	5.76051	0.404761	0.214111	0.507384	0	0.343251
2010	India	0.538924	0.359716	0.236876	0.107845	1.45154	0.0958256	0.0904482	0.507384	0	0.319748
2010	Korea	0.388954	0.86989	0.236876	0.811572	10.0879	0.721119	0.302208	0.507384	0	0.773236
2010	China+	4.74329	3.31611	0.236876	1.07262	15.2584	0.953068	1.30229	0.507384	0	2.94765
2010	South East Asia	0	0.287059	0.236876	0.338146	4.28442	0.300459	0.16271	0.507384	0	0.255163
2010	Indonesia	0	0.0275029	0.236876	0.0300932	0.42106	0.0267392	0.0324977	0.507384	0	0.024447
2010	Japan	0.0539489	1.30955	0.236876	1.35388	19.5338	1.20299	5.80801	0.507384	0	1.16404
2010	Oceania	0	0.152081	0.236876	0.133799	2.46883	0.118887	0.523855	0.507384	0	0.135183
2010	Rest of South Asia	0	0.0343469	0.236876	0.0399489	0.514978	0.0354965	0.0232152	0.507384	0	0.0305305
2010	Rest of South Africa	0	0.0100973	0.236876	0.0121085	0.149723	0.0107589	0.00415214	0.507384	0	0.00897541
2011	Canada	0	0.407389	0.239806	0.390963	5.0247	0.347389	0.734371	0.527836	0	0.330126
2011	USA	1.74363	8.41724	0.239806	6.63977	93.2987	5.89974	15.0209	0.527836	0	6.82087
2011	Mexico	0.283191	0.464076	0.239806	0.29153	3.65848	0.259037	0.124291	0.527836	0	0.376061
2011	Central America	0	0.135584	0.239806	0.138073	1.65005	0.122685	0.0214131	0.527836	0	0.10987
2011	Brazil	0.0141959	0.30722	0.239806	0.304953	3.63376	0.270964	0.0425029	0.527836	0	0.248954
2011	Rest of South-America	0.0179069	0.346236	0.239806	0.34294	4.07963	0.304718	0.0447202	0.527836	0	0.280571
2011	North Africa	0	0.161607	0.239806	0.151562	2.02645	0.13467	0.121004	0.527836	0	0.130957
2011	West Africa	0	0.0416041	0.239806	0.0414606	0.510482	0.0368397	0.0132285	0.527836	0	0.0337137
2011	East Africa	0	0.0161719	0.239806	0.0160441	0.198759	0.0142559	0.00567049	0.527836	0	0.0131048
2011	South Africa	0	0.337432	0.239806	0.334995	4.14613	0.297659	0.116634	0.527836	0	0.273437
2011	West Europe	0.107093	2.80568	0.239806	1.80897	37.2301	1.60735	15.2443	0.527836	0	2.27357
2011	Central Europe	0	0.311303	0.239806	0.181788	4.40745	0.161527	1.06013	0.527836	0	0.252263
2011	Turkey	0	0.0593519	0.239806	0.0592137	0.727941	0.0526141	0.0183828	0.527836	0	0.0480955
2011	Ukraine	0	0.0444682	0.239806	0.0359546	0.583874	0.0319473	0.076803	0.527836	0	0.0360346
2011	Kazachstan	0	0.0274532	0.239806	0.028044	0.333704	0.0249184	0.00369844	0.527836	0	0.0222465
2011	Russia	0.0442582	0.568896	0.239806	0.329104	7.62825	0.292424	1.75751	0.527836	0	0.461002
2011	Middle East	0	0.500509	0.239806	0.487442	6.19328	0.433115	0.242361	0.527836	0	0.405585
2011	India	0.571343	0.464628	0.239806	0.117287	1.59779	0.104215	0.107056	0.527836	0	0.376509
2011	Korea	0.408569	1.11305	0.239806	0.867157	10.6992	0.770509	0.286801	0.527836	0	0.901957
2011	China+	5.15023	4.3638	0.239806	1.18972	16.7487	1.05712	1.36445	0.527836	0	3.53618
2011	South East Asia	0	0.373986	0.239806	0.366656	4.61651	0.325791	0.163228	0.527836	0	0.303057
2011	Indonesia	0	0.0356758	0.239806	0.0319621	0.454219	0.0283998	0.0376918	0.527836	0	0.0289097
2011	Japan	0.054492	1.64471	0.239806	1.4109	20.3298	1.25365	6.04336	0.527836	0	1.33278
2011	Oceania	0	0.194535	0.239806	0.143306	2.60911	0.127334	0.546272	0.527836	0	0.157641
2011	Rest of South Asia	0	0.0444003	0.239806	0.0425228	0.552703	0.0377835	0.0267702	0.527836	0	0.0359795
2011	Rest of South Africa	0	0.0129933	0.239806	0.0128471	0.159893	0.0114153	0.00487511	0.527836	0	0.0105291
2012	Canada	0	0.501887	0.242735	0.418155	5.37892	0.37155	0.789997	0.548289	0	0.381717
2012	USA	1.70896	10.2388	0.242735	7.10628	99.5037	6.31426	15.948	0.548289	0	7.7873
2012	Mexico	0.295868	0.564523	0.242735	0.308573	3.89796	0.274181	0.143159	0.548289	0	0.429355
2012	Central America	0	0.164856	0.242735	0.145567	1.74427	0.129343	0.0246898	0.548289	0	0.125384
2012	Brazil	0.0147246	0.375121	0.242735	0.323447	3.85806	0.287398	0.0468556	0.548289	0	0.285303
2012	Rest of South-America	0.0184031	0.421851	0.242735	0.362894	4.32419	0.322448	0.0505823	0.548289	0	0.320845
2012	North Africa	0	0.196642	0.242735	0.159006	2.14771	0.141284	0.13679	0.548289	0	0.149559
2012	West Africa	0	0.0510937	0.242735	0.0441004	0.545257	0.0391852	0.0151003	0.548289	0	0.03886
2012	East Africa	0	0.0197399	0.242735	0.0169483	0.21107	0.0150593	0.0064927	0.548289	0	0.0150134
2012	South Africa	0	0.409382	0.242735	0.352238	4.3739	0.31298	0.129138	0.548289	0	0.311361
2012	West Europe	0.0958022	3.47356	0.242735	2.01444	39.9306	1.78993	15.8626	0.548289	0	2.64186
2012	Central Europe	0	0.376067	0.242735	0.19296	4.61559	0.171454	1.09689	0.548289	0	0.286023
2012	Turkey	0	0.0723939	0.242735	0.0626569	0.771778	0.0556736	0.0201353	0.548289	0	0.0550602
2012	Ukraine	0	0.0538001	0.242735	0.0379472	0.612972	0.0337179	0.0795866	0.548289	0	0.0409184
2012	Kazachstan	0	0.0331678	0.242735	0.029383	0.350492	0.0261082	0.0042624	0.548289	0	0.0252262
2012	Russia	0.04171	0.689384	0.242735	0.354107	8.04419	0.314641	1.81635	0.548289	0	0.52432
2012	Middle East	0	0.615705	0.242735	0.519351	6.62605	0.461468	0.270612	0.548289	0	0.468283
2012	India	0.603762	0.569839	0.242735	0.126728	1.74405	0.112604	0.123665	0.548289	0	0.433399
2012	Korea	0.428184	1.35376	0.242735	0.922742	11.3104	0.819899	0.271394	0.548289	0	1.02962
2012	China+	5.55717	5.43859	0.242735	1.30683	18.2391	1.16118	1.42661	0.548289	0	4.13639
2012	South East Asia	0	0.462121	0.242735	0.395167	4.94861	0.351124	0.163745	0.548289	0	0.351473
2012	Indonesia	0	0.0439176	0.242735	0.0338309	0.487377	0.0300603	0.0428859	0.548289	0	0.0334021
2012	Japan	0.0550351	1.96683	0.242735	1.46792	21.1259	1.30431	6.27872	0.548289	0	1.49589
2012	Oceania	0	0.236543	0.242735	0.152812	2.74939	0.135781	0.568689	0.548289	0	0.179906
2012	Rest of South Asia	0	0.0544932	0.242735	0.0450967	0.590428	0.0400705	0.0303251	0.548289	0	0.0414455
2012	Rest of South Africa	0	0.0158829	0.242735	0.0135858	0.170063	0.0120716	0.00559809	0.548289	0	0.01208
2013	Canada	0	0.597127	0.245665	0.445346	5.73314	0.395711	0.845623	0.568742	0	0.433628
2013	USA	1.67429	12.0453	0.245665	7.57279	105.709	6.72878	16.875	0.568742	0	8.7472
2013	Mexico	0.308544	0.664138	0.245665	0.325616	4.13745	0.289324	0.162026	0.568742	0	0.482291
2013	Central America	0	0.193868	0.245665	0.153061	1.83849	0.136002	0.0279665	0.568742	0	0.140786
2013	Brazil	0.0152534	0.442799	0.245665	0.341942	4.08236	0.303831	0.0512084	0.568742	0	0.321556
2013	Rest of South-America	0.0188992	0.497003	0.245665	0.382847	4.56876	0.340178	0.0564444	0.568742	0	0.360919
2013	North Africa	0	0.231401	0.245665	0.16645	2.26896	0.147898	0.152575	0.568742	0	0.168041
2013	West Africa	0	0.0606216	0.245665	0.0467401	0.580031	0.0415308	0.0169721	0.568742	0	0.0440228
2013	East Africa	0	0.0232947	0.245665	0.0178524	0.223381	0.0158627	0.00731491	0.568742	0	0.0169164
2013	South Africa	0	0.480473	0.245665	0.369481	4.60166	0.328301	0.141642	0.568742	0	0.348915
2013	West Europe	0.084511	4.15053	0.245665	2.21992	42.6311	1.9725	16.4808	0.568742	0	3.01408
2013	Central Europe	0	0.439664	0.245665	0.204132	4.82373	0.181381	1.13365	0.568742	0	0.31928
2013	Turkey	0	0.0853752	0.245665	0.0661001	0.815616	0.058733	0.0218877	0.568742	0	0.0619987
2013	Ukraine	0	0.062984	0.245665	0.0399399	0.64207	0.0354885	0.0823703	0.568742	0	0.0457384
2013	Kazachstan	0	0.0387803	0.245665	0.0307221	0.367281	0.027298	0.00482636	0.568742	0	0.0281619
2013	Russia	0.0391617	0.808236	0.245665	0.37911	8.46014	0.336857	1.8752	0.568742	0	0.586933
2013	Middle East	0	0.731602	0.245665	0.551261	7.05882	0.489821	0.298862	0.568742	0	0.531283
2013	India	0.636182	0.6753	0.245665	0.136169	1.8903	0.120993	0.140273	0.568742	0	0.490397
2013	Korea	0.4478	1.59242	0.245665	0.978328	11.9217	0.869289	0.255987	0.568742	0	1.1564
2013	China+	5.96411	6.53591	0.245665	1.42394	19.7294	1.26524	1.48877	0.568742	0	4.74631
2013	South East Asia	0	0.551261	0.245665	0.423677	5.28071	0.376457	0.164263	0.568742	0	0.40032
2013	Indonesia	0	0.0522165	0.245665	0.0356997	0.520536	0.0317208	0.04808	0.568742	0	0.0379191
2013	Japan	0.0555783	2.27811	0.245665	1.52494	21.922	1.35498	6.51408	0.568742	0	1.65434
2013	Oceania	0	0.278178	0.245665	0.162319	2.88967	0.144228	0.591105	0.568742	0	0.202011
2013	Rest of South Asia	0	0.064619	0.245665	0.0476706	0.628153	0.0423575	0.0338801	0.568742	0	0.0469257
2013	Rest of South Africa	0	0.0187673	0.245665	0.0143245	0.180234	0.012728	0.00632106	0.568742	0	0.0136286
2014	Canada	0	0.69299	0.248594	0.472538	6.08736	0.419872	0.901248	0.589194	0	0.485807
2014	USA	1.63962	13.8391	0.248594	8.0393	111.914	7.14329	17.8021	0.589194	0	9.70162
2014	Mexico	0.321221	0.763055	0.248594	0.342658	4.37693	0.304468	0.180893	0.589194	0	0.534925
2014	Central America	0	0.222662	0.248594	0.160555	1.93272	0.14266	0.0312433	0.589194	0	0.156093
2014	Brazil	0.0157821	0.510288	0.248594	0.360436	4.30666	0.320264	0.0555612	0.589194	0	0.357728
2014	Rest of South-America	0.0193954	0.571766	0.248594	0.402801	4.81332	0.357907	0.0623065	0.589194	0	0.400826
2014	North Africa	0	0.265928	0.248594	0.173894	2.39021	0.154513	0.16836	0.589194	0	0.186423
2014	West Africa	0	0.0701816	0.248594	0.0493799	0.614806	0.0438763	0.0188439	0.589194	0	0.0491995
2014	East Africa	0	0.0268384	0.248594	0.0187566	0.235692	0.0166662	0.00813712	0.589194	0	0.0188145
2014	South Africa	0	0.550845	0.248594	0.386724	4.82942	0.343623	0.154146	0.589194	0	0.386159
2014	West Europe	0.0732198	4.83513	0.248594	2.4254	45.3317	2.15508	17.0989	0.589194	0	3.38958
2014	Central Europe	0	0.50228	0.248594	0.215304	5.03186	0.191307	1.1704	0.589194	0	0.352114
2014	Turkey	0	0.0983054	0.248594	0.0695433	0.859453	0.0617924	0.0236401	0.589194	0	0.0689151
2014	Ukraine	0	0.0720437	0.248594	0.0419326	0.671169	0.0372591	0.0851539	0.589194	0	0.0505048
2014	Kazachstan	0	0.0443069	0.248594	0.0320611	0.384069	0.0284878	0.00539032	0.589194	0	0.0310605
2014	Russia	0.0366134	0.925713	0.248594	0.404113	8.87608	0.359073	1.93405	0.589194	0	0.648954
2014	Middle East	0	0.848089	0.248594	0.583171	7.4916	0.518174	0.327112	0.589194	0	0.594537
2014	India	0.668601	0.780971	0.248594	0.145611	2.03656	0.129382	0.156881	0.589194	0	0.547485
2014	Korea	0.467415	1.82936	0.248594	1.03391	12.5329	0.918679	0.24058	0.589194	0	1.28244
2014	China+	6.37105	7.65214	0.248594	1.54105	21.2198	1.36929	1.55093	0.589194	0	5.36439
2014	South East Asia	0	0.641244	0.248594	0.452188	5.6128	0.40179	0.16478	0.589194	0	0.449532
2014	Indonesia	0	0.0605635	0.248594	0.0375685	0.553694	0.0333814	0.0532742	0.589194	0	0.0424569
2014	Japan	0.0561214	2.58029	0.248594	1.58196	22.7181	1.40565	6.74943	0.589194	0	1.80886
2014	Oceania	0	0.319502	0.248594	0.171826	3.02995	0.152675	0.613522	0.589194	0	0.223981
2014	Rest of South Asia	0	0.0747725	0.248594	0.0502445	0.665878	0.0446445	0.0374351	0.589194	0	0.0524178
2014	Rest of South Africa	0	0.0216472	0.248594	0.0150632	0.190404	0.0133843	0.00704404	0.589194	0	0.0151754
2015	Canada	0	0.789381	0.251524	0.499729	6.44158	0.444033	0.956874	0.609647	0	0.538215
2015	USA	1.60495	15.622	0.251524	8.50581	118.119	7.55781	18.7292	0.609647	0	10.6514
2015	Mexico	0.333897	0.86138	0.251524	0.359701	4.61641	0.319611	0.19976	0.609647	0	0.587305
2015	Central America	0	0.25127	0.251524	0.168049	2.02694	0.149319	0.03452	0.609647	0	0.17132
2015	Brazil	0.0163109	0.577619	0.251524	0.378931	4.53095	0.336698	0.059914	0.609647	0	0.393831
2015	Rest of South-America	0.0198916	0.646199	0.251524	0.422755	5.05789	0.375637	0.0681686	0.609647	0	0.44059
2015	North Africa	0	0.300257	0.251524	0.181338	2.51147	0.161127	0.184146	0.609647	0	0.204721
2015	West Africa	0	0.079769	0.251524	0.0520197	0.64958	0.0462219	0.0207157	0.609647	0	0.054388
2015	East Africa	0	0.0303727	0.251524	0.0196609	0.248003	0.0174696	0.00895933	0.609647	0	0.0207086
2015	South Africa	0	0.620605	0.251524	0.403968	5.05718	0.358944	0.16665	0.609647	0	0.42314
2015	West Europe	0.0619286	5.52621	0.251524	2.63088	48.0322	2.33765	17.7172	0.609647	0	3.76787
2015	Central Europe	0	0.564064	0.251524	0.226475	5.24	0.201234	1.20716	0.609647	0	0.384589
2015	Turkey	0	0.111192	0.251524	0.0729864	0.90329	0.0648518	0.0253925	0.609647	0	0.0758129
2015	Ukraine	0	0.0809979	0.251524	0.0439253	0.700267	0.0390296	0.0879376	0.609647	0	0.0552259
2015	Kazachstan	0	0.0497608	0.251524	0.0334001	0.400858	0.0296775	0.00595428	0.609647	0	0.0339278
2015	Russia	0.0340652	1.04202	0.251524	0.429116	9.29203	0.38129	1.9929	0.609647	0	0.710472
2015	Middle East	0	0.965076	0.251524	0.615081	7.92437	0.546528	0.355362	0.609647	0	0.658006
2015	India	0.70102	0.88682	0.251524	0.155052	2.18282	0.137771	0.173489	0.609647	0	0.60465
2015	Korea	0.487031	2.06485	0.251524	1.0895	13.1441	0.968069	0.225173	0.609647	0	1.40785
2015	China+	6.77799	8.78443	0.251524	1.65815	22.7102	1.47335	1.61309	0.609647	0	5.98938
2015	South East Asia	0	0.731942	0.251524	0.480698	5.9449	0.427123	0.165297	0.609647	0	0.499051
2015	Indonesia	0	0.0689512	0.251524	0.0394373	0.586853	0.0350419	0.0584683	0.609647	0	0.0470122
2015	Japan	0.0566646	2.87475	0.251524	1.63898	23.5142	1.45631	6.98479	0.609647	0	1.96006
2015	Oceania	0	0.360561	0.251524	0.181332	3.17022	0.161122	0.635938	0.609647	0	0.245837
2015	Rest of South Asia	0	0.0849494	0.251524	0.0528183	0.703603	0.0469315	0.0409901	0.609647	0	0.0579201
2015	Rest of South Africa	0	0.0245234	0.251524	0.0158018	0.200575	0.0140407	0.00776701	0.609647	0	0.0167205
2016	Canada	0	0.899985	0.254453	0.528621	6.80835	0.469704	1.02762	0.630099	0	0.59999
2016	USA	1.60884	17.7003	0.254453	9.00301	124.561	7.99959	19.8765	0.630099	0	11.8002
2016	Mexico	0.325472	0.955789	0.254453	0.381167	4.88042	0.338684	0.206482	0.630099	0	0.637192
2016	Central America	0	0.285224	0.254453	0.176999	2.13338	0.157272	0.035673	0.630099	0	0.190149
2016	Brazil	0.0158766	0.660403	0.254453	0.402788	4.81377	0.357895	0.0625776	0.630099	0	0.440269
2016	Rest of South-America	0.0193275	0.736204	0.254453	0.447806	5.35564	0.397896	0.0713179	0.630099	0	0.490802
2016	North Africa	0	0.338338	0.254453	0.189807	2.62313	0.168653	0.190192	0.630099	0	0.225559
2016	West Africa	0	0.0917459	0.254453	0.0555686	0.692495	0.0493752	0.0214944	0.630099	0	0.061164
2016	East Africa	0	0.034589	0.254453	0.0207919	0.261801	0.0184746	0.00926193	0.630099	0	0.0230593
2016	South Africa	0	0.70259	0.254453	0.424333	5.30868	0.377039	0.173491	0.630099	0	0.468393
2016	West Europe	0.0635562	5.98105	0.254453	2.60058	48.3088	2.31073	18.9108	0.630099	0	3.98737
2016	Central Europe	0	0.637408	0.254453	0.239713	5.48056	0.212996	1.24789	0.630099	0	0.424938
2016	Turkey	0	0.126908	0.254453	0.0772744	0.956018	0.0686619	0.0267302	0.630099	0	0.0846051
2016	Ukraine	0	0.0914907	0.254453	0.0462221	0.7326	0.0410705	0.0905952	0.630099	0	0.0609938
2016	Kazachstan	0	0.0560544	0.254453	0.034908	0.418705	0.0310174	0.00610977	0.630099	0	0.0373696
2016	Russia	0.0315752	1.1819	0.254453	0.459497	9.77933	0.408285	2.05598	0.630099	0	0.787933
2016	Middle East	0	1.11144	0.254453	0.657938	8.45906	0.584609	0.372211	0.630099	0	0.740962
2016	India	0.684915	0.964049	0.254453	0.168913	2.36021	0.150087	0.180958	0.630099	0	0.642699
2016	Korea	0.475037	2.32928	0.254453	1.16043	13.9996	1.03109	0.239704	0.630099	0	1.55285
2016	China+	6.65181	9.66207	0.254453	1.83952	25.096	1.6345	1.74436	0.630099	0	6.44138
2016	South East Asia	0	0.855631	0.254453	0.521801	6.44192	0.463644	0.174309	0.630099	0	0.57042
2016	Indonesia	0	0.0783975	0.254453	0.0416524	0.6185	0.0370101	0.0611569	0.630099	0	0.052265
2016	Japan	0.0573701	3.18705	0.254453	1.68587	24.1752	1.49797	7.25215	0.630099	0	2.1247
2016	Oceania	0	0.407237	0.254453	0.191285	3.31376	0.169966	0.664568	0.630099	0	0.271491
2016	Rest of South Asia	0	0.0969491	0.254453	0.0559596	0.744435	0.0497227	0.0429688	0.630099	0	0.0646327
2016	Rest of South Africa	0	0.0279648	0.254453	0.0167371	0.211998	0.0148717	0.00802373	0.630099	0	0.0186432
2017	Canada	0	1.01293	0.257383	0.557513	7.17512	0.495376	1.09838	0.650552	0	0.662873
2017	USA	1.61273	19.8098	0.257383	9.50021	131.003	8.44138	21.0238	0.650552	0	12.9638
2017	Mexico	0.317046	1.0492	0.257383	0.402632	5.14443	0.357757	0.213204	0.650552	0	0.686608
2017	Central America	0	0.319753	0.257383	0.185949	2.23982	0.165225	0.0368259	0.650552	0	0.20925
2017	Brazil	0.0154424	0.745151	0.257383	0.426644	5.09658	0.379093	0.0652413	0.650552	0	0.487635
2017	Rest of South-America	0.0187635	0.828052	0.257383	0.472857	5.65339	0.420155	0.0744671	0.650552	0	0.541887
2017	North Africa	0	0.37677	0.257383	0.198277	2.7348	0.176179	0.196238	0.650552	0	0.246563
2017	West Africa	0	0.104067	0.257383	0.0591174	0.73541	0.0525286	0.0222731	0.650552	0	0.068103
2017	East Africa	0	0.03889	0.257383	0.021923	0.275598	0.0194796	0.00956452	0.650552	0	0.02545
2017	South Africa	0	0.785743	0.257383	0.444698	5.56019	0.395135	0.180332	0.650552	0	0.5142
2017	West Europe	0.0651838	6.40909	0.257383	2.57028	48.5853	2.28381	20.1045	0.650552	0	4.19418
2017	Central Europe	0	0.711654	0.257383	0.252951	5.72112	0.224758	1.28863	0.650552	0	0.465715
2017	Turkey	0	0.142971	0.257383	0.0815623	1.00875	0.0724719	0.0280679	0.650552	0	0.093562
2017	Ukraine	0	0.102108	0.257383	0.0485189	0.764933	0.0431113	0.0932528	0.650552	0	0.0668207
2017	Kazachstan	0	0.0624038	0.257383	0.0364159	0.436553	0.0323572	0.00626526	0.650552	0	0.0408378
2017	Russia	0.0290852	1.32403	0.257383	0.489878	10.2666	0.435279	2.11906	0.650552	0	0.866463
2017	Middle East	0	1.26218	0.257383	0.700796	8.99375	0.62269	0.389061	0.650552	0	0.825984
2017	India	0.66881	1.03755	0.257383	0.182774	2.5376	0.162403	0.188427	0.650552	0	0.678984
2017	Korea	0.463043	2.59647	0.257383	1.23136	14.855	1.09412	0.254236	0.650552	0	1.69916
2017	China+	6.52564	10.518	0.257383	2.02088	27.4819	1.79564	1.87563	0.650552	0	6.88312
2017	South East Asia	0	0.984347	0.257383	0.562904	6.93894	0.500166	0.183321	0.650552	0	0.644168
2017	Indonesia	0	0.0880193	0.257383	0.0438675	0.650148	0.0389783	0.0638455	0.650552	0	0.0576009
2017	Japan	0.0580756	3.49564	0.257383	1.73276	24.8362	1.53964	7.5195	0.650552	0	2.28759
2017	Oceania	0	0.454462	0.257383	0.201238	3.4573	0.178809	0.693198	0.650552	0	0.297405
2017	Rest of South Asia	0	0.109214	0.257383	0.0591009	0.785268	0.0525139	0.0449476	0.650552	0	0.0714708
2017	Rest of South Africa	0	0.0314797	0.257383	0.0176723	0.223421	0.0157027	0.00828045	0.650552	0	0.0206007
2018	Canada	0	1.12798	0.260312	0.586404	7.54188	0.521047	1.16912	0.671005	0	0.726753
2018	USA	1.61662	21.9476	0.260312	9.99741	137.445	8.88316	22.1712	0.671005	0	14.1408
2018	Mexico	0.308621	1.14171	0.260312	0.424097	5.40844	0.37683	0.219927	0.671005	0	0.735597
2018	Central America	0	0.354801	0.260312	0.1949	2.34626	0.173177	0.0379789	0.671005	0	0.228597
2018	Brazil	0.0150081	0.831665	0.260312	0.450501	5.37939	0.400291	0.067905	0.671005	0	0.535838
2018	Rest of South-America	0.0181995	0.921559	0.260312	0.497908	5.95114	0.442414	0.0776165	0.671005	0	0.593757
2018	North Africa	0	0.415518	0.260312	0.206747	2.84646	0.183704	0.202284	0.671005	0	0.267716
2018	West Africa	0	0.116699	0.260312	0.0626663	0.778325	0.0556819	0.0230518	0.671005	0	0.0751889
2018	East Africa	0	0.0432673	0.260312	0.0230541	0.289396	0.0204846	0.00986711	0.671005	0	0.0278769
2018	South Africa	0	0.869948	0.260312	0.465063	5.81169	0.41323	0.187173	0.671005	0	0.560503
2018	West Europe	0.0668114	6.81299	0.260312	2.53998	48.8619	2.25689	21.2981	0.671005	0	4.38958
2018	Central Europe	0	0.786714	0.260312	0.266188	5.96169	0.236521	1.32937	0.671005	0	0.506876
2018	Turkey	0	0.159348	0.260312	0.0858503	1.06147	0.076282	0.0294056	0.671005	0	0.102667
2018	Ukraine	0	0.112837	0.260312	0.0508157	0.797266	0.0451521	0.0959105	0.671005	0	0.0727005
2018	Kazachstan	0	0.0688035	0.260312	0.0379238	0.4544	0.0336971	0.00642076	0.671005	0	0.0443298
2018	Russia	0.0265953	1.4682	0.260312	0.520259	10.7539	0.462274	2.18215	0.671005	0	0.945957
2018	Middle East	0	1.41684	0.260312	0.743654	9.52844	0.660771	0.40591	0.671005	0	0.912866
2018	India	0.652705	1.10769	0.260312	0.196635	2.71498	0.17472	0.195897	0.671005	0	0.713682
2018	Korea	0.451049	2.86613	0.260312	1.30229	15.7105	1.15714	0.268768	0.671005	0	1.84664
2018	China+	6.39947	11.3544	0.260312	2.20224	29.8678	1.95679	2.0069	0.671005	0	7.31561
2018	South East Asia	0	1.11759	0.260312	0.604006	7.43596	0.536687	0.192333	0.671005	0	0.720056
2018	Indonesia	0	0.097799	0.260312	0.0460825	0.681795	0.0409465	0.0665342	0.671005	0	0.0630115
2018	Japan	0.0587812	3.80088	0.260312	1.77964	25.4972	1.5813	7.78686	0.671005	0	2.44889
2018	Oceania	0	0.502182	0.260312	0.21119	3.60084	0.187652	0.721828	0.671005	0	0.323553
2018	Rest of South Asia	0	0.121717	0.260312	0.0622422	0.8261	0.0553051	0.0469263	0.671005	0	0.0784217
2018	Rest of South Africa	0	0.0350607	0.260312	0.0186076	0.234845	0.0165337	0.00853716	0.671005	0	0.0225894
2019	Canada	0	1.24493	0.263242	0.615296	7.90866	0.546719	1.23988	0.691457	0	0.791533
2019	USA	1.62051	24.1109	0.263242	10.4946	143.887	9.32494	23.3185	0.691457	0	15.3298
2019	Mexico	0.300195	1.23341	0.263242	0.445562	5.67245	0.395902	0.226649	0.691457	0	0.784203
2019	Central America	0	0.390317	0.263242	0.20385	2.4527	0.18113	0.0391319	0.691457	0	0.248165
2019	Brazil	0.0145739	0.919775	0.263242	0.474358	5.66221	0.421489	0.0705687	0.691457	0	0.584795
2019	Rest of South-America	0.0176354	1.01657	0.263242	0.522959	6.24889	0.464673	0.0807657	0.691457	0	0.646335
2019	North Africa	0	0.454551	0.263242	0.215217	2.95812	0.19123	0.20833	0.691457	0	0.289005
2019	West Africa	0	0.129612	0.263242	0.0662152	0.82124	0.0588353	0.0238305	0.691457	0	0.0824073
2019	East Africa	0	0.0477134	0.263242	0.0241852	0.303194	0.0214896	0.0101697	0.691457	0	0.0303363
2019	South Africa	0	0.955102	0.263242	0.485428	6.06319	0.431325	0.194015	0.691457	0	0.607256
2019	West Europe	0.068439	7.19511	0.263242	2.50968	49.1385	2.22996	22.4918	0.691457	0	4.57467
2019	Central Europe	0	0.862508	0.263242	0.279426	6.20225	0.248283	1.37011	0.691457	0	0.548385
2019	Turkey	0	0.176008	0.263242	0.0901382	1.1142	0.080092	0.0307432	0.691457	0	0.111906
2019	Ukraine	0	0.123668	0.263242	0.0531125	0.829599	0.0471929	0.0985681	0.691457	0	0.0786282
2019	Kazachstan	0	0.0752485	0.263242	0.0394318	0.472247	0.0350369	0.00657625	0.691457	0	0.0478432
2019	Russia	0.0241053	1.61421	0.263242	0.55064	11.2412	0.489269	2.24523	0.691457	0	1.02632
2019	Middle East	0	1.57506	0.263242	0.786511	10.0631	0.698852	0.422759	0.691457	0	1.00143
2019	India	0.6366	1.17481	0.263242	0.210497	2.89237	0.187036	0.203366	0.691457	0	0.746945
2019	Korea	0.439055	3.13804	0.263242	1.37322	16.5659	1.22017	0.283299	0.691457	0	1.99518
2019	China+	6.27329	12.1732	0.263242	2.3836	32.2536	2.11794	2.13816	0.691457	0	7.73975
2019	South East Asia	0	1.25492	0.263242	0.645109	7.93298	0.573209	0.201345	0.691457	0	0.797879
2019	Indonesia	0	0.107721	0.263242	0.0482976	0.713443	0.0429146	0.0692228	0.691457	0	0.0684895
2019	Japan	0.0594867	4.10311	0.263242	1.82653	26.1582	1.62296	8.05422	0.691457	0	2.60877
2019	Oceania	0	0.550348	0.263242	0.221143	3.74438	0.196495	0.750459	0.691457	0	0.349913
2019	Rest of South Asia	0	0.134436	0.263242	0.0653835	0.866932	0.0580963	0.0489051	0.691457	0	0.0854746
2019	Rest of South Africa	0	0.0387014	0.263242	0.0195428	0.246268	0.0173647	0.00879388	0.691457	0	0.0246064
2020	Canada	0	1.36361	0.266171	0.644188	8.27543	0.57239	1.31063	0.71191	0	0.857129
2020	USA	1.6244	26.2973	0.266171	10.9918	150.329	9.76673	24.4658	0.71191	0	16.5297
2020	Mexico	0.29177	1.32437	0.266171	0.467027	5.93646	0.414975	0.233371	0.71191	0	0.832459
2020	Central America	0	0.426257	0.266171	0.2128	2.55915	0.189083	0.0402849	0.71191	0	0.267933
2020	Brazil	0.0141396	1.00933	0.266171	0.498215	5.94502	0.442687	0.0732324	0.71191	0	0.634437
2020	Rest of South-America	0.0170714	1.11293	0.266171	0.54801	6.54664	0.486932	0.083915	0.71191	0	0.699556
2020	North Africa	0	0.493843	0.266171	0.223687	3.06979	0.198756	0.214376	0.71191	0	0.310415
2020	West Africa	0	0.142778	0.266171	0.0697641	0.864155	0.0619886	0.0246092	0.71191	0	0.089746
2020	East Africa	0	0.0522221	0.266171	0.0253162	0.316991	0.0224947	0.0104723	0.71191	0	0.0328253
2020	South Africa	0	1.04112	0.266171	0.505794	6.3147	0.449421	0.200856	0.71191	0	0.654416
2020	West Europe	0.0700666	7.55748	0.266171	2.47938	49.4151	2.20304	23.6854	0.71191	0	4.75041
2020	Central Europe	0	0.938967	0.266171	0.292664	6.44281	0.260045	1.41085	0.71191	0	0.590208
2020	Turkey	0	0.192924	0.266171	0.0944262	1.16693	0.083902	0.0320809	0.71191	0	0.121266
2020	Ukraine	0	0.13459	0.266171	0.0554093	0.861932	0.0492337	0.101226	0.71191	0	0.0845993
2020	Kazachstan	0	0.0817346	0.266171	0.0409397	0.490095	0.0363768	0.00673174	0.71191	0	0.051376
2020	Russia	0.0216153	1.76189	0.266171	0.581021	11.7285	0.516264	2.30831	0.71191	0	1.10747
2020	Middle East	0	1.7365	0.266171	0.829369	10.5978	0.736933	0.439608	0.71191	0	1.09151
2020	India	0.620496	1.23917	0.266171	0.224358	3.06976	0.199352	0.210835	0.71191	0	0.778909
2020	Korea	0.427061	3.41199	0.266171	1.44415	17.4214	1.28319	0.297831	0.71191	0	2.14468
2020	China+	6.14712	12.976	0.266171	2.56496	34.6395	2.27909	2.26943	0.71191	0	8.15633
2020	South East Asia	0	1.39595	0.266171	0.686211	8.43	0.60973	0.210357	0.71191	0	0.877454
2020	Indonesia	0	0.117773	0.266171	0.0505127	0.74509	0.0448828	0.0719114	0.71191	0	0.0740287
2020	Japan	0.0601923	4.40261	0.266171	1.87342	26.8192	1.66462	8.32157	0.71191	0	2.76735
2020	Oceania	0	0.59892	0.266171	0.231095	3.88792	0.205339	0.779089	0.71191	0	0.376464
2020	Rest of South Asia	0	0.14735	0.266171	0.0685248	0.907765	0.0608874	0.0508839	0.71191	0	0.0926198
2020	Rest of South Africa	0	0.0423962	0.266171	0.0204781	0.257691	0.0181957	0.0090506	0.71191	0	0.0266491
2021	Canada	0	1.38975	0.269596	0.656535	8.43404	0.583361	1.33575	0.731158	0	0.873558
2021	USA	1.5535	26.5	0.269596	11.0765	151.487	9.842	24.6544	0.731158	0	16.6571
2021	Mexico	0.279035	1.37738	0.269596	0.485723	6.19753	0.431587	0.253326	0.731158	0	0.937295
2021	Central America	0	0.44725	0.269596	0.223281	2.70369	0.198395	0.0506509	0.731158	0	0.318823
2021	Brazil	0.0135225	1.06249	0.269596	0.524453	6.31277	0.466001	0.101853	0.731158	0	0.772256
2021	Rest of South-America	0.0163263	1.16547	0.269596	0.573882	6.9072	0.509921	0.111205	0.731158	0	0.831673
2021	North Africa	0	0.527338	0.269596	0.238859	3.27553	0.212237	0.227796	0.731158	0	0.373132
2021	West Africa	0	0.172155	0.269596	0.0841187	1.05675	0.0747433	0.0363728	0.731158	0	0.147433
2021	East Africa	0	0.0630038	0.269596	0.030543	0.387334	0.0271389	0.0148526	0.731158	0	0.0542507
2021	South Africa	0	1.08804	0.269596	0.528591	6.59932	0.469678	0.209909	0.731158	0	0.690404
2021	West Europe	0.0670083	7.66588	0.269596	2.51494	49.9669	2.23464	23.9541	0.731158	0	4.81855
2021	Central Europe	0	0.967351	0.269596	0.301511	6.63756	0.267906	1.45349	0.731158	0	0.608049
2021	Turkey	0	0.200691	0.269596	0.0982278	1.21391	0.0872799	0.0333725	0.731158	0	0.126149
2021	Ukraine	0	0.140319	0.269596	0.0577679	0.898622	0.0513295	0.105535	0.731158	0	0.0882005
2021	Kazachstan	0	0.0938269	0.269596	0.0469965	0.570917	0.0417586	0.011495	0.731158	0	0.075346
2021	Russia	0.0206719	1.82844	0.269596	0.602968	12.1716	0.535765	2.39551	0.731158	0	1.1493
2021	Middle East	0	1.80987	0.269596	0.864408	11.0784	0.768067	0.473061	0.731158	0	1.26833
2021	India	0.593412	1.54031	0.269596	0.278879	3.81749	0.247797	0.262856	0.731158	0	1.03211
2021	Korea	0.408421	3.41562	0.269596	1.44569	17.4934	1.28456	0.322374	0.731158	0	2.25611
2021	China+	5.87881	14.5457	0.269596	2.87525	38.8839	2.55479	2.57159	0.731158	0	9.52971
2021	South East Asia	0	1.46912	0.269596	0.722179	8.90323	0.641689	0.2356	0.731158	0	1.00279
2021	Indonesia	0	0.16085	0.269596	0.0689884	0.996689	0.0612993	0.0887327	0.731158	0	0.151964
2021	Japan	0.057565	4.44658	0.269596	1.89213	27.0512	1.68125	8.30931	0.731158	0	2.75865
2021	Oceania	0	0.615303	0.269596	0.237417	3.99427	0.210956	0.8004	0.731158	0	0.386762
2021	Rest of South Asia	0	0.170448	0.269596	0.0792666	1.05308	0.0704321	0.060225	0.731158	0	0.137589
2021	Rest of South Africa	0	0.0526902	0.269596	0.0254503	0.324948	0.0226137	0.0133723	0.731158	0	0.048039
2022	Canada	0	1.41625	0.27302	0.669054	8.59486	0.594485	1.36122	0.750405	0	0.890215
2022	USA	1.48569	26.7027	0.27302	11.1612	152.646	9.91727	24.8429	0.750405	0	16.7845
2022	Mexico	0.266856	1.43236	0.27302	0.50511	6.46898	0.448813	0.274345	0.750405	0	1.04821
2022	Central America	0	0.469236	0.27302	0.234257	2.85581	0.208148	0.0618454	0.750405	0	0.373641
2022	Brazil	0.0129322	1.11812	0.27302	0.551915	6.69907	0.490402	0.132441	0.750405	0	0.919166
2022	Rest of South-America	0.0156137	1.22035	0.27302	0.600904	7.28563	0.533931	0.140542	0.750405	0	0.973208
2022	North Africa	0	0.562994	0.27302	0.255009	3.49441	0.226587	0.242024	0.750405	0	0.442036
2022	West Africa	0	0.205051	0.27302	0.100192	1.27286	0.0890253	0.0497476	0.750405	0	0.213212
2022	East Africa	0	0.0750048	0.27302	0.0363609	0.465758	0.0323083	0.019786	0.750405	0	0.0784806
2022	South Africa	0	1.13702	0.27302	0.552386	6.8964	0.490821	0.219358	0.750405	0	0.728266
2022	West Europe	0.0640836	7.77575	0.27302	2.55098	50.5257	2.26667	24.2261	0.750405	0	4.88762
2022	Central Europe	0	0.996591	0.27302	0.310625	6.8382	0.276004	1.49743	0.750405	0	0.626429
2022	Turkey	0	0.208755	0.27302	0.102175	1.26269	0.0907868	0.0347134	0.750405	0	0.131217
2022	Ukraine	0	0.146288	0.27302	0.0602256	0.936852	0.0535132	0.110024	0.750405	0	0.0919528
2022	Kazachstan	0	0.107229	0.27302	0.0537092	0.660785	0.0477231	0.0169064	0.750405	0	0.102487
2022	Russia	0.0197696	1.8975	0.27302	0.625743	12.4306	0.556002	2.39506	0.750405	0	1.19271
2022	Middle East	0	1.88581	0.27302	0.900681	11.5775	0.800297	0.508417	0.750405	0	1.45773
2022	India	0.567511	1.87833	0.27302	0.340079	4.65683	0.302176	0.321267	0.750405	0	1.31774
2022	Korea	0.390594	3.41926	0.27302	1.44723	17.5685	1.28593	0.348303	0.750405	0	2.3728
2022	China+	5.62222	16.2737	0.27302	3.21683	43.5589	2.8583	2.90541	0.750405	0	11.0581
2022	South East Asia	0	1.54601	0.27302	0.759978	9.40225	0.675275	0.262892	0.750405	0	1.13877
2022	Indonesia	0	0.209601	0.27302	0.0898975	1.28112	0.0798781	0.107629	0.750405	0	0.240919
2022	Japan	0.0550524	4.49094	0.27302	1.91101	27.2853	1.69802	8.29714	0.750405	0	2.74994
2022	Oceania	0	0.632029	0.27302	0.243871	4.10285	0.21669	0.822158	0.750405	0	0.397275
2022	Rest of South Asia	0	0.195801	0.27302	0.091057	1.21265	0.0809083	0.0705129	0.750405	0	0.187727
2022	Rest of South Africa	0	0.0639775	0.27302	0.0309022	0.398766	0.0274581	0.0181428	0.750405	0	0.0717159
2023	Canada	0	1.44312	0.276445	0.681747	8.75792	0.605763	1.38704	0.769653	0	0.907104
2023	USA	1.42084	26.9053	0.276445	11.2459	153.805	9.99254	25.0315	0.769653	0	16.9119
2023	Mexico	0.255208	1.48937	0.276445	0.525212	6.75118	0.466676	0.296475	0.769653	0	1.16547
2023	Central America	0	0.49226	0.276445	0.245751	3.01588	0.218361	0.0739192	0.769653	0	0.432624
2023	Brazil	0.0123678	1.17634	0.276445	0.580653	7.10476	0.515937	0.165098	0.769653	0	1.07563
2023	Rest of South-America	0.0149322	1.27766	0.276445	0.629125	7.68275	0.559006	0.172043	0.769653	0	1.12468
2023	North Africa	0	0.600943	0.276445	0.272198	3.72724	0.241861	0.257106	0.769653	0	0.517613
2023	West Africa	0	0.241792	0.276445	0.118145	1.51468	0.104977	0.0648915	0.769653	0	0.287886
2023	East Africa	0	0.0883308	0.276445	0.0428211	0.55297	0.0380485	0.0253226	0.769653	0	0.105771
2023	South Africa	0	1.18814	0.276445	0.577221	7.20645	0.512888	0.22922	0.769653	0	0.768096
2023	West Europe	0.0612865	7.88712	0.276445	2.58752	51.0915	2.29913	24.5016	0.769653	0	4.95762
2023	Central Europe	0	1.02671	0.276445	0.320013	7.04489	0.284347	1.54269	0.769653	0	0.645363
2023	Turkey	0	0.217126	0.276445	0.106272	1.31332	0.0944274	0.0361054	0.769653	0	0.136479
2023	Ukraine	0	0.152508	0.276445	0.0627862	0.976685	0.0557885	0.114702	0.769653	0	0.0958624
2023	Kazachstan	0	0.122064	0.276445	0.0611401	0.760569	0.0543259	0.0230336	0.769653	0	0.133126
2023	Russia	0.0189067	1.96917	0.276445	0.649377	12.6996	0.577002	2.3947	0.769653	0	1.23776
2023	Middle East	0	1.96443	0.276445	0.938228	12.0958	0.833659	0.545763	0.769653	0	1.66036
2023	India	0.542741	2.2569	0.276445	0.408621	5.59692	0.363079	0.386703	0.769653	0	1.63907
2023	Korea	0.373546	3.42289	0.276445	1.44877	17.6468	1.2873	0.375687	0.769653	0	2.49497
2023	China+	5.37682	18.1748	0.276445	3.59262	48.7043	3.19221	3.27388	0.769653	0	12.7566
2023	South East Asia	0	1.62682	0.276445	0.799699	9.92843	0.71057	0.292376	0.769653	0	1.28615
2023	Indonesia	0	0.26462	0.276445	0.113495	1.6018	0.100846	0.128812	0.769653	0	0.342078
2023	Japan	0.0526495	4.53571	0.276445	1.93006	27.5216	1.71495	8.28506	0.769653	0	2.74124
2023	Oceania	0	0.649104	0.276445	0.250459	4.19714	0.222545	0.836871	0.769653	0	0.408008
2023	Rest of South Asia	0	0.223588	0.276445	0.10398	1.38763	0.0923906	0.0818244	0.769653	0	0.243477
2023	Rest of South Africa	0	0.0763249	0.276445	0.0368662	0.479586	0.0327573	0.0233929	0.769653	0	0.0978382
2024	Canada	0	1.47036	0.27987	0.694616	8.92324	0.617198	1.41322	0.788901	0	0.924227
2024	USA	1.35883	27.108	0.27987	11.3307	154.963	10.0678	25.2201	0.788901	0	17.0393
2024	Mexico	0.244069	1.54847	0.27987	0.546056	7.04454	0.485196	0.319763	0.788901	0	1.28936
2024	Central America	0	0.516368	0.27987	0.257786	3.1843	0.229055	0.086926	0.788901	0	0.496024
2024	Brazil	0.011828	1.23726	0.27987	0.610722	7.53069	0.542655	0.199928	0.788901	0	1.24213
2024	Rest of South-America	0.0142804	1.33751	0.27987	0.658595	8.09941	0.585192	0.205825	0.788901	0	1.28663
2024	North Africa	0	0.641328	0.27987	0.29049	3.97487	0.258114	0.273094	0.788901	0	0.600388
2024	West Africa	0	0.282735	0.27987	0.13815	1.78462	0.122753	0.0819759	0.788901	0	0.37232
2024	East Africa	0	0.103095	0.27987	0.0499787	0.649727	0.0444084	0.031516	0.788901	0	0.136399
2024	South Africa	0	1.2415	0.27987	0.60314	7.53005	0.535918	0.239513	0.788901	0	0.809992
2024	West Europe	0.0586115	8	0.27987	2.62455	51.6643	2.33204	24.7805	0.788901	0	5.02857
2024	Central Europe	0	1.05775	0.27987	0.329686	7.25782	0.292941	1.58932	0.788901	0	0.664869
2024	Turkey	0	0.225816	0.27987	0.110525	1.36588	0.0982066	0.0375504	0.788901	0	0.141941
2024	Ukraine	0	0.158989	0.27987	0.0654542	1.01819	0.0581591	0.119577	0.788901	0	0.0999359
2024	Kazachstan	0	0.138469	0.27987	0.069357	0.87122	0.0616269	0.0299509	0.788901	0	0.167623
2024	Russia	0.0180815	2.04354	0.27987	0.673903	12.979	0.598794	2.39443	0.788901	0	1.28451
2024	Middle East	0	2.04579	0.27987	0.977089	12.6339	0.868188	0.585188	0.788901	0	1.87686
2024	India	0.519052	2.68003	0.27987	0.485231	6.6477	0.43115	0.459859	0.788901	0	1.99969
2024	Korea	0.357241	3.42652	0.27987	1.4503	17.7285	1.28866	0.404597	0.788901	0	2.62289
2024	China+	5.14214	20.2648	0.27987	4.00575	54.3636	3.55929	3.68024	0.788901	0	14.6419
2024	South East Asia	0	1.71173	0.27987	0.84144	10.4832	0.747658	0.324201	0.788901	0	1.44572
2024	Indonesia	0	0.326556	0.27987	0.14006	1.96248	0.124449	0.152513	0.788901	0	0.456737
2024	Japan	0.0503515	4.58087	0.27987	1.94928	27.76	1.73202	8.27309	0.788901	0	2.73253
2024	Oceania	0	0.666535	0.27987	0.257185	4.29309	0.228521	0.851752	0.788901	0	0.418965
2024	Rest of South Asia	0	0.254003	0.27987	0.118124	1.57923	0.104959	0.0942419	0.788901	0	0.305309
2024	Rest of South Africa	0	0.0898027	0.27987	0.0433762	0.567874	0.0385418	0.0291552	0.788901	0	0.126573
2025	Canada	0	1.48442	0.283294	0.701257	9.01649	0.623099	1.43977	0.808149	0	0.941587
2025	USA	1.29952	27.3107	0.283294	11.4154	156.122	10.1431	25.4086	0.808149	0	17.1667
2025	Mexico	0.233416	1.60975	0.283294	0.567666	7.34946	0.504397	0.344259	0.808149	0	1.42018
2025	Central America	0	0.54161	0.283294	0.270388	3.36148	0.240252	0.100922	0.808149	0	0.564104
2025	Brazil	0.0113117	1.30099	0.283294	0.64218	7.97777	0.570606	0.237043	0.808149	0	1.41917
2025	Rest of South-America	0.0136571	1.40001	0.283294	0.689367	8.53651	0.612534	0.242017	0.808149	0	1.45962
2025	North Africa	0	0.684299	0.283294	0.309954	4.23821	0.275408	0.290039	0.808149	0	0.690918
2025	West Africa	0	0.328261	0.283294	0.160395	2.08525	0.142518	0.101186	0.808149	0	0.467456
2025	East Africa	0	0.119421	0.283294	0.0578929	0.756846	0.0514405	0.0384243	0.808149	0	0.170662
2025	South Africa	0	1.29717	0.283294	0.63019	7.86776	0.559953	0.250255	0.808149	0	0.854057
2025	West Europe	0.0560533	8.11441	0.283294	2.66209	52.2443	2.36539	25.0629	0.808149	0	5.10049
2025	Central Europe	0	1.08971	0.283294	0.33965	7.47717	0.301795	1.63735	0.808149	0	0.684964
2025	Turkey	0	0.234836	0.283294	0.11494	1.42044	0.10213	0.0390504	0.808149	0	0.147611
2025	Ukraine	0	0.165741	0.283294	0.0682339	1.06143	0.060629	0.124655	0.808149	0	0.10418
2025	Kazachstan	0	0.15659	0.283294	0.0784334	0.993772	0.0696917	0.037739	0.808149	0	0.206368
2025	Russia	0.0172923	2.12072	0.283294	0.699354	13.2692	0.621409	2.39426	0.808149	0	1.33302
2025	Middle East	0	2.13	0.283294	1.01731	13.1926	0.903923	0.626787	0.808149	0	2.10792
2025	India	0.496396	3.15207	0.283294	0.570696	7.81997	0.50709	0.541489	0.808149	0	2.40349
2025	Korea	0.341649	3.43016	0.283294	1.45184	17.8137	1.29003	0.435107	0.808149	0	2.75679
2025	China+	4.91769	22.5611	0.283294	4.45965	60.584	3.9626	4.12804	0.808149	0	16.7319
2025	South East Asia	0	1.80095	0.283294	0.885299	11.0681	0.786629	0.358528	0.808149	0	1.61834
2025	Indonesia	0	0.396122	0.283294	0.169896	2.36726	0.15096	0.178984	0.808149	0	0.586317
2025	Japan	0.0481538	4.62644	0.283294	1.96867	28.0007	1.74925	8.2612	0.808149	0	2.72383
2025	Oceania	0	0.684328	0.283294	0.26405	4.39073	0.234621	0.866802	0.808149	0	0.430149
2025	Rest of South Asia	0	0.287253	0.283294	0.133586	1.78876	0.118698	0.107854	0.808149	0	0.373733
2025	Rest of South Africa	0	0.104485	0.283294	0.0504682	0.664124	0.0448433	0.0354641	0.808149	0	0.158099
2026	Canada	0	1.49747	0.286719	0.707424	9.10448	0.628579	1.46673	0.827397	0	0.959215
2026	USA	1.2428	27.504	0.286719	11.4962	157.227	10.2149	25.5885	0.827397	0	17.2882
2026	Mexico	0.223228	1.67227	0.286719	0.589713	7.66174	0.523987	0.369791	0.827397	0	1.55728
2026	Central America	0	0.567351	0.286719	0.283238	3.54355	0.25167	0.115827	0.827397	0	0.636373
2026	Brazil	0.010818	1.35947	0.286719	0.671047	8.39644	0.596256	0.274904	0.827397	0	1.59767
2026	Rest of South-America	0.013061	1.46193	0.286719	0.719856	8.97452	0.639625	0.280111	0.827397	0	1.64053
2026	North Africa	0	0.727214	0.286719	0.329393	4.50089	0.292681	0.306817	0.827397	0	0.786773
2026	West Africa	0	0.379257	0.286719	0.185313	2.42237	0.164659	0.122876	0.827397	0	0.575024
2026	East Africa	0	0.137776	0.286719	0.0667913	0.877354	0.0593471	0.046223	0.827397	0	0.209393
2026	South Africa	0	1.34887	0.286719	0.655306	8.18132	0.58227	0.260229	0.827397	0	0.896141
2026	West Europe	0.0536067	8.23473	0.286719	2.70156	52.8481	2.40046	25.3571	0.827397	0	5.17612
2026	Central Europe	0	1.1198	0.286719	0.349026	7.68359	0.310126	1.68255	0.827397	0	0.703873
2026	Turkey	0	0.243123	0.286719	0.118996	1.47057	0.105733	0.0404284	0.827397	0	0.15282
2026	Ukraine	0	0.172341	0.286719	0.0709512	1.1037	0.0630434	0.129619	0.827397	0	0.108329
2026	Kazachstan	0	0.173902	0.286719	0.0871048	1.11218	0.0773966	0.0457793	0.827397	0	0.245991
2026	Russia	0.0165375	2.19408	0.286719	0.723546	13.5427	0.642904	2.39303	0.827397	0	1.37913
2026	Middle East	0	2.21622	0.286719	1.05849	13.7668	0.940514	0.67038	0.827397	0	2.35329
2026	India	0.47473	3.64845	0.286719	0.660567	9.0528	0.586945	0.627376	0.827397	0	2.83199
2026	Korea	0.326736	3.43044	0.286719	1.45196	17.8792	1.29013	0.464171	0.827397	0	2.87757
2026	China+	4.70305	24.6075	0.286719	4.86417	66.1404	4.32204	4.53364	0.827397	0	18.6856
2026	South East Asia	0	1.88571	0.286719	0.926967	11.6293	0.823653	0.393652	0.827397	0	1.79636
2026	Indonesia	0	0.469222	0.286719	0.201249	2.79163	0.178819	0.206359	0.827397	0	0.724847
2026	Japan	0.046052	4.67093	0.286719	1.9876	28.2334	1.76608	8.24351	0.827397	0	2.71301
2026	Oceania	0	0.700713	0.286719	0.270373	4.48094	0.240239	0.880798	0.827397	0	0.440448
2026	Rest of South Asia	0	0.323039	0.286719	0.150229	2.01441	0.133486	0.122558	0.827397	0	0.448573
2026	Rest of South Africa	0	0.120315	0.286719	0.0581141	0.767986	0.051637	0.042308	0.827397	0	0.192383
2027	Canada	0	1.51053	0.290143	0.71359	9.1927	0.634058	1.49407	0.846644	0	0.977099
2027	USA	1.18855	27.6973	0.290143	11.577	158.332	10.2867	25.7683	0.846644	0	17.4097
2027	Mexico	0.213484	1.73707	0.290143	0.612563	7.98619	0.544291	0.39661	0.846644	0	1.70179
2027	Central America	0	0.594274	0.290143	0.296679	3.73485	0.263613	0.131807	0.846644	0	0.713715
2027	Brazil	0.0103458	1.42025	0.290143	0.701046	8.83274	0.622912	0.3148	0.846644	0	1.78548
2027	Rest of South-America	0.0124909	1.52644	0.290143	0.751622	9.43286	0.667851	0.320702	0.846644	0	1.83283
2027	North Africa	0	0.772701	0.290143	0.349996	4.77916	0.310987	0.324533	0.846644	0	0.890828
2027	West Africa	0	0.435826	0.290143	0.212953	2.79684	0.189219	0.147165	0.846644	0	0.695691
2027	East Africa	0	0.158063	0.290143	0.076626	1.01069	0.0680857	0.0549081	0.846644	0	0.252633
2027	South Africa	0	1.40258	0.290143	0.681398	8.50707	0.605453	0.27059	0.846644	0	0.940189
2027	West Europe	0.0512669	8.35676	0.290143	2.74159	53.46	2.43603	25.6553	0.846644	0	5.25282
2027	Central Europe	0	1.15071	0.290143	0.358661	7.89569	0.318687	1.729	0.846644	0	0.723302
2027	Turkey	0	0.251688	0.290143	0.123188	1.52238	0.109459	0.0418527	0.846644	0	0.158204
2027	Ukraine	0	0.179201	0.290143	0.0737752	1.14763	0.0655527	0.134778	0.846644	0	0.112641
2027	Kazachstan	0	0.192643	0.290143	0.096492	1.2406	0.0857376	0.0545911	0.846644	0	0.289352
2027	Russia	0.0158157	2.26997	0.290143	0.748573	13.8259	0.665142	2.39188	0.846644	0	1.42684
2027	Middle East	0	2.30544	0.290143	1.1011	14.3629	0.978377	0.716324	0.846644	0	2.61452
2027	India	0.454009	4.19467	0.290143	0.759463	10.4094	0.674818	0.721903	0.846644	0	3.3048
2027	Korea	0.312475	3.43071	0.290143	1.45208	17.9476	1.29024	0.494564	0.846644	0	3.00305
2027	China+	4.49777	26.8047	0.290143	5.29849	72.108	4.70796	4.97003	0.846644	0	20.7961
2027	South East Asia	0	1.97437	0.290143	0.97055	12.2183	0.862379	0.431267	0.846644	0	1.98745
2027	Indonesia	0	0.549852	0.290143	0.235831	3.25945	0.209547	0.236435	0.846644	0	0.878284
2027	Japan	0.044042	4.71578	0.290143	2.00668	28.4681	1.78303	8.22591	0.846644	0	2.70219
2027	Oceania	0	0.717396	0.290143	0.27681	4.57254	0.245958	0.894935	0.846644	0	0.450935
2027	Rest of South Asia	0	0.362001	0.290143	0.168348	2.26016	0.149585	0.138603	0.846644	0	0.530881
2027	Rest of South Africa	0	0.137469	0.290143	0.0664001	0.880611	0.0589996	0.0497558	0.846644	0	0.229754
2028	Canada	0	1.52358	0.293568	0.719757	9.28117	0.639537	1.52181	0.865892	0	0.995242
2028	USA	1.13668	27.8906	0.293568	11.6578	159.437	10.3585	25.9481	0.865892	0	17.5312
2028	Mexico	0.204166	1.80422	0.293568	0.636244	8.32323	0.565332	0.42477	0.865892	0	1.854
2028	Central America	0	0.622432	0.293568	0.310737	3.93581	0.276104	0.148924	0.865892	0	0.796423
2028	Brazil	0.00989423	1.4834	0.293568	0.732218	9.28732	0.65061	0.356814	0.865892	0	1.98299
2028	Rest of South-America	0.0119457	1.59365	0.293568	0.784716	9.91241	0.697256	0.363919	0.865892	0	2.03712
2028	North Africa	0	0.820906	0.293568	0.37183	5.07391	0.330388	0.343239	0.865892	0	1.00367
2028	West Africa	0	0.49847	0.293568	0.243562	3.21205	0.216417	0.174298	0.865892	0	0.83069
2028	East Africa	0	0.180448	0.293568	0.0874776	1.15796	0.0777279	0.0645584	0.865892	0	0.300788
2028	South Africa	0	1.45837	0.293568	0.708502	8.84547	0.629537	0.281354	0.865892	0	0.986287
2028	West Europe	0.0490292	8.48053	0.293568	2.7822	54.0799	2.47211	25.9574	0.865892	0	5.33061
2028	Central Europe	0	1.18247	0.293568	0.36856	8.11361	0.327483	1.77672	0.865892	0	0.743266
2028	Turkey	0	0.260541	0.293568	0.127521	1.57593	0.113309	0.0433249	0.865892	0	0.163769
2028	Ukraine	0	0.18633	0.293568	0.0767101	1.19328	0.0681604	0.14014	0.865892	0	0.117121
2028	Kazachstan	0	0.212917	0.293568	0.106647	1.37976	0.0947609	0.0642343	0.865892	0	0.336741
2028	Russia	0.0151254	2.34848	0.293568	0.774463	14.1191	0.688146	2.39082	0.865892	0	1.47619
2028	Middle East	0	2.39776	0.293568	1.14519	14.9816	1.01755	0.764722	0.865892	0	2.89236
2028	India	0.434193	4.79494	0.293568	0.868145	11.9004	0.771387	0.825801	0.865892	0	3.82573
2028	Korea	0.298837	3.43099	0.293568	1.45219	18.0191	1.29034	0.526338	0.865892	0	3.13342
2028	China+	4.30146	29.1628	0.293568	5.76461	78.5143	5.12213	5.4393	0.865892	0	23.0741
2028	South East Asia	0	2.06711	0.293568	1.01613	12.8363	0.902882	0.471526	0.865892	0	2.19243
2028	Indonesia	0	0.63866	0.293568	0.27392	3.77445	0.243391	0.26944	0.865892	0	1.04793
2028	Japan	0.0421196	4.76098	0.293568	2.02592	28.7047	1.80012	8.20838	0.865892	0	2.69137
2028	Oceania	0	0.734383	0.293568	0.283365	4.66556	0.251783	0.909214	0.865892	0	0.461613
2028	Rest of South Asia	0	0.404376	0.293568	0.188055	2.52752	0.167095	0.156093	0.865892	0	0.621247
2028	Rest of South Africa	0	0.156031	0.293568	0.0753659	1.00254	0.066966	0.0578454	0.865892	0	0.270408
2029	Canada	0	1.53663	0.296992	0.725924	9.36988	0.645017	1.54996	0.88514	0	1.01365
2029	USA	1.08706	28.0839	0.296992	11.7386	160.542	10.4302	26.128	0.88514	0	17.6527
2029	Mexico	0.195255	1.87381	0.296992	0.660783	8.67334	0.587137	0.454326	0.88514	0	2.01428
2029	Central America	0	0.651881	0.296992	0.325438	4.14691	0.289167	0.167244	0.88514	0	0.884805
2029	Brazil	0.00946237	1.54901	0.296992	0.764604	9.76088	0.679386	0.401035	0.88514	0	2.19059
2029	Rest of South-America	0.0114243	1.66366	0.296992	0.81919	10.4141	0.727889	0.409895	0.88514	0	2.254
2029	North Africa	0	0.871987	0.296992	0.394968	5.38608	0.350947	0.362989	0.88514	0	1.12591
2029	West Africa	0	0.567729	0.296992	0.277404	3.67163	0.246486	0.204537	0.88514	0	0.981357
2029	East Africa	0	0.205109	0.296992	0.099433	1.32036	0.0883508	0.075259	0.88514	0	0.354294
2029	South Africa	0	1.51633	0.296992	0.736659	9.19699	0.654555	0.292535	0.88514	0	1.03453
2029	West Europe	0.0468892	8.60605	0.296992	2.82338	54.7081	2.5087	26.2636	0.88514	0	5.40952
2029	Central Europe	0	1.2151	0.296992	0.378732	8.33753	0.336521	1.82575	0.88514	0	0.763779
2029	Turkey	0	0.269691	0.296992	0.132	1.63127	0.117288	0.0448464	0.88514	0	0.16952
2029	Ukraine	0	0.193738	0.296992	0.07976	1.24073	0.0708705	0.145711	0.88514	0	0.121778
2029	Kazachstan	0	0.234836	0.296992	0.117626	1.53047	0.104516	0.0747733	0.88514	0	0.388467
2029	Russia	0.0144652	2.4297	0.296992	0.801247	14.4228	0.711945	2.38985	0.88514	0	1.52724
2029	Middle East	0	2.49327	0.296992	1.19081	15.6236	1.05809	0.815684	0.88514	0	3.18763
2029	India	0.415241	5.45383	0.296992	0.987439	13.5369	0.877386	0.939859	0.88514	0	4.39889
2029	Korea	0.285793	3.43126	0.296992	1.45231	18.0938	1.29044	0.55955	0.88514	0	3.26886
2029	China+	4.11371	31.6925	0.296992	6.26465	85.3887	5.56643	5.94369	0.88514	0	25.5314
2029	South East Asia	0	2.16409	0.296992	1.06381	13.4848	0.945245	0.514593	0.88514	0	2.41217
2029	Indonesia	0	0.736342	0.296992	0.315816	4.34065	0.280617	0.305619	0.88514	0	1.2352
2029	Japan	0.0402812	4.80654	0.296992	2.0453	28.9432	1.81735	8.19095	0.88514	0	2.68055
2029	Oceania	0	0.751679	0.296992	0.290038	4.76001	0.257712	0.923637	0.88514	0	0.472484
2029	Rest of South Asia	0	0.450421	0.296992	0.209468	2.81812	0.186122	0.175136	0.88514	0	0.720308
2029	Rest of South Africa	0	0.176087	0.296992	0.0850529	1.13435	0.0755734	0.0666169	0.88514	0	0.314551
2030	Canada	0	1.54969	0.300417	0.732091	9.45884	0.650497	1.57851	0.904388	0	1.03232
2030	USA	1.03961	28.2772	0.300417	11.8194	161.647	10.502	26.3078	0.904388	0	17.7742
2030	Mexico	0.186733	1.94592	0.300417	0.686212	9.03697	0.609731	0.485338	0.904388	0	2.18295
2030	Central America	0	0.682676	0.300417	0.340812	4.36862	0.302828	0.186837	0.904388	0	0.979182
2030	Brazil	0.00904936	1.61717	0.300417	0.798248	10.2541	0.709281	0.447554	0.904388	0	2.40871
2030	Rest of South-America	0.0109257	1.73659	0.300417	0.855101	10.9388	0.759796	0.458771	0.904388	0	2.48409
2030	North Africa	0	0.926108	0.300417	0.419482	5.71667	0.372729	0.38384	0.904388	0	1.25822
2030	West Africa	0	0.644188	0.300417	0.314763	4.17954	0.279682	0.238167	0.904388	0	1.14913
2030	East Africa	0	0.23224	0.300417	0.112586	1.49917	0.100037	0.0871014	0.904388	0	0.413623
2030	South Africa	0	1.57653	0.300417	0.765906	9.56214	0.680543	0.304149	0.904388	0	1.08501
2030	West Europe	0.0448426	8.73336	0.300417	2.86515	55.3446	2.54582	26.5738	0.904388	0	5.48954
2030	Central Europe	0	1.24863	0.300417	0.389183	8.56761	0.345807	1.87614	0.904388	0	0.784855
2030	Turkey	0	0.279148	0.300417	0.136629	1.68847	0.121401	0.046419	0.904388	0	0.175465
2030	Ukraine	0	0.201437	0.300417	0.0829295	1.29003	0.0736867	0.151502	0.904388	0	0.126617
2030	Kazachstan	0	0.258517	0.300417	0.129488	1.69355	0.115056	0.0862768	0.904388	0	0.444861
2030	Russia	0.0138338	2.51372	0.300417	0.828954	14.7372	0.736564	2.38898	0.904388	0	1.58005
2030	Middle East	0	2.59208	0.300417	1.238	16.2898	1.10002	0.869322	0.904388	0	3.50114
2030	India	0.397117	6.17622	0.300417	1.11823	15.3313	0.993599	1.06493	0.904388	0	5.02868
2030	Korea	0.273319	3.43154	0.300417	1.45243	18.1717	1.29055	0.594255	0.904388	0	3.40953
2030	China+	3.93416	34.4051	0.300417	6.80086	92.7623	6.04288	6.48555	0.904388	0	28.1803
2030	South East Asia	0	2.26553	0.300417	1.11367	14.1652	0.98955	0.560636	0.904388	0	2.64759
2030	Indonesia	0	0.843651	0.300417	0.361841	4.96236	0.321512	0.345237	0.904388	0	1.44161
2030	Japan	0.038523	4.85246	0.300417	2.06484	29.1837	1.83471	8.1736	0.904388	0	2.66973
2030	Oceania	0	0.769288	0.300417	0.296832	4.85592	0.263749	0.938208	0.904388	0	0.483552
2030	Rest of South Asia	0	0.500408	0.300417	0.232714	3.13369	0.206777	0.195849	0.904388	0	0.828741
2030	Rest of South Africa	0	0.197726	0.300417	0.0955051	1.27664	0.0848607	0.0761124	0.904388	0	0.3624
2031	Canada	0	1.56173	0.305135	0.73778	9.54389	0.655551	1.60975	0.929758	0	1.05275
2031	USA	0.994237	28.4577	0.305135	11.8948	162.679	10.5691	26.4758	0.929758	0	17.8877
2031	Mexico	0.178582	2.01798	0.305135	0.711626	9.40227	0.632313	0.517187	0.929758	0	2.35728
2031	Central America	0	0.713663	0.305135	0.356282	4.59363	0.316573	0.207421	0.929758	0	1.07806
2031	Brazil	0.00865438	1.68122	0.305135	0.829866	10.7247	0.737375	0.494482	0.929758	0	2.62723
2031	Rest of South-America	0.0104488	1.8081	0.305135	0.890314	11.4594	0.791085	0.50944	0.929758	0	2.72136
2031	North Africa	0	0.978814	0.305135	0.443355	6.03816	0.393941	0.40394	0.929758	0	1.39471
2031	West Africa	0	0.727646	0.305135	0.355542	4.73461	0.315916	0.275181	0.929758	0	1.33406
2031	East Africa	0	0.262098	0.305135	0.12706	1.69612	0.112899	0.100204	0.929758	0	0.479376
2031	South Africa	0	1.63279	0.305135	0.793239	9.90338	0.704829	0.315004	0.929758	0	1.13347
2031	West Europe	0.0428853	8.87128	0.305135	2.91039	56.0273	2.58602	26.9067	0.929758	0	5.57623
2031	Central Europe	0	1.27995	0.305135	0.398943	8.67226	0.354479	1.87326	0.929758	0	0.804538
2031	Turkey	0	0.287995	0.305135	0.140959	1.74198	0.125248	0.0478901	0.929758	0	0.181026
2031	Ukraine	0	0.208738	0.305135	0.0859356	1.33679	0.0763578	0.156993	0.929758	0	0.131207
2031	Kazachstan	0	0.281556	0.305135	0.141028	1.85325	0.125309	0.0979378	0.929758	0	0.501765
2031	Russia	0.01323	2.58613	0.305135	0.852832	15.0076	0.757781	2.38799	0.929758	0	1.62556
2031	Middle East	0	2.68541	0.305135	1.28258	16.9251	1.13963	0.922701	0.929758	0	3.82112
2031	India	0.379784	6.92511	0.305135	1.25382	17.1915	1.11408	1.19463	0.929758	0	5.68517
2031	Korea	0.261389	3.42713	0.305135	1.45056	18.2225	1.28889	0.627063	0.929758	0	3.53619
2031	China+	3.76244	36.7747	0.305135	7.26926	99.2162	6.45907	6.96546	0.929758	0	30.5864
2031	South East Asia	0	2.36043	0.305135	1.16032	14.809	1.031	0.606964	0.929758	0	2.88597
2031	Indonesia	0	0.953769	0.305135	0.40907	5.59946	0.363478	0.385494	0.929758	0	1.65555
2031	Japan	0.0368416	4.88694	0.305135	2.07952	29.3604	1.84775	8.15001	0.929758	0	2.65758
2031	Oceania	0	0.786356	0.305135	0.303418	4.94859	0.269601	0.952198	0.929758	0	0.494281
2031	Rest of South Asia	0	0.553383	0.305135	0.25735	3.46827	0.228667	0.217867	0.929758	0	0.945145
2031	Rest of South Africa	0	0.220936	0.305135	0.106716	1.42934	0.0948218	0.0863337	0.929758	0	0.413979
2032	Canada	0	1.57377	0.309853	0.743469	9.62926	0.660607	1.64151	0.955128	0	1.07352
2032	USA	0.950841	28.6383	0.309853	11.9703	163.711	10.6362	26.6438	0.955128	0	18.0012
2032	Mexico	0.170788	2.09258	0.309853	0.737931	9.78124	0.655686	0.550534	0.955128	0	2.5403
2032	Central America	0	0.746017	0.309853	0.372434	4.82954	0.330925	0.229354	0.955128	0	1.18328
2032	Brazil	0.00827663	1.74747	0.309853	0.862566	11.2125	0.76643	0.543505	0.955128	0	2.85529
2032	Rest of South-America	0.00999274	1.88242	0.309853	0.926907	12.0025	0.823599	0.563048	0.955128	0	2.97198
2032	North Africa	0	1.03439	0.309853	0.468527	6.37699	0.416308	0.425061	0.955128	0	1.54132
2032	West Africa	0	0.819391	0.309853	0.400371	5.34537	0.355748	0.316127	0.955128	0	1.53885
2032	East Africa	0	0.29487	0.309853	0.142947	1.91244	0.127015	0.114659	0.955128	0	0.552037
2032	South Africa	0	1.69102	0.309853	0.821528	10.2566	0.729965	0.326237	0.955128	0	1.18398
2032	West Europe	0.0410135	9.01131	0.309853	2.95633	56.7198	2.62684	27.2446	0.955128	0	5.66425
2032	Central Europe	0	1.31204	0.309853	0.408945	8.77975	0.363367	1.87041	0.955128	0	0.824709
2032	Turkey	0	0.297111	0.309853	0.14542	1.79712	0.129213	0.049406	0.955128	0	0.186756
2032	Ukraine	0	0.216302	0.309853	0.0890492	1.38522	0.0791244	0.162682	0.955128	0	0.135961
2032	Kazachstan	0	0.306156	0.309853	0.153349	2.02397	0.136258	0.110482	0.955128	0	0.562932
2032	Russia	0.0126526	2.66061	0.309853	0.877396	15.286	0.779607	2.38707	0.955128	0	1.67239
2032	Middle East	0	2.78162	0.309853	1.32853	17.5819	1.18046	0.97863	0.955128	0	4.15889
2032	India	0.363207	7.73832	0.309853	1.40106	19.2116	1.2449	1.33549	0.955128	0	6.39929
2032	Korea	0.24998	3.42272	0.309853	1.4487	18.276	1.28723	0.66109	0.955128	0	3.66693
2032	China+	3.59822	39.2706	0.309853	7.76263	106.016	6.89746	7.47161	0.955128	0	33.1298
2032	South East Asia	0	2.45923	0.309853	1.20889	15.4814	1.07416	0.656169	0.955128	0	3.13959
2032	Indonesia	0	1.07323	0.309853	0.460307	6.2904	0.409004	0.429061	0.955128	0	1.88821
2032	Japan	0.0352336	4.92157	0.309853	2.09425	29.5378	1.86084	8.12645	0.955128	0	2.64543
2032	Oceania	0	0.803718	0.309853	0.310117	5.04263	0.275554	0.966327	0.955128	0	0.505194
2032	Rest of South Asia	0	0.610653	0.309853	0.283983	3.83006	0.252333	0.24171	0.955128	0	1.07187
2032	Rest of South Africa	0	0.2459	0.309853	0.118774	1.59365	0.105536	0.0973593	0.955128	0	0.469679
2033	Canada	0	1.58582	0.314571	0.749158	9.71495	0.665662	1.6738	0.980498	0	1.09464
2033	USA	0.909339	28.8188	0.314571	12.0457	164.743	10.7032	26.8117	0.980498	0	18.1147
2033	Mexico	0.163333	2.16979	0.314571	0.765158	10.1744	0.679879	0.58544	0.980498	0	2.73236
2033	Central America	0	0.779797	0.314571	0.389298	5.07685	0.345909	0.25271	0.980498	0	1.29519
2033	Brazil	0.00791538	1.81598	0.314571	0.896381	11.718	0.796476	0.594696	0.980498	0	3.09321
2033	Rest of South-America	0.00955658	1.95964	0.314571	0.964931	12.569	0.857386	0.619734	0.980498	0	3.23658
2033	North Africa	0	1.09298	0.314571	0.495066	6.73404	0.439889	0.447254	0.980498	0	1.6987
2033	West Africa	0	0.92012	0.314571	0.449589	6.01652	0.399481	0.361348	0.980498	0	1.76525
2033	East Africa	0	0.330796	0.314571	0.160364	2.14977	0.142491	0.130583	0.980498	0	0.6322
2033	South Africa	0	1.75128	0.314571	0.850805	10.6221	0.75598	0.337864	0.980498	0	1.23662
2033	West Europe	0.0392233	9.15349	0.314571	3.00298	57.4223	2.66829	27.5873	0.980498	0	5.75362
2033	Central Europe	0	1.34493	0.314571	0.419196	8.89012	0.372475	1.8676	0.980498	0	0.845383
2033	Turkey	0	0.306505	0.314571	0.150018	1.85394	0.133298	0.050968	0.980498	0	0.19266
2033	Ukraine	0	0.224135	0.314571	0.0922741	1.43539	0.0819899	0.168573	0.980498	0	0.140885
2033	Kazachstan	0	0.33241	0.314571	0.166499	2.20639	0.147942	0.123966	0.980498	0	0.628628
2033	Russia	0.0121003	2.73724	0.314571	0.902665	15.5726	0.80206	2.38622	0.980498	0	1.72055
2033	Middle East	0	2.8808	0.314571	1.3759	18.2611	1.22255	1.03721	0.980498	0	4.51522
2033	India	0.347354	8.62062	0.314571	1.5608	21.4032	1.38684	1.48833	0.980498	0	7.17535
2033	Korea	0.239069	3.41832	0.314571	1.44683	18.3322	1.28557	0.696375	0.980498	0	3.80187
2033	China+	3.44116	41.899	0.314571	8.28217	113.177	7.3591	8.00526	0.980498	0	35.8171
2033	South East Asia	0	2.5621	0.314571	1.25946	16.1837	1.11909	0.708409	0.980498	0	3.40928
2033	Indonesia	0	1.20271	0.314571	0.515843	7.03906	0.45835	0.476175	0.980498	0	2.14098
2033	Japan	0.0336957	4.95633	0.314571	2.10905	29.716	1.87398	8.10293	0.980498	0	2.63328
2033	Oceania	0	0.821379	0.314571	0.316932	5.13807	0.281609	0.980596	0.980498	0	0.516295
2033	Rest of South Asia	0	0.672522	0.314571	0.312756	4.221	0.277898	0.267508	0.980498	0	1.20967
2033	Rest of South Africa	0	0.272723	0.314571	0.13173	1.77026	0.117048	0.109237	0.980498	0	0.529745
2034	Canada	0	1.59786	0.319288	0.754847	9.80097	0.670717	1.70663	1.00587	0	1.11611
2034	USA	0.869649	28.9993	0.319288	12.1212	165.775	10.7703	26.9797	1.00587	0	18.2282
2034	Mexico	0.156204	2.2497	0.319288	0.793338	10.5821	0.704918	0.621967	1.00587	0	2.93383
2034	Central America	0	0.815064	0.319288	0.406904	5.3361	0.361553	0.277567	1.00587	0	1.41415
2034	Brazil	0.00756989	1.88681	0.319288	0.931346	12.2419	0.827544	0.648134	1.00587	0	3.34136
2034	Rest of South-America	0.00913946	2.03988	0.319288	1.00444	13.1599	0.892492	0.679642	1.00587	0	3.51578
2034	North Africa	0	1.15475	0.319288	0.523043	7.11028	0.464748	0.470571	1.00587	0	1.86752
2034	West Africa	0	1.03058	0.319288	0.503564	6.75314	0.44744	0.411211	1.00587	0	2.01512
2034	East Africa	0	0.370138	0.319288	0.179436	2.40983	0.159437	0.1481	1.00587	0	0.720503
2034	South Africa	0	1.81365	0.319288	0.881104	11.0004	0.782902	0.349896	1.00587	0	1.29148
2034	West Europe	0.0375113	9.29785	0.319288	3.05034	58.135	2.71037	27.935	1.00587	0	5.84436
2034	Central Europe	0	1.37863	0.319288	0.429702	9.00347	0.38181	1.86481	1.00587	0	0.86657
2034	Turkey	0	0.316183	0.319288	0.154755	1.91248	0.137507	0.0525774	1.00587	0	0.198744
2034	Ukraine	0	0.232248	0.319288	0.0956142	1.48735	0.0849577	0.174675	1.00587	0	0.145984
2034	Kazachstan	0	0.360418	0.319288	0.180528	2.4012	0.160407	0.138449	1.00587	0	0.699137
2034	Russia	0.0115721	2.81607	0.319288	0.92866	15.8677	0.825157	2.38545	1.00587	0	1.7701
2034	Middle East	0	2.98304	0.319288	1.42473	18.9633	1.26594	1.09854	1.00587	0	4.89087
2034	India	0.332193	9.57709	0.319288	1.73397	23.7792	1.54072	1.65403	1.00587	0	8.01798
2034	Korea	0.228634	3.41391	0.319288	1.44496	18.3913	1.28392	0.732957	1.00587	0	3.94113
2034	China+	3.29097	44.666	0.319288	8.82913	120.717	7.84509	8.56772	1.00587	0	38.6555
2034	South East Asia	0	2.66918	0.319288	1.3121	16.9171	1.16586	0.763849	1.00587	0	3.69594
2034	Indonesia	0	1.34295	0.319288	0.575989	7.84964	0.511793	0.52709	1.00587	0	2.41532
2034	Japan	0.032225	4.93346	0.319288	2.09931	29.6095	1.86534	8.07944	1.00587	0	2.62113
2034	Oceania	0	0.839343	0.319288	0.323864	5.23491	0.287768	0.995007	1.00587	0	0.527587
2034	Rest of South Asia	0	0.739313	0.319288	0.343817	4.64313	0.305497	0.295401	1.00587	0	1.35936
2034	Rest of South Africa	0	0.301511	0.319288	0.145635	1.95989	0.129404	0.122017	1.00587	0	0.594437
2035	Canada	0	1.6099	0.324006	0.760536	9.88732	0.675772	1.74	1.03124	0	1.13793
2035	USA	0.831691	29.1799	0.324006	12.1967	166.807	10.8373	27.1476	1.03124	0	18.3416
2035	Mexico	0.149386	2.3324	0.324006	0.822503	11.005	0.730832	0.66018	1.03124	0	3.1451
2035	Central America	0	0.851883	0.324006	0.425285	5.60783	0.377886	0.304007	1.03124	0	1.54055
2035	Brazil	0.00723949	1.96005	0.324006	0.967498	12.7846	0.859666	0.703896	1.03124	0	3.60009
2035	Rest of South-America	0.00874055	2.12325	0.324006	1.04549	13.7761	0.928968	0.742922	1.03124	0	3.81028
2035	North Africa	0	1.21985	0.324006	0.552535	7.5067	0.490953	0.495069	1.03124	0	2.04851
2035	West Africa	0	1.15159	0.324006	0.562691	7.56068	0.499977	0.466114	1.03124	0	2.29048
2035	East Africa	0	0.413175	0.324006	0.200299	2.69449	0.177975	0.167342	1.03124	0	0.817635
2035	South Africa	0	1.8782	0.324006	0.912462	11.3918	0.810765	0.362348	1.03124	0	1.34864
2035	West Europe	0.0358741	9.44442	0.324006	3.09842	58.8581	2.75309	28.2877	1.03124	0	5.93649
2035	Central Europe	0	1.41318	0.324006	0.440469	9.11987	0.391377	1.86207	1.03124	0	0.888283
2035	Turkey	0	0.326155	0.324006	0.159636	1.9728	0.141844	0.0542357	1.03124	0	0.205012
2035	Ukraine	0	0.240651	0.324006	0.0990736	1.54116	0.0880315	0.180995	1.03124	0	0.151266
2035	Kazachstan	0	0.390283	0.324006	0.195487	2.60916	0.173699	0.153993	1.03124	0	0.774761
2035	Russia	0.0110671	2.89715	0.324006	0.955401	16.1715	0.848918	2.38475	1.03124	0	1.82107
2035	Middle East	0	3.08841	0.324006	1.47506	19.6892	1.31065	1.16274	1.03124	0	5.28666
2035	India	0.317694	10.6132	0.324006	1.92156	26.353	1.70739	1.83354	1.03124	0	8.93208
2035	Korea	0.218655	3.4095	0.324006	1.4431	18.4533	1.28226	0.770879	1.03124	0	4.08485
2035	China+	3.14732	47.5783	0.324006	9.4048	128.655	8.3566	9.16038	1.03124	0	41.6523
2035	South East Asia	0	2.78067	0.324006	1.3669	17.6831	1.21456	0.822662	1.03124	0	4.00048
2035	Indonesia	0	1.49471	0.324006	0.641077	8.72656	0.569627	0.582075	1.03124	0	2.71282
2035	Japan	0.0308184	4.91059	0.324006	2.08958	29.5032	1.85669	8.05599	1.03124	0	2.60898
2035	Oceania	0	0.857615	0.324006	0.330914	5.33319	0.294032	1.00956	1.03124	0	0.539072
2035	Rest of South Asia	0	0.81137	0.324006	0.377327	5.09863	0.335272	0.325534	1.03124	0	1.52181
2035	Rest of South Africa	0	0.332379	0.324006	0.160545	2.16328	0.142651	0.135752	1.03124	0	0.664029
2036	Canada	0	1.62149	0.328724	0.766013	9.97182	0.680638	1.77438	1.05661	0	1.16042
2036	USA	0.79539	29.3472	0.328724	12.2666	167.763	10.8994	27.3033	1.05661	0	18.4468
2036	Mexico	0.142866	2.40543	0.328724	0.848255	11.3611	0.753714	0.686088	1.05661	0	3.27887
2036	Central America	0	0.887064	0.328724	0.442849	5.85	0.393492	0.321356	1.05661	0	1.62573
2036	Brazil	0.0069235	2.01556	0.328724	0.994896	13.1694	0.884011	0.734141	1.05661	0	3.74551
2036	Rest of South-America	0.00835905	2.19682	0.328724	1.08172	14.2803	0.961159	0.780811	1.05661	0	3.9939
2036	North Africa	0	1.27719	0.328724	0.578507	7.85799	0.51403	0.517637	1.05661	0	2.17092
2036	West Africa	0	1.24989	0.328724	0.610723	8.21106	0.542656	0.508162	1.05661	0	2.49922
2036	East Africa	0	0.448465	0.328724	0.217407	2.92615	0.193176	0.182325	1.05661	0	0.892025
2036	South Africa	0	1.93952	0.328724	0.942251	11.7638	0.837234	0.374178	1.05661	0	1.39653
2036	West Europe	0.0343083	9.60492	0.328724	3.15108	59.643	2.79988	28.6709	1.05661	0	6.03738
2036	Central Europe	0	1.44438	0.328724	0.450193	9.22279	0.400018	1.85858	1.05661	0	0.907894
2036	Turkey	0	0.335967	0.328724	0.164438	2.03215	0.146111	0.0558672	1.05661	0	0.211179
2036	Ukraine	0	0.248396	0.328724	0.102262	1.59076	0.0908647	0.18682	1.05661	0	0.156135
2036	Kazachstan	0	0.409252	0.328724	0.204988	2.73897	0.182142	0.162836	1.05661	0	0.818321
2036	Russia	0.010584	2.96454	0.328724	0.977623	16.4252	0.868664	2.38476	1.05661	0	1.86343
2036	Middle East	0	3.1898	0.328724	1.52348	20.3549	1.35368	1.20965	1.05661	0	5.537
2036	India	0.303827	11.3379	0.328724	2.05278	28.153	1.82399	1.95894	1.05661	0	9.55764
2036	Korea	0.209111	3.39966	0.328724	1.43893	18.4531	1.27856	0.79269	1.05661	0	4.18053
2036	China+	3.00995	49.3749	0.328724	9.75994	133.535	8.67216	9.51764	1.05661	0	43.384
2036	South East Asia	0	2.89014	0.328724	1.42071	18.3999	1.26237	0.864371	1.05661	0	4.21
2036	Indonesia	0	1.59507	0.328724	0.684125	9.3092	0.607877	0.619647	1.05661	0	2.9031
2036	Japan	0.0294733	4.88626	0.328724	2.07923	29.3852	1.84749	8.02887	1.05661	0	2.59605
2036	Oceania	0	0.876274	0.328724	0.338113	5.43284	0.30043	1.0241	1.05661	0	0.550801
2036	Rest of South Asia	0	0.867042	0.328724	0.403216	5.44947	0.358276	0.348324	1.05661	0	1.63636
2036	Rest of South Africa	0	0.356165	0.328724	0.172034	2.31901	0.15286	0.145883	1.05661	0	0.714472
2037	Canada	0	1.63309	0.333442	0.77149	10.0567	0.685505	1.80935	1.08198	0	1.18329
2037	USA	0.760673	29.5145	0.333442	12.3365	168.72	10.9616	27.4589	1.08198	0	18.5519
2037	Mexico	0.13663	2.48068	0.333442	0.87479	11.7284	0.777291	0.712933	1.08198	0	3.41771
2037	Central America	0	0.923678	0.333442	0.461128	6.10245	0.409733	0.339596	1.08198	0	1.71521
2037	Brazil	0.00662131	2.07258	0.333442	1.02304	13.5652	0.909023	0.765424	1.08198	0	3.89581
2037	Rest of South-America	0.00799419	2.27288	0.333442	1.11917	14.8024	0.994437	0.820359	1.08198	0	4.18534
2037	North Africa	0	1.33716	0.333442	0.605669	8.22533	0.538165	0.54121	1.08198	0	2.30006
2037	West Africa	0	1.35589	0.333442	0.662514	8.91263	0.588674	0.553638	1.08198	0	2.72511
2037	East Africa	0	0.486543	0.333442	0.235867	3.17621	0.209579	0.198533	1.08198	0	0.972567
2037	South Africa	0	2.0028	0.333442	0.972997	12.1476	0.864553	0.386388	1.08198	0	1.44608
2037	West Europe	0.0328108	9.76808	0.333442	3.20461	60.4403	2.84744	29.0601	1.08198	0	6.13994
2037	Central Europe	0	1.47625	0.333442	0.460129	9.32817	0.408846	1.85513	1.08198	0	0.92793
2037	Turkey	0	0.346065	0.333442	0.169381	2.09323	0.150503	0.0575464	1.08198	0	0.217526
2037	Ukraine	0	0.256387	0.333442	0.105552	1.64194	0.093788	0.19283	1.08198	0	0.161158
2037	Kazachstan	0	0.429084	0.333442	0.214922	2.87477	0.190968	0.172119	1.08198	0	0.864026
2037	Russia	0.010122	3.03349	0.333442	1.00036	16.685	0.888868	2.38482	1.08198	0	1.90677
2037	Middle East	0	3.29407	0.333442	1.57328	21.0402	1.39793	1.25822	1.08198	0	5.79728
2037	India	0.290566	12.1087	0.333442	2.19233	30.0674	1.94799	2.09232	1.08198	0	10.2235
2037	Korea	0.199984	3.38982	0.333442	1.43477	18.4541	1.27486	0.815049	1.08198	0	4.27834
2037	China+	2.87857	51.2345	0.333442	10.1275	138.587	8.99878	9.88767	1.08198	0	45.1799
2037	South East Asia	0	3.00387	0.333442	1.47662	19.1453	1.31204	0.908075	1.08198	0	4.42974
2037	Indonesia	0	1.70164	0.333442	0.729832	9.92772	0.64849	0.659487	1.08198	0	3.10543
2037	Japan	0.0281868	4.86192	0.333442	2.06887	29.2673	1.83829	8.00177	1.08198	0	2.58312
2037	Oceania	0	0.895259	0.333442	0.345439	5.534	0.306939	1.0388	1.08198	0	0.562734
2037	Rest of South Asia	0	0.926306	0.333442	0.430777	5.823	0.382765	0.372607	1.08198	0	1.75877
2037	Rest of South Africa	0	0.381455	0.333442	0.184249	2.48463	0.163714	0.156674	1.08198	0	0.768235
2038	Canada	0	1.64468	0.33816	0.776967	10.1419	0.690371	1.84492	1.10735	0	1.20655
2038	USA	0.727472	29.6817	0.33816	12.4064	169.676	11.0237	27.6145	1.10735	0	18.6571
2038	Mexico	0.130666	2.55821	0.33816	0.902132	12.1072	0.801586	0.740748	1.10735	0	3.56181
2038	Central America	0	0.961785	0.33816	0.480152	6.36561	0.426637	0.358772	1.10735	0	1.8092
2038	Brazil	0.0063323	2.13117	0.33816	1.05196	13.9723	0.934719	0.79778	1.10735	0	4.05112
2038	Rest of South-America	0.00764527	2.35151	0.33816	1.15789	15.3429	1.02884	0.861633	1.10735	0	4.38489
2038	North Africa	0	1.39988	0.33816	0.634076	8.60943	0.563406	0.565832	1.10735	0	2.43627
2038	West Africa	0	1.47013	0.33816	0.718338	9.66916	0.638277	0.602801	1.10735	0	2.96944
2038	East Africa	0	0.527618	0.33816	0.255779	3.44604	0.227271	0.21606	1.10735	0	1.05973
2038	South Africa	0	2.06812	0.33816	1.00473	12.5438	0.892749	0.398989	1.10735	0	1.49736
2038	West Europe	0.0313787	9.93397	0.33816	3.25903	61.2503	2.8958	29.4556	1.10735	0	6.24421
2038	Central Europe	0	1.50882	0.33816	0.470281	9.43607	0.417866	1.85171	1.10735	0	0.948403
2038	Turkey	0	0.356458	0.33816	0.174467	2.15609	0.155022	0.0592746	1.10735	0	0.224059
2038	Ukraine	0	0.264632	0.33816	0.108947	1.69474	0.0968041	0.199032	1.10735	0	0.16634
2038	Kazachstan	0	0.449816	0.33816	0.225306	3.01683	0.200195	0.181863	1.10735	0	0.911976
2038	Russia	0.00968024	3.10405	0.33816	1.02363	16.9508	0.909541	2.38494	1.10735	0	1.95111
2038	Middle East	0	3.40129	0.33816	1.62449	21.7456	1.44343	1.3085	1.10735	0	6.06785
2038	India	0.277883	12.9283	0.33816	2.34072	32.103	2.07984	2.23414	1.10735	0	10.9323
2038	Korea	0.191255	3.37998	0.33816	1.4306	18.4564	1.27116	0.837967	1.10735	0	4.37833
2038	China+	2.75293	53.1592	0.33816	10.508	143.817	9.33684	10.2709	1.10735	0	47.0422
2038	South East Asia	0	3.12202	0.33816	1.5347	19.9206	1.36365	0.953863	1.10735	0	4.66018
2038	Indonesia	0	1.81478	0.33816	0.778356	10.5842	0.691605	0.701727	1.10735	0	3.32051
2038	Japan	0.0269565	4.83758	0.33816	2.05851	29.1494	1.82908	7.97467	1.10735	0	2.57019
2038	Oceania	0	0.914575	0.33816	0.352892	5.63671	0.313561	1.05365	1.10735	0	0.574876
2038	Rest of South Asia	0	0.989383	0.33816	0.460111	6.22061	0.40883	0.398473	1.10735	0	1.88954
2038	Rest of South Africa	0	0.408335	0.33816	0.197233	2.6607	0.175251	0.168162	1.10735	0	0.825516
2039	Canada	0	1.65627	0.342878	0.782444	10.2275	0.695238	1.88109	1.13272	0	1.2302
2039	USA	0.695719	29.849	0.342878	12.4764	170.632	11.0858	27.7702	1.13272	0	18.7622
2039	Mexico	0.124963	2.6381	0.342878	0.930304	12.4978	0.826619	0.769564	1.13272	0	3.71133
2039	Central America	0	1.00144	0.342878	0.499951	6.63993	0.44423	0.378927	1.13272	0	1.90792
2039	Brazil	0.00605592	2.19136	0.342878	1.08167	14.3911	0.961118	0.831239	1.13272	0	4.21161
2039	Rest of South-America	0.00731157	2.43279	0.342878	1.19791	15.9025	1.0644	0.904701	1.13272	0	4.59289
2039	North Africa	0	1.46546	0.342878	0.663783	9.01104	0.589802	0.591548	1.13272	0	2.57992
2039	West Africa	0	1.59324	0.342878	0.77849	10.4847	0.691724	0.655927	1.13272	0	3.2336
2039	East Africa	0	0.57191	0.342878	0.277251	3.73711	0.246351	0.235006	1.13272	0	1.15403
2039	South Africa	0	2.13554	0.342878	1.03748	12.9527	0.921851	0.411995	1.13272	0	1.55041
2039	West Europe	0.0300091	10.1026	0.342878	3.31435	62.0733	2.94496	29.8574	1.13272	0	6.35021
2039	Central Europe	0	1.5421	0.342878	0.480653	9.54654	0.427082	1.84831	1.13272	0	0.969321
2039	Turkey	0	0.367153	0.342878	0.179702	2.22078	0.159674	0.0610532	1.13272	0	0.230782
2039	Ukraine	0	0.273139	0.342878	0.112449	1.74922	0.099916	0.20543	1.13272	0	0.171688
2039	Kazachstan	0	0.471488	0.342878	0.236161	3.1654	0.20984	0.192089	1.13272	0	0.962273
2039	Russia	0.00925772	3.17624	0.342878	1.04743	17.223	0.930695	2.38512	1.13272	0	1.99649
2039	Middle East	0	3.51154	0.342878	1.67715	22.4718	1.49022	1.36054	1.13272	0	6.34907
2039	India	0.265754	13.7996	0.342878	2.49848	34.2671	2.22002	2.38493	1.13272	0	11.6864
2039	Korea	0.182908	3.37014	0.342878	1.42644	18.4599	1.26746	0.861457	1.13272	0	4.48054
2039	China+	2.63277	55.1512	0.342878	10.9017	149.23	9.68671	10.6678	1.13272	0	48.9732
2039	South East Asia	0	3.24476	0.342878	1.59504	20.7269	1.41727	1.00183	1.13272	0	4.90182
2039	Indonesia	0	1.93487	0.342878	0.829861	11.2809	0.73737	0.746505	1.13272	0	3.54912
2039	Japan	0.02578	4.81324	0.342878	2.04816	29.0315	1.81988	7.94758	1.13272	0	2.55726
2039	Oceania	0	0.934228	0.342878	0.360475	5.74099	0.320299	1.06866	1.13272	0	0.587229
2039	Rest of South Asia	0	1.05651	0.342878	0.491328	6.64378	0.436567	0.426021	1.13272	0	2.0292
2039	Rest of South Africa	0	0.436896	0.342878	0.211028	2.84783	0.187508	0.180389	1.13272	0	0.88652
2040	Canada	0	1.66787	0.347596	0.787921	10.3134	0.700104	1.91788	1.15809	0	1.25426
2040	USA	0.665353	30.0163	0.347596	12.5463	171.588	11.1479	27.9258	1.15809	0	18.8674
2040	Mexico	0.119509	2.72042	0.347596	0.959332	12.9007	0.852411	0.799417	1.15809	0	3.86649
2040	Central America	0	1.04272	0.347596	0.520556	6.92588	0.462538	0.400109	1.15809	0	2.01157
2040	Brazil	0.00579159	2.2532	0.347596	1.1122	14.8218	0.988239	0.865836	1.15809	0	4.37742
2040	Rest of South-America	0.00699244	2.51681	0.347596	1.23928	16.482	1.10116	0.949637	1.15809	0	4.80967
2040	North Africa	0	1.53405	0.347596	0.694849	9.43095	0.617406	0.618407	1.15809	0	2.73138
2040	West Africa	0	1.72585	0.347596	0.843284	11.3635	0.749297	0.713314	1.15809	0	3.51909
2040	East Africa	0	0.619659	0.347596	0.300399	4.051	0.266918	0.255478	1.15809	0	1.25601
2040	South Africa	0	2.20511	0.347596	1.07128	13.3747	0.951884	0.425418	1.15809	0	1.60531
2040	West Europe	0.0286993	10.2741	0.347596	3.3706	62.9093	2.99493	30.2656	1.15809	0	6.45797
2040	Central Europe	0	1.5761	0.347596	0.49125	9.65964	0.436499	1.84494	1.15809	0	0.990693
2040	Turkey	0	0.378161	0.347596	0.18509	2.28736	0.164461	0.0628836	1.15809	0	0.237701
2040	Ukraine	0	0.281916	0.347596	0.116062	1.80543	0.103127	0.212031	1.15809	0	0.177204
2040	Kazachstan	0	0.49414	0.347596	0.247507	3.32079	0.219922	0.202818	1.15809	0	1.01502
2040	Russia	0.00885364	3.25011	0.347596	1.07179	17.5017	0.952339	2.38535	1.15809	0	2.04292
2040	Middle East	0	3.62491	0.347596	1.73129	23.2191	1.53833	1.4144	1.15809	0	6.64129
2040	India	0.254155	14.7258	0.347596	2.66617	36.5675	2.36902	2.54522	1.15809	0	12.4887
2040	Korea	0.174924	3.3603	0.347596	1.42227	18.4647	1.26376	0.885533	1.15809	0	4.58502
2040	China+	2.51786	57.2126	0.347596	11.3092	154.831	10.0488	11.0788	1.15809	0	50.9752
2040	South East Asia	0	3.37228	0.347596	1.65772	21.5654	1.47296	1.05208	1.15809	0	5.15516
2040	Indonesia	0	2.06231	0.347596	0.884521	12.0202	0.785938	0.793967	1.15809	0	3.79205
2040	Japan	0.0246547	4.7889	0.347596	2.0378	28.9136	1.81068	7.9205	1.15809	0	2.54433
2040	Oceania	0	0.954223	0.347596	0.36819	5.84685	0.327154	1.08383	1.15809	0	0.599797
2040	Rest of South Asia	0	1.12793	0.347596	0.524542	7.09409	0.46608	0.455355	1.15809	0	2.17832
2040	Rest of South Africa	0	0.467234	0.347596	0.225682	3.04664	0.200529	0.193396	1.15809	0	0.951464
2041	Canada	0	1.67931	0.354181	0.793327	10.3978	0.704908	1.95329	1.19399	0	1.27742
2041	USA	0.636312	30.1697	0.354181	12.6104	172.465	11.2049	28.0685	1.19399	0	18.9638
2041	Mexico	0.114293	2.80328	0.354181	0.988554	13.3069	0.878376	0.829764	1.19399	0	4.02467
2041	Central America	0	1.08472	0.354181	0.541523	7.21757	0.481168	0.421995	1.19399	0	2.11854
2041	Brazil	0.0055388	2.31272	0.354181	1.14158	15.2383	1.01434	0.900048	1.19399	0	4.54086
2041	Rest of South-America	0.00668723	2.59911	0.354181	1.27981	17.052	1.13717	0.994771	1.19399	0	5.02675
2041	North Africa	0	1.60088	0.354181	0.725121	9.83992	0.644303	0.644491	1.19399	0	2.88226
2041	West Africa	0	1.86962	0.354181	0.913536	12.3167	0.811719	0.775684	1.19399	0	3.8295
2041	East Africa	0	0.671968	0.354181	0.325757	4.39495	0.28945	0.277943	1.19399	0	1.36797
2041	South Africa	0	2.2702	0.354181	1.1029	13.7694	0.979979	0.437974	1.19399	0	1.6572
2041	West Europe	0.0274466	10.4495	0.354181	3.42816	63.7595	3.04608	30.6809	1.19399	0	6.56825
2041	Central Europe	0	1.60538	0.354181	0.500376	9.75505	0.444607	1.84114	1.19399	0	1.0091
2041	Turkey	0	0.388661	0.354181	0.190229	2.35087	0.169027	0.0646296	1.19399	0	0.244301
2041	Ukraine	0	0.289759	0.354181	0.119291	1.85566	0.105995	0.217929	1.19399	0	0.182134
2041	Kazachstan	0	0.513908	0.354181	0.257409	3.45701	0.22872	0.212458	1.19399	0	1.06226
2041	Russia	0.00846721	3.3064	0.354181	1.09036	17.7131	0.968834	2.38515	1.19399	0	2.07831
2041	Middle East	0	3.73052	0.354181	1.78173	23.9182	1.58315	1.46583	1.19399	0	6.92459
2041	India	0.243062	15.6434	0.354181	2.83231	38.8466	2.51664	2.70405	1.19399	0	13.2855
2041	Korea	0.167289	3.34551	0.354181	1.41602	18.4405	1.25819	0.907506	1.19399	0	4.6779
2041	China+	2.40796	59.0346	0.354181	11.6694	159.786	10.3688	11.444	1.19399	0	52.7724
2041	South East Asia	0	3.49618	0.354181	1.71863	22.3826	1.52708	1.10201	1.19399	0	5.4075
2041	Indonesia	0	2.18559	0.354181	0.937397	12.7349	0.832921	0.839679	1.19399	0	4.02813
2041	Japan	0.0235786	4.76348	0.354181	2.02698	28.7924	1.80107	7.89305	1.19399	0	2.53082
2041	Oceania	0	0.974904	0.354181	0.37617	5.95558	0.334245	1.09916	1.19399	0	0.612797
2041	Rest of South Asia	0	1.20234	0.354181	0.559146	7.56332	0.496827	0.485953	1.19399	0	2.33446
2041	Rest of South Africa	0	0.502053	0.354181	0.2425	3.27479	0.215473	0.208312	1.19399	0	1.0259
2042	Canada	0	1.69076	0.360767	0.798733	10.4824	0.709711	1.98927	1.22988	0	1.30095
2042	USA	0.608538	30.3231	0.360767	12.6745	173.343	11.2619	28.2113	1.22988	0	19.0603
2042	Mexico	0.109304	2.88863	0.360767	1.01865	13.7256	0.905118	0.861182	1.22988	0	4.18868
2042	Central America	0	1.12839	0.360767	0.563327	7.52139	0.500542	0.44497	1.22988	0	2.23076
2042	Brazil	0.00529705	2.37376	0.360767	1.17171	15.666	1.04112	0.935347	1.22988	0	4.70938
2042	Rest of South-America	0.00639535	2.68405	0.360767	1.32164	17.6413	1.17433	1.04176	1.22988	0	5.25255
2042	North Africa	0	1.67056	0.360767	0.756683	10.2663	0.672348	0.671655	1.22988	0	3.04082
2042	West Africa	0	2.0245	0.360767	0.989211	13.3438	0.87896	0.843047	1.22988	0	4.16491
2042	East Africa	0	0.728411	0.360767	0.35312	4.76621	0.313763	0.302238	1.22988	0	1.48914
2042	South Africa	0	2.33717	0.360767	1.13544	14.1757	1.00889	0.450896	1.22988	0	1.71074
2042	West Europe	0.0262486	10.6279	0.360767	3.48668	64.6234	3.09808	31.1029	1.22988	0	6.68038
2042	Central Europe	0	1.63519	0.360767	0.509667	9.85238	0.452863	1.83736	1.22988	0	1.02783
2042	Turkey	0	0.399446	0.360767	0.195508	2.41611	0.173718	0.066423	1.22988	0	0.25108
2042	Ukraine	0	0.297816	0.360767	0.122608	1.90726	0.108943	0.223989	1.22988	0	0.187199
2042	Kazachstan	0	0.534403	0.360767	0.267674	3.59831	0.237841	0.222486	1.22988	0	1.11138
2042	Russia	0.00809763	3.36367	0.360767	1.10924	17.9284	0.985614	2.38498	1.22988	0	2.1143
2042	Middle East	0	3.83882	0.360767	1.83346	24.6358	1.62911	1.5189	1.22988	0	7.21802
2042	India	0.232453	16.6142	0.360767	3.00807	41.2578	2.67281	2.87209	1.22988	0	14.1291
2042	Korea	0.159987	3.33073	0.360767	1.40976	18.4174	1.25263	0.929939	1.22988	0	4.77248
2042	China+	2.30286	60.9085	0.360767	12.0398	164.883	10.6979	11.8199	1.22988	0	54.6239
2042	South East Asia	0	3.62459	0.360767	1.78175	23.2306	1.58317	1.15418	1.22988	0	5.67138
2042	Indonesia	0	2.31564	0.360767	0.993174	13.4887	0.882481	0.887845	1.22988	0	4.27744
2042	Japan	0.0225495	4.73806	0.360767	2.01616	28.6711	1.79146	7.86562	1.22988	0	2.51731
2042	Oceania	0	0.995957	0.360767	0.384294	6.06604	0.341463	1.11468	1.22988	0	0.62603
2042	Rest of South Asia	0	1.2814	0.360767	0.595912	8.06191	0.529495	0.518485	1.22988	0	2.50089
2042	Rest of South Africa	0	0.539237	0.360767	0.260461	3.5185	0.231431	0.224264	1.22988	0	1.10557
2043	Canada	0	1.7022	0.367353	0.804139	10.5674	0.714515	2.02582	1.26578	0	1.32485
2043	USA	0.581977	30.4766	0.367353	12.7386	174.22	11.3189	28.354	1.26578	0	19.1567
2043	Mexico	0.104533	2.97652	0.367353	1.04964	14.1572	0.932658	0.893708	1.26578	0	4.35873
2043	Central America	0	1.17381	0.367353	0.586002	7.83784	0.52069	0.469087	1.26578	0	2.34846
2043	Brazil	0.00506584	2.43637	0.367353	1.20261	16.1051	1.06858	0.971765	1.26578	0	4.88312
2043	Rest of South-America	0.00611621	2.77172	0.367353	1.3648	18.2504	1.21269	1.09069	1.26578	0	5.48739
2043	North Africa	0	1.74322	0.367353	0.789592	10.7107	0.701589	0.699941	1.26578	0	3.20742
2043	West Africa	0	2.19128	0.367353	1.0707	14.4503	0.95137	0.915775	1.26578	0	4.52721
2043	East Africa	0	0.7893	0.367353	0.382637	5.16683	0.339991	0.328503	1.26578	0	1.62022
2043	South Africa	0	2.40611	0.367353	1.16893	14.5938	1.03865	0.464194	1.26578	0	1.76598
2043	West Europe	0.0251029	10.8093	0.367353	3.54619	65.5014	3.15095	31.5319	1.26578	0	6.7944
2043	Central Europe	0	1.66554	0.367353	0.519127	9.95167	0.461268	1.83361	1.26578	0	1.04691
2043	Turkey	0	0.410524	0.367353	0.20093	2.48312	0.178536	0.0682651	1.26578	0	0.258043
2043	Ukraine	0	0.306094	0.367353	0.126016	1.96027	0.111971	0.230215	1.26578	0	0.192402
2043	Kazachstan	0	0.55565	0.367353	0.278317	3.74486	0.247297	0.232913	1.26578	0	1.16244
2043	Russia	0.00774419	3.42192	0.367353	1.12845	18.1474	1.00268	2.38485	1.26578	0	2.15092
2043	Middle East	0	3.94986	0.367353	1.88649	25.3723	1.67623	1.57367	1.26578	0	7.52189
2043	India	0.222306	17.6411	0.367353	3.194	43.8085	2.83802	3.04985	1.26578	0	15.0221
2043	Korea	0.153004	3.31594	0.367353	1.4035	18.3953	1.24707	0.95284	1.26578	0	4.86881
2043	China+	2.20234	62.8356	0.367353	12.4207	170.125	11.0364	12.2066	1.26578	0	56.531
2043	South East Asia	0	3.7577	0.367353	1.84719	24.1104	1.64131	1.20869	1.26578	0	5.9473
2043	Indonesia	0	2.4528	0.367353	1.052	14.2836	0.934753	0.938591	1.26578	0	4.5407
2043	Japan	0.0215652	4.71263	0.367353	2.00535	28.5499	1.78184	7.83821	1.26578	0	2.5038
2043	Oceania	0	1.01739	0.367353	0.392562	6.17825	0.34881	1.13037	1.26578	0	0.6395
2043	Rest of South Asia	0	1.36538	0.367353	0.634967	8.59161	0.564198	0.55307	1.26578	0	2.67827
2043	Rest of South Africa	0	0.578935	0.367353	0.279635	3.77873	0.248469	0.241321	1.26578	0	1.1908
2044	Canada	0	1.71364	0.373939	0.809545	10.6527	0.719318	2.06294	1.30168	0	1.34913
2044	USA	0.556575	30.63	0.373939	12.8028	175.096	11.3759	28.4967	1.30168	0	19.2531
2044	Mexico	0.0999705	3.06704	0.373939	1.08157	14.602	0.961021	0.927377	1.30168	0	4.53503
2044	Central America	0	1.22105	0.373939	0.609582	8.16743	0.541642	0.494397	1.30168	0	2.47189
2044	Brazil	0.00484473	2.50058	0.373939	1.23431	16.556	1.09674	1.00934	1.30168	0	5.06224
2044	Rest of South-America	0.00584926	2.86221	0.373939	1.40936	18.88	1.25228	1.14161	1.30168	0	5.73159
2044	North Africa	0	1.81896	0.373939	0.823902	11.174	0.732075	0.729397	1.30168	0	3.38245
2044	West Africa	0	2.37083	0.373939	1.15844	15.642	1.02933	0.994268	1.30168	0	4.91839
2044	East Africa	0	0.854965	0.373939	0.414471	5.59902	0.368277	0.356888	1.30168	0	1.76199
2044	South Africa	0	2.47704	0.373939	1.20339	15.024	1.06927	0.47788	1.30168	0	1.82298
2044	West Europe	0.0240073	10.9937	0.373939	3.6067	66.3936	3.20472	31.9677	1.30168	0	6.91033
2044	Central Europe	0	1.69644	0.373939	0.528757	10.053	0.469826	1.82987	1.30168	0	1.06633
2044	Turkey	0	0.421903	0.373939	0.206499	2.55194	0.183484	0.0701574	1.30168	0	0.265196
2044	Ukraine	0	0.314599	0.373939	0.129518	2.01474	0.115082	0.236612	1.30168	0	0.197748
2044	Kazachstan	0	0.577676	0.373939	0.289349	3.89686	0.2571	0.243756	1.30168	0	1.21552
2044	Russia	0.00740618	3.48118	0.373939	1.148	18.3703	1.02005	2.38475	1.30168	0	2.18817
2044	Middle East	0	4.06372	0.373939	1.94087	26.1283	1.72455	1.63016	1.30168	0	7.83653
2044	India	0.212603	18.7273	0.373939	3.39065	46.5063	3.01275	3.23788	1.30168	0	15.9674
2044	Korea	0.146326	3.30115	0.373939	1.39724	18.3742	1.24151	0.976219	1.30168	0	4.9669
2044	China+	2.10622	64.8174	0.373939	12.8125	175.516	11.3845	12.6046	1.30168	0	58.4954
2044	South East Asia	0	3.89567	0.373939	1.91501	25.0234	1.70157	1.26563	1.30168	0	6.23578
2044	Indonesia	0	2.59745	0.373939	1.11404	15.1218	0.989877	0.992049	1.30168	0	4.81862
2044	Japan	0.020624	4.68721	0.373939	1.99453	28.4288	1.77223	7.81081	1.30168	0	2.4903
2044	Oceania	0	1.0392	0.373939	0.400979	6.29225	0.356289	1.14623	1.30168	0	0.653212
2044	Rest of South Asia	0	1.45458	0.373939	0.676449	9.15428	0.601056	0.58983	1.30168	0	2.86726
2044	Rest of South Africa	0	0.621305	0.373939	0.300101	4.05654	0.266654	0.259553	1.30168	0	1.28195
2045	Canada	0	1.72509	0.380525	0.814951	10.7385	0.724122	2.10065	1.33758	0	1.37379
2045	USA	0.532282	30.7834	0.380525	12.8669	175.974	11.4328	28.6395	1.33758	0	19.3496
2045	Mexico	0.095607	3.16026	0.380525	1.11444	15.0606	0.990232	0.96223	1.33758	0	4.71777
2045	Central America	0	1.27016	0.380525	0.634104	8.51071	0.563431	0.520959	1.33758	0	2.60134
2045	Brazil	0.00463327	2.56644	0.380525	1.26682	17.0189	1.12562	1.04809	1.33758	0	5.24687
2045	Rest of South-America	0.00559395	2.95559	0.380525	1.45534	19.5307	1.29314	1.19461	1.33758	0	5.98552
2045	North Africa	0	1.89794	0.380525	0.859673	11.657	0.763859	0.760069	1.33758	0	3.56631
2045	West Africa	0	2.56408	0.380525	1.25286	16.925	1.11322	1.07895	1.33758	0	5.34061
2045	East Africa	0	0.925765	0.380525	0.448793	6.06513	0.398773	0.387557	1.33758	0	1.91526
2045	South Africa	0	2.55005	0.380525	1.23886	15.4668	1.10078	0.491964	1.33758	0	1.88177
2045	West Europe	0.0229594	11.1813	0.380525	3.66822	67.3003	3.25939	32.4107	1.33758	0	7.02821
2045	Central Europe	0	1.7279	0.380525	0.538563	10.1563	0.478538	1.82616	1.33758	0	1.08611
2045	Turkey	0	0.433591	0.380525	0.21222	2.62264	0.188567	0.072101	1.33758	0	0.272543
2045	Ukraine	0	0.323337	0.380525	0.133115	2.0707	0.118279	0.243184	1.33758	0	0.20324
2045	Kazachstan	0	0.600507	0.380525	0.300785	4.0545	0.267261	0.25503	1.33758	0	1.27068
2045	Russia	0.00708291	3.54147	0.380525	1.16788	18.5971	1.03771	2.38469	1.33758	0	2.22606
2045	Middle East	0	4.18045	0.380525	1.99662	26.9041	1.77409	1.68845	1.33758	0	8.16227
2045	India	0.203324	19.8758	0.380525	3.59861	49.3592	3.19753	3.43672	1.33758	0	16.9678
2045	Korea	0.139939	3.28636	0.380525	1.39098	18.3542	1.23595	1.00008	1.33758	0	5.06678
2045	China+	2.01429	66.8552	0.380525	13.2153	181.06	11.7424	13.014	1.33758	0	60.5185
2045	South East Asia	0	4.03866	0.380525	1.9853	25.9707	1.76403	1.32512	1.33758	0	6.53738
2045	Indonesia	0	2.74996	0.380525	1.17946	16.0054	1.048	1.04836	1.33758	0	5.11198
2045	Japan	0.0197238	4.66179	0.380525	1.98371	28.3076	1.76262	7.78342	1.33758	0	2.47679
2045	Oceania	0	1.0614	0.380525	0.409547	6.40807	0.363901	1.16229	1.33758	0	0.667169
2045	Rest of South Asia	0	1.54931	0.380525	0.720503	9.7519	0.6402	0.628897	1.33758	0	3.06859
2045	Rest of South Africa	0	0.666515	0.380525	0.321938	4.35303	0.286057	0.279035	1.33758	0	1.37941
2046	Canada	0	1.73645	0.387111	0.820319	10.8222	0.728891	2.13591	1.37348	0	1.39685
2046	USA	0.509049	30.9287	0.387111	12.9276	176.804	11.4868	28.7747	1.37348	0	19.4409
2046	Mexico	0.091434	3.25583	0.387111	1.14814	15.5311	1.02018	0.998171	1.37348	0	4.90655
2046	Central America	0	1.31982	0.387111	0.658895	8.8587	0.585459	0.548238	1.37348	0	2.73413
2046	Brazil	0.00443104	2.62945	0.387111	1.29792	17.464	1.15326	1.08619	1.37348	0	5.42785
2046	Rest of South-America	0.00534979	3.04793	0.387111	1.50081	20.1766	1.33354	1.24812	1.37348	0	6.24125
2046	North Africa	0	1.97469	0.387111	0.894437	12.1261	0.794748	0.789775	1.37348	0	3.74884
2046	West Africa	0	2.77207	0.387111	1.35449	18.3064	1.20353	1.17032	1.37348	0	5.79631
2046	East Africa	0	1.00219	0.387111	0.485843	6.56843	0.431694	0.420727	1.37348	0	2.08114
2046	South Africa	0	2.6185	0.387111	1.27212	15.882	1.13033	0.50517	1.37348	0	1.93749
2046	West Europe	0.0219573	11.3678	0.387111	3.72942	68.1962	3.31376	32.8487	1.37348	0	7.14546
2046	Central Europe	0	1.75647	0.387111	0.547468	10.2486	0.486451	1.82209	1.37348	0	1.10407
2046	Turkey	0	0.444756	0.387111	0.217685	2.69018	0.193423	0.0739576	1.37348	0	0.279561
2046	Ukraine	0	0.33127	0.387111	0.13638	2.1215	0.12118	0.24915	1.37348	0	0.208227
2046	Kazachstan	0	0.619929	0.387111	0.310513	4.18929	0.275905	0.264937	1.37348	0	1.31899
2046	Russia	0.00677376	3.58852	0.387111	1.18339	18.7728	1.0515	2.384	1.37348	0	2.25564
2046	Middle East	0	4.2893	0.387111	2.04861	27.6305	1.82028	1.74416	1.37348	0	8.47803
2046	India	0.194449	21.0104	0.387111	3.80403	52.1774	3.38006	3.63317	1.37348	0	17.958
2046	Korea	0.133831	3.26733	0.387111	1.38292	18.3087	1.22879	1.02181	1.37348	0	5.15523
2046	China+	1.92637	68.5686	0.387111	13.554	185.726	12.0433	13.3608	1.37348	0	62.2551
2046	South East Asia	0	4.17671	0.387111	2.05316	26.8881	1.82433	1.38389	1.37348	0	6.83604
2046	Indonesia	0	2.89709	0.387111	1.24256	16.8573	1.10407	1.10246	1.37348	0	5.39612
2046	Japan	0.0188629	4.63592	0.387111	1.9727	28.1846	1.75284	7.75566	1.37348	0	2.46305
2046	Oceania	0	1.0828	0.387111	0.417803	6.51965	0.371237	1.17775	1.37348	0	0.680618
2046	Rest of South Asia	0	1.64734	0.387111	0.766095	10.3705	0.680711	0.669373	1.37348	0	3.27794
2046	Rest of South Africa	0	0.717188	0.387111	0.346414	4.68535	0.307805	0.300871	1.37348	0	1.48866
2047	Canada	0	1.74781	0.393697	0.825686	10.9063	0.73366	2.17166	1.40938	0	1.42023
2047	USA	0.48683	31.0741	0.393697	12.9884	177.635	11.5408	28.9099	1.40938	0	19.5323
2047	Mexico	0.0874432	3.35426	0.393697	1.18285	16.0162	1.05102	1.03537	1.40938	0	5.10222
2047	Central America	0	1.37141	0.393697	0.684651	9.22079	0.608344	0.576828	1.40938	0	2.8732
2047	Brazil	0.00423764	2.69397	0.393697	1.32976	17.9203	1.18156	1.12541	1.40938	0	5.61401
2047	Rest of South-America	0.00511628	3.14311	0.393697	1.54768	20.8434	1.37518	1.30372	1.40938	0	6.50678
2047	North Africa	0	2.05449	0.393697	0.930584	12.6138	0.826867	0.820627	1.40938	0	3.93999
2047	West Africa	0	2.99584	0.393697	1.46383	19.7931	1.30068	1.26884	1.40938	0	6.28791
2047	East Africa	0	1.08458	0.393697	0.525784	7.11115	0.467183	0.456556	1.40938	0	2.26042
2047	South Africa	0	2.68878	0.393697	1.30625	16.3083	1.16067	0.518728	1.40938	0	1.99484
2047	West Europe	0.0209989	11.5574	0.393697	3.79162	69.1066	3.36903	33.2937	1.40938	0	7.26465
2047	Central Europe	0	1.7855	0.393697	0.556516	10.3426	0.494491	1.81804	1.40938	0	1.12231
2047	Turkey	0	0.456206	0.393697	0.223289	2.75943	0.198403	0.0758615	1.40938	0	0.286758
2047	Ukraine	0	0.339393	0.393697	0.139725	2.17352	0.124152	0.25526	1.40938	0	0.213333
2047	Kazachstan	0	0.639912	0.393697	0.320522	4.32803	0.284799	0.275154	1.40938	0	1.36879
2047	Russia	0.0064781	3.6362	0.393697	1.19912	18.9508	1.06547	2.38334	1.40938	0	2.28561
2047	Middle East	0	4.40065	0.393697	2.10179	28.3745	1.86754	1.80151	1.40938	0	8.80406
2047	India	0.185962	22.2053	0.393697	4.02037	55.1454	3.57229	3.84007	1.40938	0	19.0016
2047	Korea	0.12799	3.2483	0.393697	1.37487	18.264	1.22164	1.04391	1.40938	0	5.24497
2047	China+	1.84229	70.3183	0.393697	13.8998	190.492	12.3506	13.7151	1.40938	0	64.0309
2047	South East Asia	0	4.31947	0.393697	2.12334	27.8379	1.88668	1.44512	1.40938	0	7.14745
2047	Indonesia	0	3.0514	0.393697	1.30874	17.7507	1.16288	1.15915	1.40938	0	5.69443
2047	Japan	0.0180396	4.61006	0.393697	1.9617	28.0616	1.74306	7.72791	1.40938	0	2.4493
2047	Oceania	0	1.10455	0.393697	0.426197	6.6329	0.378696	1.19338	1.40938	0	0.694292
2047	Rest of South Asia	0	1.75129	0.393697	0.814434	11.0264	0.723662	0.712316	1.40938	0	3.50054
2047	Rest of South Africa	0	0.77144	0.393697	0.372619	5.04122	0.331089	0.324282	1.40938	0	1.60584
2048	Canada	0	1.75917	0.400282	0.831053	10.9906	0.738429	2.20792	1.44528	0	1.44395
2048	USA	0.465582	31.2194	0.400282	13.0491	178.466	11.5948	29.0451	1.44528	0	19.6236
2048	Mexico	0.0836265	3.45564	0.400282	1.2186	16.5161	1.08279	1.07387	1.44528	0	5.305
2048	Central America	0	1.42501	0.400282	0.711408	9.59753	0.632119	0.606788	1.44528	0	3.01884
2048	Brazil	0.00405267	2.76002	0.400282	1.36237	18.3878	1.21053	1.16578	1.44528	0	5.80551
2048	Rest of South-America	0.00489297	3.24124	0.400282	1.59599	21.5318	1.41811	1.36149	1.44528	0	6.78243
2048	North Africa	0	2.13747	0.400282	0.96817	13.1208	0.860263	0.852668	1.44528	0	4.14015
2048	West Africa	0	3.23652	0.400282	1.58143	21.3927	1.40518	1.37504	1.44528	0	6.81806
2048	East Africa	0	1.17338	0.400282	0.568831	7.69626	0.505433	0.495246	1.44528	0	2.45414
2048	South Africa	0	2.76092	0.400282	1.3413	16.7458	1.19181	0.532646	1.44528	0	2.05385
2048	West Europe	0.0200823	11.7501	0.400282	3.85486	70.0315	3.42522	33.7458	1.44528	0	7.3858
2048	Central Europe	0	1.81499	0.400282	0.565709	10.4382	0.502659	1.81401	1.44528	0	1.14085
2048	Turkey	0	0.467946	0.400282	0.229035	2.83044	0.203508	0.0778138	1.44528	0	0.294137
2048	Ukraine	0	0.347713	0.400282	0.14315	2.2268	0.127195	0.261517	1.44528	0	0.218562
2048	Kazachstan	0	0.660472	0.400282	0.330821	4.47083	0.293949	0.285691	1.44528	0	1.42014
2048	Russia	0.00619535	3.6845	0.400282	1.21505	19.1313	1.07963	2.3827	1.44528	0	2.31597
2048	Middle East	0	4.51458	0.400282	2.1562	29.1363	1.91589	1.86052	1.44528	0	9.14065
2048	India	0.177845	23.4636	0.400282	4.24819	58.2709	3.77471	4.05795	1.44528	0	20.1013
2048	Korea	0.122403	3.22927	0.400282	1.36682	18.157	1.21448	1.0378	1.44528	0	5.21424
2048	China+	1.76188	72.1048	0.400282	14.253	195.358	12.6644	14.0771	1.44528	0	65.8465
2048	South East Asia	0	4.4671	0.400282	2.19591	28.8211	1.95116	1.50892	1.44528	0	7.47214
2048	Indonesia	0	3.21324	0.400282	1.37815	18.6876	1.22455	1.21856	1.44528	0	6.00758
2048	Japan	0.0172522	4.58419	0.400282	1.95069	27.9387	1.73328	7.70018	1.44528	0	2.43556
2048	Oceania	0	1.12667	0.400282	0.434731	6.74785	0.386279	1.20917	1.44528	0	0.708195
2048	Rest of South Asia	0	1.86148	0.400282	0.865679	11.7218	0.769196	0.75787	1.44528	0	3.7372
2048	Rest of South Africa	0	0.829511	0.400282	0.400668	5.42221	0.356012	0.349375	1.44528	0	1.73151
2049	Canada	0	1.77053	0.406868	0.83642	11.0753	0.743198	2.24469	1.48117	0	1.46799
2049	USA	0.44526	31.3648	0.406868	13.1099	179.297	11.6487	29.1803	1.48117	0	19.715
2049	Mexico	0.0799764	3.56004	0.406868	1.25542	17.0315	1.1155	1.11372	1.48117	0	5.51516
2049	Central America	0	1.4807	0.406868	0.739207	9.98952	0.65682	0.638181	1.48117	0	3.17135
2049	Brazil	0.00387578	2.82764	0.406868	1.39575	18.867	1.24019	1.20732	1.48117	0	6.00247
2049	Rest of South-America	0.0046794	3.34239	0.406868	1.6458	22.2425	1.46237	1.42152	1.48117	0	7.06858
2049	North Africa	0	2.22375	0.406868	1.00725	13.6479	0.894987	0.885943	1.48117	0	4.34973
2049	West Africa	0	3.49533	0.406868	1.70789	23.1133	1.51754	1.4895	1.48117	0	7.38961
2049	East Africa	0	1.26906	0.406868	0.615217	8.32691	0.546649	0.537013	1.48117	0	2.66339
2049	South Africa	0	2.83498	0.406868	1.37728	17.195	1.22378	0.546934	1.48117	0	2.11458
2049	West Europe	0.0192058	11.9461	0.406868	3.91913	70.9714	3.48233	34.2053	1.48117	0	7.50895
2049	Central Europe	0	1.84495	0.406868	0.575048	10.5356	0.510957	1.81	1.48117	0	1.15969
2049	Turkey	0	0.479985	0.406868	0.234928	2.90326	0.208744	0.0798157	1.48117	0	0.301705
2049	Ukraine	0	0.356232	0.406868	0.146657	2.28136	0.130312	0.267925	1.48117	0	0.223918
2049	Kazachstan	0	0.681624	0.406868	0.341415	4.6178	0.303363	0.296557	1.48117	0	1.47308
2049	Russia	0.00592494	3.73345	0.406868	1.23119	19.3142	1.09397	2.38207	1.48117	0	2.34674
2049	Middle East	0	4.63112	0.406868	2.21187	29.9165	1.96535	1.92124	1.48117	0	9.4881
2049	India	0.170083	24.7885	0.406868	4.48807	61.5618	3.98785	4.28738	1.48117	0	21.2599
2049	Korea	0.117061	3.21024	0.406868	1.35876	18.05	1.20732	1.03168	1.48117	0	5.18352
2049	China+	1.68497	73.9288	0.406868	14.6135	200.326	12.9848	14.4468	1.48117	0	67.7027
2049	South East Asia	0	4.61975	0.406868	2.27095	29.839	2.01784	1.57539	1.48117	0	7.81066
2049	Indonesia	0	3.38295	0.406868	1.45094	19.6699	1.28923	1.2808	1.48117	0	6.33626
2049	Japan	0.0164992	4.55833	0.406868	1.93968	27.8158	1.7235	7.67245	1.48117	0	2.42182
2049	Oceania	0	1.14916	0.406868	0.443409	6.86453	0.393989	1.22515	1.48117	0	0.722331
2049	Rest of South Asia	0	1.97828	0.406868	0.919997	12.459	0.81746	0.806188	1.48117	0	3.98875
2049	Rest of South Africa	0	0.891655	0.406868	0.430685	5.82999	0.382683	0.376262	1.48117	0	1.86624
2050	Canada	0	1.78189	0.413454	0.841788	11.1603	0.747967	2.28198	1.51707	0	1.49238
2050	USA	0.425826	31.5101	0.413454	13.1707	180.128	11.7027	29.3156	1.51707	0	19.8063
2050	Mexico	0.0764856	3.66757	0.413454	1.29334	17.5627	1.14919	1.15496	1.51707	0	5.73295
2050	Central America	0	1.53855	0.413454	0.768087	10.3974	0.682481	0.671072	1.51707	0	3.33104
2050	Brazil	0.00370661	2.89688	0.413454	1.42992	19.3581	1.27055	1.25007	1.51707	0	6.20504
2050	Rest of South-America	0.00447516	3.44665	0.413454	1.69714	22.9761	1.50799	1.48387	1.51707	0	7.36559
2050	North Africa	0	2.31345	0.413454	1.04788	14.1958	0.931091	0.9205	1.51707	0	4.56914
2050	West Africa	0	3.77356	0.413454	1.84384	24.9636	1.63833	1.61281	1.51707	0	8.00559
2050	East Africa	0	1.37214	0.413454	0.665188	9.00648	0.591051	0.582091	1.51707	0	2.88936
2050	South Africa	0	2.91101	0.413454	1.41422	17.6562	1.2566	0.561601	1.51707	0	2.17708
2050	West Europe	0.0183675	12.1452	0.413454	3.98447	71.9263	3.54039	34.6721	1.51707	0	7.63414
2050	Central Europe	0	1.87539	0.413454	0.584536	10.6347	0.519387	1.806	1.51707	0	1.17882
2050	Turkey	0	0.492329	0.413454	0.24097	2.97793	0.214113	0.0818684	1.51707	0	0.309464
2050	Ukraine	0	0.364957	0.413454	0.150249	2.33724	0.133503	0.274486	1.51707	0	0.229402
2050	Kazachstan	0	0.703384	0.413454	0.352314	4.76905	0.313048	0.30776	1.51707	0	1.52765
2050	Russia	0.00566633	3.78303	0.413454	1.24754	19.4995	1.1085	2.38148	1.51707	0	2.37791
2050	Middle East	0	4.75035	0.413454	2.26881	30.7155	2.01594	1.98372	1.51707	0	9.84672
2050	India	0.162659	26.1833	0.413454	4.7406	65.0265	4.21225	4.52892	1.51707	0	22.4805
2050	Korea	0.111951	3.19121	0.413454	1.35071	17.943	1.20016	1.02557	1.51707	0	5.15279
2050	China+	1.61143	75.7908	0.413454	14.9816	205.399	13.3118	14.8244	1.51707	0	69.6002
2050	South East Asia	0	4.77762	0.413454	2.34855	30.8926	2.08679	1.64463	1.51707	0	8.16357
2050	Indonesia	0	3.5609	0.413454	1.52727	20.6998	1.35705	1.346	1.51707	0	6.68121
2050	Japan	0.015779	4.53246	0.413454	1.92868	27.6928	1.71372	7.64474	1.51707	0	2.40808
2050	Oceania	0	1.17203	0.413454	0.452231	6.98295	0.401828	1.2413	1.51707	0	0.736703
2050	Rest of South Asia	0	2.10208	0.413454	0.977567	13.2404	0.868614	0.857431	1.51707	0	4.25609
2050	Rest of South Africa	0	0.958141	0.413454	0.462798	6.26635	0.411218	0.405065	1.51707	0	2.01065
2051	Canada	0	1.79289	0.413789	0.846981	11.2424	0.752582	2.31772	1.51732	0	1.51576
2051	USA	0.407239	31.6551	0.413789	13.2313	180.957	11.7566	29.4505	1.51732	0	19.8975
2051	Mexico	0.0731472	3.76876	0.413789	1.32902	18.0472	1.1809	1.18683	1.51732	0	5.89112
2051	Central America	0	1.59431	0.413789	0.795928	10.7742	0.707218	0.695396	1.51732	0	3.45178
2051	Brazil	0.00354483	2.95332	0.413789	1.45778	19.7352	1.29531	1.27442	1.51732	0	6.32594
2051	Rest of South-America	0.00427983	3.54209	0.413789	1.74413	23.6123	1.54974	1.52496	1.51732	0	7.56953
2051	North Africa	0	2.39558	0.413789	1.08508	14.6998	0.964146	0.953179	1.51732	0	4.73136
2051	West Africa	0	4.02348	0.413789	1.96595	26.6169	1.74684	1.71962	1.51732	0	8.53579
2051	East Africa	0	1.46442	0.413789	0.70992	9.61214	0.630797	0.621235	1.51732	0	3.08366
2051	South Africa	0	2.98431	0.413789	1.44983	18.1008	1.28824	0.575744	1.51732	0	2.2319
2051	West Europe	0.0175658	12.3458	0.413789	4.05029	72.7214	3.59887	34.7141	1.51732	0	7.64337
2051	Central Europe	0	1.90398	0.413789	0.593446	10.726	0.527304	1.80147	1.51732	0	1.19679
2051	Turkey	0	0.504299	0.413789	0.246828	3.05033	0.219318	0.0838589	1.51732	0	0.316988
2051	Ukraine	0	0.373657	0.413789	0.153831	2.39295	0.136686	0.28103	1.51732	0	0.23487
2051	Kazachstan	0	0.716367	0.413789	0.358818	4.85708	0.318826	0.313441	1.51732	0	1.55585
2051	Russia	0.00541901	3.83291	0.413789	1.26399	19.6849	1.12311	2.3804	1.51732	0	2.40925
2051	Middle East	0	4.86765	0.413789	2.32483	31.4739	2.06572	2.0327	1.51732	0	10.0899
2051	India	0.155559	27.2174	0.413789	4.92782	67.5946	4.3786	4.70778	1.51732	0	23.3683
2051	Korea	0.107065	3.16931	0.413789	1.34143	17.8198	1.19193	1.01853	1.51732	0	5.11742
2051	China+	1.54109	76.7104	0.413789	15.1634	207.891	13.4733	15.0042	1.51732	0	70.4446
2051	South East Asia	0	4.93116	0.413789	2.42403	31.8854	2.15386	1.69749	1.51732	0	8.42592
2051	Indonesia	0	3.68201	0.413789	1.57921	21.4038	1.4032	1.39178	1.51732	0	6.90845
2051	Japan	0.0150903	4.5067	0.413789	1.91772	27.5732	1.70398	7.61838	1.51732	0	2.39439
2051	Oceania	0	1.19449	0.413789	0.4609	7.09882	0.409531	1.25694	1.51732	0	0.750825
2051	Rest of South Asia	0	2.20616	0.413789	1.02597	13.896	0.911623	0.899887	1.51732	0	4.46683
2051	Rest of South Africa	0	1.01744	0.413789	0.491441	6.65417	0.436668	0.430134	1.51732	0	2.13508
2052	Canada	0	1.80388	0.414124	0.852175	11.3247	0.757197	2.35394	1.51757	0	1.53944
2052	USA	0.389464	31.8002	0.414124	13.2919	181.786	11.8105	29.5854	1.51757	0	19.9887
2052	Mexico	0.0699545	3.87274	0.414124	1.36569	18.5451	1.21348	1.21957	1.51757	0	6.05365
2052	Central America	0	1.6521	0.414124	0.824776	11.1647	0.732852	0.7206	1.51757	0	3.57689
2052	Brazil	0.00339011	3.01085	0.414124	1.48618	20.1197	1.32054	1.29925	1.51757	0	6.44918
2052	Rest of South-America	0.00409303	3.64015	0.414124	1.79242	24.266	1.59265	1.56718	1.51757	0	7.7791
2052	North Africa	0	2.48061	0.414124	1.12359	15.2215	0.998365	0.987009	1.51757	0	4.89928
2052	West Africa	0	4.28927	0.414124	2.09583	28.3752	1.86224	1.83322	1.51757	0	9.09968
2052	East Africa	0	1.5627	0.414124	0.757568	10.2573	0.673134	0.66293	1.51757	0	3.29063
2052	South Africa	0	3.05945	0.414124	1.48634	18.5565	1.32068	0.59024	1.51757	0	2.2881
2052	West Europe	0.0167991	12.5498	0.414124	4.11719	73.529	3.65831	34.756	1.51757	0	7.6526
2052	Central Europe	0	1.93298	0.414124	0.602485	10.8188	0.535335	1.79695	1.51757	0	1.21502
2052	Turkey	0	0.516559	0.414124	0.252829	3.12449	0.22465	0.0858975	1.51757	0	0.324694
2052	Ukraine	0	0.382561	0.414124	0.157497	2.44997	0.139943	0.287726	1.51757	0	0.240467
2052	Kazachstan	0	0.72959	0.414124	0.365441	4.94674	0.324711	0.319227	1.51757	0	1.58457
2052	Russia	0.00518248	3.88343	0.414124	1.28065	19.8728	1.13791	2.37934	1.51757	0	2.44101
2052	Middle East	0	4.98759	0.414124	2.38212	32.2494	2.11662	2.08279	1.51757	0	10.3385
2052	India	0.14877	28.2919	0.414124	5.12238	70.2633	4.55147	4.89365	1.51757	0	24.2909
2052	Korea	0.102392	3.14741	0.414124	1.33216	17.6967	1.18369	1.01149	1.51757	0	5.08205
2052	China+	1.47383	77.6368	0.414124	15.3465	210.401	13.6361	15.1854	1.51757	0	71.2954
2052	South East Asia	0	5.08963	0.414124	2.50193	32.9101	2.22308	1.75204	1.51757	0	8.69671
2052	Indonesia	0	3.80724	0.414124	1.63292	22.1318	1.45093	1.43911	1.51757	0	7.14341
2052	Japan	0.0144317	4.48095	0.414124	1.90676	27.4536	1.69424	7.59205	1.51757	0	2.38071
2052	Oceania	0	1.21733	0.414124	0.46971	7.2164	0.417359	1.27276	1.51757	0	0.765176
2052	Rest of South Asia	0	2.31534	0.414124	1.07674	14.5837	0.956736	0.944419	1.51757	0	4.68788
2052	Rest of South Africa	0	1.08027	0.414124	0.521791	7.06511	0.463635	0.456698	1.51757	0	2.26694
2053	Canada	0	1.81488	0.414459	0.857369	11.4073	0.761812	2.39062	1.51782	0	1.56343
2053	USA	0.372465	31.9452	0.414459	13.3525	182.615	11.8643	29.7204	1.51782	0	20.0798
2053	Mexico	0.0669012	3.97957	0.414459	1.40336	19.0567	1.24695	1.25321	1.51782	0	6.22065
2053	Central America	0	1.71198	0.414459	0.85467	11.5694	0.759414	0.746718	1.51782	0	3.70653
2053	Brazil	0.00324214	3.06951	0.414459	1.51514	20.5117	1.34627	1.32456	1.51782	0	6.57483
2053	Rest of South-America	0.00391438	3.74092	0.414459	1.84204	24.9377	1.63674	1.61056	1.51782	0	7.99444
2053	North Africa	0	2.56863	0.414459	1.16346	15.7616	1.03379	1.02203	1.51782	0	5.07312
2053	West Africa	0	4.57193	0.414459	2.23394	30.2451	1.98496	1.95403	1.51782	0	9.69933
2053	East Africa	0	1.66738	0.414459	0.808316	10.9444	0.718226	0.707339	1.51782	0	3.51106
2053	South Africa	0	3.13648	0.414459	1.52376	19.0237	1.35393	0.6051	1.51782	0	2.34571
2053	West Europe	0.0160659	12.757	0.414459	4.18519	74.3494	3.71873	34.7979	1.51782	0	7.66183
2053	Central Europe	0	1.9624	0.414459	0.611655	10.9132	0.543484	1.79245	1.51782	0	1.23351
2053	Turkey	0	0.529115	0.414459	0.258974	3.20043	0.230111	0.0879855	1.51782	0	0.332587
2053	Ukraine	0	0.391673	0.414459	0.161248	2.50833	0.143276	0.294579	1.51782	0	0.246195
2053	Kazachstan	0	0.743057	0.414459	0.372186	5.03805	0.330705	0.325119	1.51782	0	1.61381
2053	Russia	0.00495628	3.93461	0.414459	1.29753	20.0633	1.15291	2.37831	1.51782	0	2.47319
2053	Middle East	0	5.11024	0.414459	2.4407	33.0425	2.16867	2.13401	1.51782	0	10.5927
2053	India	0.142276	29.4086	0.414459	5.32456	73.0366	4.73112	5.0868	1.51782	0	25.2497
2053	Korea	0.0979227	3.1255	0.414459	1.32289	17.5735	1.17545	1.00445	1.51782	0	5.04668
2053	China+	1.4095	78.5699	0.414459	15.5309	212.93	13.8	15.368	1.51782	0	72.1523
2053	South East Asia	0	5.25319	0.414459	2.58233	33.9677	2.29452	1.80834	1.51782	0	8.97619
2053	Indonesia	0	3.93672	0.414459	1.68846	22.8845	1.50027	1.48805	1.51782	0	7.38635
2053	Japan	0.0138017	4.45519	0.414459	1.8958	27.334	1.6845	7.56574	1.51782	0	2.36702
2053	Oceania	0	1.24053	0.414459	0.478662	7.33569	0.425313	1.28876	1.51782	0	0.77976
2053	Rest of South Asia	0	2.42984	0.414459	1.13	15.3049	1.00405	0.991127	1.51782	0	4.91972
2053	Rest of South Africa	0	1.14685	0.414459	0.553947	7.50052	0.492208	0.484843	1.51782	0	2.40665
2054	Canada	0	1.82587	0.414794	0.862563	11.4902	0.766427	2.4278	1.51807	0	1.58774
2054	USA	0.356208	32.0903	0.414794	13.4131	183.444	11.9182	29.8553	1.51807	0	20.171
2054	Mexico	0.0639811	4.08934	0.414794	1.44207	19.5824	1.28135	1.28778	1.51807	0	6.39224
2054	Central America	0	1.77402	0.414794	0.885645	11.9887	0.786937	0.773782	1.51807	0	3.84087
2054	Brazil	0.00310063	3.12931	0.414794	1.54465	20.9113	1.3725	1.35037	1.51807	0	6.70291
2054	Rest of South-America	0.00374352	3.84447	0.414794	1.89303	25.628	1.68204	1.65514	1.51807	0	8.21573
2054	North Africa	0	2.65975	0.414794	1.20474	16.3208	1.07046	1.05829	1.51807	0	5.25309
2054	West Africa	0	4.87248	0.414794	2.38079	32.2334	2.11544	2.08248	1.51807	0	10.3369
2054	East Africa	0	1.77887	0.414794	0.862363	11.6762	0.766249	0.754634	1.51807	0	3.74582
2054	South Africa	0	3.21543	0.414794	1.56211	19.5026	1.38801	0.620332	1.51807	0	2.40475
2054	West Europe	0.0153646	12.9677	0.414794	4.2543	75.1827	3.78015	34.8398	1.51807	0	7.67106
2054	Central Europe	0	1.99225	0.414794	0.620958	11.0091	0.55175	1.78796	1.51807	0	1.25227
2054	Turkey	0	0.541975	0.414794	0.265268	3.27822	0.235703	0.0901239	1.51807	0	0.34067
2054	Ukraine	0	0.400998	0.414794	0.165087	2.56805	0.146687	0.301593	1.51807	0	0.252056
2054	Kazachstan	0	0.756773	0.414794	0.379056	5.13104	0.336809	0.33112	1.51807	0	1.6436
2054	Russia	0.00473995	3.98646	0.414794	1.31462	20.2562	1.1681	2.3773	1.51807	0	2.50578
2054	Middle East	0	5.23565	0.414794	2.5006	33.8534	2.22189	2.18638	1.51807	0	10.8527
2054	India	0.136066	30.5691	0.414794	5.53466	75.9185	4.9178	5.28752	1.51807	0	26.246
2054	Korea	0.0936486	3.1036	0.414794	1.31362	17.4504	1.16721	0.997409	1.51807	0	5.01131
2054	China+	1.34798	79.5096	0.414794	15.7167	215.477	13.965	15.5518	1.51807	0	73.0152
2054	South East Asia	0	5.42201	0.414794	2.66532	35.0593	2.36826	1.86646	1.51807	0	9.26465
2054	Indonesia	0	4.0706	0.414794	1.74588	23.6627	1.55129	1.53866	1.51807	0	7.63755
2054	Japan	0.0131993	4.42943	0.414794	1.88484	27.2145	1.67476	7.53946	1.51807	0	2.35334
2054	Oceania	0	1.26411	0.414794	0.48776	7.45674	0.433397	1.30493	1.51807	0	0.794581
2054	Rest of South Asia	0	2.54995	0.414794	1.18585	16.0614	1.05368	1.04012	1.51807	0	5.16289
2054	Rest of South Africa	0	1.21738	0.414794	0.588015	7.9618	0.522479	0.514661	1.51807	0	2.55466
2055	Canada	0	1.83686	0.415129	0.867757	11.5658	0.771042	2.44534	1.51832	0	1.5973
2055	USA	0.34066	32.2353	0.415129	13.4738	184.273	11.9721	29.9902	1.51832	0	20.2622
2055	Mexico	0.0611885	4.20214	0.415129	1.48185	20.1225	1.31669	1.3233	1.51832	0	6.56855
2055	Central America	0	1.83832	0.415129	0.917743	12.4232	0.815457	0.801825	1.51832	0	3.98007
2055	Brazil	0.00296529	3.19027	0.415129	1.57474	21.3187	1.39923	1.37667	1.51832	0	6.83348
2055	Rest of South-America	0.00358013	3.95087	0.415129	1.94542	26.3373	1.7286	1.70095	1.51832	0	8.44312
2055	North Africa	0	2.75407	0.415129	1.24746	16.8996	1.10843	1.09582	1.51832	0	5.43939
2055	West Africa	0	5.19203	0.415129	2.53693	34.3473	2.25418	2.21906	1.51832	0	11.0149
2055	East Africa	0	1.89759	0.415129	0.919918	12.4555	0.817389	0.804999	1.51832	0	3.99582
2055	South Africa	0	3.29635	0.415129	1.60143	19.9934	1.42294	0.635944	1.51832	0	2.46527
2055	West Europe	0.014694	13.1818	0.415129	4.32455	76.0293	3.84257	34.8818	1.51832	0	7.6803
2055	Central Europe	0	2.02252	0.415129	0.630395	11.1066	0.560135	1.78349	1.51832	0	1.2713
2055	Turkey	0	0.555146	0.415129	0.271715	3.35788	0.241431	0.092314	1.51832	0	0.348949
2055	Ukraine	0	0.410542	0.415129	0.169016	2.62917	0.150179	0.308771	1.51832	0	0.258055
2055	Kazachstan	0	0.770742	0.415129	0.386053	5.22575	0.343026	0.337232	1.51832	0	1.67394
2055	Russia	0.00453306	4.03899	0.415129	1.33195	20.4518	1.1835	2.37631	1.51832	0	2.53879
2055	Middle East	0	5.36389	0.415129	2.56184	34.6826	2.27632	2.23993	1.51832	0	11.1185
2055	India	0.130127	31.7749	0.415129	5.75299	78.9133	5.1118	5.4961	1.51832	0	27.2813
2055	Korea	0.0895611	3.08169	0.415129	1.30435	17.3272	1.15898	0.99037	1.51832	0	4.97595
2055	China+	1.28914	80.4558	0.415129	15.9037	218.041	14.1312	15.7368	1.51832	0	73.8841
2055	South East Asia	0	5.59625	0.415129	2.75097	36.186	2.44436	1.92644	1.51832	0	9.56237
2055	Indonesia	0	4.20903	0.415129	1.80525	24.4674	1.60405	1.59099	1.51832	0	7.89728
2055	Japan	0.0126232	4.40368	0.415129	1.87388	27.0951	1.66502	7.51319	1.51832	0	2.33966
2055	Oceania	0	1.28807	0.415129	0.497005	7.57957	0.441612	1.32127	1.51832	0	0.809641
2055	Rest of South Asia	0	2.67591	0.415129	1.24443	16.8548	1.10573	1.0915	1.51832	0	5.41793
2055	Rest of South Africa	0	1.2921	0.415129	0.624106	8.45047	0.554547	0.54625	1.51832	0	2.71145
2056	Canada	0	1.84744	0.415464	0.872752	11.6395	0.775481	2.46262	1.51857	0	1.6065
2056	USA	0.325791	32.382	0.415464	13.5351	185.112	12.0266	30.1268	1.51857	0	20.3544
2056	Mexico	0.0585178	4.31186	0.415464	1.52054	20.6479	1.35107	1.35786	1.51857	0	6.74007
2056	Central America	0	1.90234	0.415464	0.949705	12.8559	0.843857	0.829749	1.51857	0	4.11868
2056	Brazil	0.00283586	3.24932	0.415464	1.60389	21.7132	1.42513	1.40216	1.51857	0	6.95997
2056	Rest of South-America	0.00342386	4.05401	0.415464	1.99621	27.0249	1.77372	1.74536	1.51857	0	8.66354
2056	North Africa	0	2.84658	0.415464	1.28936	17.4672	1.14566	1.13263	1.51857	0	5.62209
2056	West Africa	0	5.52433	0.415464	2.6993	36.5456	2.39845	2.36108	1.51857	0	11.7198
2056	East Africa	0	2.02106	0.415464	0.979769	13.2658	0.87057	0.857373	1.51857	0	4.2558
2056	South Africa	0	3.37586	0.415464	1.64005	20.4756	1.45726	0.651282	1.51857	0	2.52473
2056	West Europe	0.0140527	13.4052	0.415464	4.39783	76.9022	3.90767	34.912	1.51857	0	7.68696
2056	Central Europe	0	2.05376	0.415464	0.640129	11.2059	0.568785	1.77835	1.51857	0	1.29093
2056	Turkey	0	0.567749	0.415464	0.277884	3.43412	0.246912	0.0944099	1.51857	0	0.356871
2056	Ukraine	0	0.420646	0.415464	0.173176	2.69388	0.153875	0.316371	1.51857	0	0.264406
2056	Kazachstan	0	0.784778	0.415464	0.393083	5.32091	0.349273	0.343373	1.51857	0	1.70443
2056	Russia	0.00433521	4.10524	0.415464	1.3538	20.6998	1.20291	2.37565	1.51857	0	2.58044
2056	Middle East	0	5.49367	0.415464	2.62383	35.5217	2.33139	2.29413	1.51857	0	11.3875
2056	India	0.124448	32.9334	0.415464	5.96274	81.7905	5.29817	5.69649	1.51857	0	28.276
2056	Korea	0.085652	3.05831	0.415464	1.29445	17.1957	1.15018	0.982855	1.51857	0	4.93819
2056	China+	1.23287	81.2627	0.415464	16.0632	220.228	14.2729	15.8947	1.51857	0	74.6251
2056	South East Asia	0	5.76515	0.415464	2.83399	37.2781	2.51813	1.98458	1.51857	0	9.85097
2056	Indonesia	0	4.33798	0.415464	1.86055	25.217	1.65319	1.63973	1.51857	0	8.13922
2056	Japan	0.0120722	4.37774	0.415464	1.86284	26.9768	1.65522	7.48764	1.51857	0	2.32587
2056	Oceania	0	1.31327	0.415464	0.506731	7.70735	0.450254	1.33782	1.51857	0	0.825486
2056	Rest of South Asia	0	2.80358	0.415464	1.3038	17.659	1.15849	1.14357	1.51857	0	5.67643
2056	Rest of South Africa	0	1.37096	0.415464	0.662198	8.96625	0.588393	0.57959	1.51857	0	2.87695
2057	Canada	0	1.85801	0.415799	0.877748	11.7133	0.77992	2.47997	1.51882	0	1.61569
2057	USA	0.311572	32.5287	0.415799	13.5964	185.951	12.081	30.2632	1.51882	0	20.4466
2057	Mexico	0.0559636	4.42445	0.415799	1.56025	21.1871	1.38635	1.39331	1.51882	0	6.91607
2057	Central America	0	1.96859	0.415799	0.982779	13.3036	0.873245	0.858646	1.51882	0	4.26212
2057	Brazil	0.00271209	3.30945	0.415799	1.63357	22.1151	1.45151	1.4281	1.51882	0	7.08877
2057	Rest of South-America	0.00327442	4.15985	0.415799	2.04832	27.7304	1.82003	1.79092	1.51882	0	8.88971
2057	North Africa	0	2.94218	0.415799	1.33266	18.0538	1.18413	1.17067	1.51882	0	5.81091
2057	West Africa	0	5.8772	0.415799	2.87172	38.88	2.55165	2.51189	1.51882	0	12.4685
2057	East Africa	0	2.15235	0.415799	1.04342	14.1276	0.927125	0.913071	1.51882	0	4.53227
2057	South Africa	0	3.45727	0.415799	1.67961	20.9694	1.49241	0.666989	1.51882	0	2.58562
2057	West Europe	0.0134393	13.6323	0.415799	4.47234	77.7896	3.97388	34.9423	1.51882	0	7.69363
2057	Central Europe	0	2.08544	0.415799	0.650005	11.307	0.577559	1.77323	1.51882	0	1.31085
2057	Turkey	0	0.580638	0.415799	0.284192	3.51208	0.252518	0.0965532	1.51882	0	0.364973
2057	Ukraine	0	0.430996	0.415799	0.177437	2.76016	0.157661	0.324155	1.51882	0	0.270912
2057	Kazachstan	0	0.799067	0.415799	0.400241	5.4178	0.355633	0.349626	1.51882	0	1.73546
2057	Russia	0.00414598	4.17257	0.415799	1.376	20.9519	1.22264	2.37502	1.51882	0	2.62276
2057	Middle East	0	5.62641	0.415799	2.68723	36.38	2.38773	2.34956	1.51882	0	11.6626
2057	India	0.119016	34.134	0.415799	6.18011	84.7722	5.49132	5.90415	1.51882	0	29.3068
2057	Korea	0.0819135	3.03492	0.415799	1.28456	17.0642	1.14139	0.97534	1.51882	0	4.90043
2057	China+	1.17906	82.0719	0.415799	16.2232	222.421	14.415	16.0529	1.51882	0	75.3682
2057	South East Asia	0	5.93914	0.415799	2.91952	38.4031	2.59413	2.04447	1.51882	0	10.1483
2057	Indonesia	0	4.47086	0.415799	1.91754	25.9895	1.70383	1.68995	1.51882	0	8.38853
2057	Japan	0.0115453	4.3518	0.415799	1.8518	26.8585	1.64541	7.46212	1.51882	0	2.31209
2057	Oceania	0	1.33891	0.415799	0.516625	7.83717	0.459045	1.35458	1.51882	0	0.841604
2057	Rest of South Asia	0	2.93729	0.415799	1.36598	18.5012	1.21374	1.19811	1.51882	0	5.94715
2057	Rest of South Africa	0	1.4545	0.415799	0.702549	9.5126	0.624247	0.614907	1.51882	0	3.05225
2058	Canada	0	1.86859	0.416134	0.882744	11.7873	0.784359	2.4974	1.51907	0	1.62489
2058	USA	0.297972	32.6754	0.416134	13.6577	186.789	12.1355	30.3998	1.51907	0	20.5388
2058	Mexico	0.0535209	4.53998	0.416134	1.60099	21.7403	1.42255	1.42969	1.51907	0	7.09666
2058	Central America	0	2.03715	0.416134	1.017	13.7669	0.903656	0.888549	1.51907	0	4.41055
2058	Brazil	0.00259371	3.37069	0.416134	1.6638	22.5243	1.47836	1.45453	1.51907	0	7.21994
2058	Rest of South-America	0.0031315	4.26844	0.416134	2.10179	28.4543	1.86754	1.83767	1.51907	0	9.12177
2058	North Africa	0	3.04099	0.416134	1.37742	18.6601	1.2239	1.20998	1.51907	0	6.00605
2058	West Africa	0	6.25189	0.416134	3.0548	41.3587	2.71433	2.67204	1.51907	0	13.2634
2058	East Africa	0	2.29197	0.416134	1.1111	15.044	0.987265	0.972299	1.51907	0	4.82626
2058	South Africa	0	3.54065	0.416134	1.72011	21.4751	1.5284	0.683074	1.51907	0	2.64797
2058	West Europe	0.0128527	13.8633	0.416134	4.54811	78.6916	4.0412	34.9726	1.51907	0	7.70029
2058	Central Europe	0	2.11758	0.416134	0.660023	11.4096	0.586461	1.76813	1.51907	0	1.33105
2058	Turkey	0	0.59382	0.416134	0.290644	3.59181	0.25825	0.0987451	1.51907	0	0.373258
2058	Ukraine	0	0.441597	0.416134	0.181801	2.82805	0.161539	0.332128	1.51907	0	0.277575
2058	Kazachstan	0	0.813616	0.416134	0.407528	5.51645	0.362108	0.355992	1.51907	0	1.76706
2058	Russia	0.00396502	4.241	0.416134	1.39856	21.2082	1.24269	2.37443	1.51907	0	2.66577
2058	Middle East	0	5.76218	0.416134	2.75207	37.2579	2.44534	2.40625	1.51907	0	11.9441
2058	India	0.113821	35.3783	0.416134	6.40539	87.8623	5.69149	6.11937	1.51907	0	30.3751
2058	Korea	0.0783381	3.01154	0.416134	1.27466	16.9328	1.13259	0.967826	1.51907	0	4.86268
2058	China+	1.1276	82.8831	0.416134	16.3835	224.619	14.5575	16.2116	1.51907	0	76.1131
2058	South East Asia	0	6.11838	0.416134	3.00764	39.5622	2.67242	2.10617	1.51907	0	10.4545
2058	Indonesia	0	4.60778	0.416134	1.97627	26.7854	1.75601	1.74171	1.51907	0	8.64544
2058	Japan	0.0110414	4.32585	0.416134	1.84076	26.7403	1.6356	7.43664	1.51907	0	2.29831
2058	Oceania	0	1.365	0.416134	0.52669	7.96904	0.467989	1.37154	1.51907	0	0.858
2058	Rest of South Asia	0	3.07733	0.416134	1.43111	19.3833	1.27161	1.25524	1.51907	0	6.2307
2058	Rest of South Africa	0	1.54299	0.416134	0.745289	10.0913	0.662224	0.652316	1.51907	0	3.23794
2059	Canada	0	1.87916	0.416469	0.88774	11.8614	0.788798	2.51489	1.51932	0	1.63409
2059	USA	0.284966	32.8222	0.416469	13.7191	187.628	12.19	30.5362	1.51932	0	20.6311
2059	Mexico	0.0511849	4.65853	0.416469	1.64279	22.308	1.45969	1.46702	1.51932	0	7.28196
2059	Central America	0	2.10809	0.416469	1.05242	14.2463	0.935127	0.919494	1.51932	0	4.56415
2059	Brazil	0.0024805	3.43304	0.416469	1.69458	22.941	1.50571	1.48144	1.51932	0	7.3535
2059	Rest of South-America	0.00299482	4.37986	0.416469	2.15666	29.1971	1.91629	1.88564	1.51932	0	9.35989
2059	North Africa	0	3.1431	0.416469	1.42367	19.2867	1.265	1.25061	1.51932	0	6.20772
2059	West Africa	0	6.64971	0.416469	3.24918	43.9904	2.88705	2.84206	1.51932	0	14.1073
2059	East Africa	0	2.44042	0.416469	1.18307	16.0185	1.05121	1.03528	1.51932	0	5.13887
2059	South Africa	0	3.62602	0.416469	1.76159	21.993	1.56525	0.699545	1.51932	0	2.71183
2059	West Europe	0.0122917	14.0981	0.416469	4.62516	79.6084	4.10966	35.0028	1.51932	0	7.70696
2059	Central Europe	0	2.15019	0.416469	0.670187	11.514	0.595492	1.76304	1.51932	0	1.35155
2059	Turkey	0	0.607301	0.416469	0.297242	3.67335	0.264113	0.100987	1.51932	0	0.381732
2059	Ukraine	0	0.452455	0.416469	0.186271	2.89758	0.165511	0.340294	1.51932	0	0.2844
2059	Kazachstan	0	0.828429	0.416469	0.414948	5.61688	0.3687	0.362473	1.51932	0	1.79923
2059	Russia	0.00379196	4.31054	0.416469	1.42149	21.4688	1.26306	2.37387	1.51932	0	2.70948
2059	Middle East	0	5.90104	0.416469	2.81839	38.1557	2.50427	2.46424	1.51932	0	12.2319
2059	India	0.108853	36.6677	0.416469	6.63885	91.0647	5.89893	6.34241	1.51932	0	31.4822
2059	Korea	0.0749189	2.98816	0.416469	1.26476	16.8013	1.1238	0.960311	1.51932	0	4.82492
2059	China+	1.07838	83.6961	0.416469	16.5442	226.822	14.7003	16.3706	1.51932	0	76.8597
2059	South East Asia	0	6.30304	0.416469	3.09841	40.7562	2.75308	2.16974	1.51932	0	10.7701
2059	Indonesia	0	4.74888	0.416469	2.03679	27.6056	1.80978	1.79504	1.51932	0	8.91018
2059	Japan	0.0105595	4.29991	0.416469	1.82972	26.6222	1.62579	7.41118	1.51932	0	2.28453
2059	Oceania	0	1.39153	0.416469	0.536929	8.10301	0.477086	1.38871	1.51932	0	0.874679
2059	Rest of South Asia	0	3.224	0.416469	1.49932	20.3071	1.33221	1.31506	1.51932	0	6.52766
2059	Rest of South Africa	0	1.63671	0.416469	0.790559	10.7043	0.702448	0.691938	1.51932	0	3.43462
2060	Canada	0	1.88974	0.416804	0.892735	11.9357	0.793236	2.53246	1.51957	0	1.64328
2060	USA	0.272528	32.9689	0.416804	13.7804	188.467	12.2445	30.6727	1.51957	0	20.7233
2060	Mexico	0.0489508	4.78017	0.416804	1.68569	22.8905	1.49781	1.50533	1.51957	0	7.4721
2060	Central America	0	2.18151	0.416804	1.08908	14.7425	0.967693	0.951516	1.51957	0	4.7231
2060	Brazil	0.00237223	3.49654	0.416804	1.72592	23.3653	1.53356	1.50884	1.51957	0	7.48951
2060	Rest of South-America	0.0028641	4.4942	0.416804	2.21296	29.9592	1.96631	1.93487	1.51957	0	9.60422
2060	North Africa	0	3.24862	0.416804	1.47147	19.9342	1.30747	1.29259	1.51957	0	6.41613
2060	West Africa	0	7.07207	0.416804	3.45556	46.7845	3.07042	3.02258	1.51957	0	15.0034
2060	East Africa	0	2.59827	0.416804	1.25959	17.0546	1.11921	1.10224	1.51957	0	5.47126
2060	South Africa	0	3.71345	0.416804	1.80406	22.5232	1.60299	0.716412	1.51957	0	2.77721
2060	West Europe	0.0117552	14.3369	0.416804	4.70351	80.5403	4.17929	35.0331	1.51957	0	7.71362
2060	Central Europe	0	2.18327	0.416804	0.680497	11.6201	0.604653	1.75798	1.51957	0	1.37234
2060	Turkey	0	0.621087	0.416804	0.30399	3.75674	0.270109	0.103279	1.51957	0	0.390397
2060	Ukraine	0	0.463575	0.416804	0.190849	2.9688	0.169578	0.348658	1.51957	0	0.29139
2060	Kazachstan	0	0.84351	0.416804	0.422502	5.71913	0.375412	0.369071	1.51957	0	1.83198
2060	Russia	0.00362645	4.38121	0.416804	1.4448	21.7337	1.28377	2.37336	1.51957	0	2.7539
2060	Middle East	0	6.04307	0.416804	2.88623	39.0741	2.56454	2.52355	1.51957	0	12.5263
2060	India	0.104102	38.0041	0.416804	6.8808	94.3835	6.11391	6.57356	1.51957	0	32.6296
2060	Korea	0.0716489	2.96478	0.416804	1.25486	16.6698	1.11501	0.952796	1.51957	0	4.78716
2060	China+	1.03131	84.5108	0.416804	16.7053	229.03	14.8434	16.53	1.51957	0	77.6079
2060	South East Asia	0	6.49327	0.416804	3.19192	41.9862	2.83617	2.23522	1.51957	0	11.0951
2060	Indonesia	0	4.89428	0.416804	2.09915	28.4508	1.86519	1.85	1.51957	0	9.18298
2060	Japan	0.0100986	4.27397	0.416804	1.81868	26.5042	1.61599	7.38576	1.51957	0	2.27074
2060	Oceania	0	1.41853	0.416804	0.547344	8.23911	0.486341	1.4061	1.51957	0	0.891646
2060	Rest of South Asia	0	3.37761	0.416804	1.57075	21.2746	1.39569	1.37772	1.51957	0	6.83867
2060	Rest of South Africa	0	1.73597	0.416804	0.838503	11.3534	0.745049	0.733901	1.51957	0	3.64291
2061	Canada	0	1.89899	0.416827	0.897105	12.003	0.797119	2.54887	1.51737	0	1.65132
2061	USA	0.260633	33.1071	0.416827	13.8382	189.257	12.2959	30.8014	1.51737	0	20.8102
2061	Mexico	0.0468142	4.90074	0.416827	1.72821	23.4679	1.53559	1.5433	1.51737	0	7.66057
2061	Central America	0	2.25456	0.416827	1.12554	15.2361	1.0001	0.983377	1.51737	0	4.88125
2061	Brazil	0.00226869	3.55556	0.416827	1.75505	23.7597	1.55945	1.5343	1.51737	0	7.61592
2061	Rest of South-America	0.00273909	4.60454	0.416827	2.26729	30.6948	2.01459	1.98237	1.51737	0	9.84004
2061	North Africa	0	3.35099	0.416827	1.51783	20.5623	1.34867	1.33333	1.51737	0	6.61831
2061	West Africa	0	7.50458	0.416827	3.66689	49.6457	3.2582	3.20743	1.51737	0	15.9209
2061	East Africa	0	2.76047	0.416827	1.33822	18.1192	1.18907	1.17105	1.51737	0	5.8128
2061	South Africa	0	3.79659	0.416827	1.84445	23.0275	1.63888	0.732451	1.51737	0	2.83939
2061	West Europe	0.0112421	14.5773	0.416827	4.78238	81.4657	4.24937	35.0465	1.51737	0	7.71656
2061	Central Europe	0	2.21707	0.416827	0.691032	11.726	0.614014	1.75165	1.51737	0	1.39359
2061	Turkey	0	0.634266	0.416827	0.31044	3.83646	0.275841	0.105471	1.51737	0	0.398682
2061	Ukraine	0	0.474739	0.416827	0.195445	3.04029	0.173662	0.357054	1.51737	0	0.298407
2061	Kazachstan	0	0.859286	0.416827	0.430404	5.8261	0.382434	0.375974	1.51737	0	1.86625
2061	Russia	0.00346817	4.45293	0.416827	1.46845	22.001	1.30479	2.3721	1.51737	0	2.79898
2061	Middle East	0	6.18597	0.416827	2.95448	39.9981	2.62519	2.58323	1.51737	0	12.8225
2061	India	0.099558	39.2747	0.416827	7.11085	97.539	6.31832	6.79333	1.51737	0	33.7205
2061	Korea	0.0685216	2.94058	0.416827	1.24462	16.5338	1.1059	0.945019	1.51737	0	4.74809
2061	China+	0.9863	85.1927	0.416827	16.8401	230.878	14.9632	16.6633	1.51737	0	78.2341
2061	South East Asia	0	6.67718	0.416827	3.28232	43.1754	2.9165	2.29853	1.51737	0	11.4094
2061	Indonesia	0	5.02841	0.416827	2.15668	29.2305	1.91631	1.9007	1.51737	0	9.43465
2061	Japan	0.00965779	4.24626	0.416827	1.80689	26.3763	1.60551	7.35776	1.51737	0	2.25602
2061	Oceania	0	1.44606	0.416827	0.557966	8.37614	0.495779	1.42303	1.51737	0	0.90895
2061	Rest of South Asia	0	3.53214	0.416827	1.64262	22.248	1.45954	1.44075	1.51737	0	7.15155
2061	Rest of South Africa	0	1.83894	0.416827	0.888239	12.0269	0.789241	0.777432	1.51737	0	3.85899
2062	Canada	0	1.90824	0.416849	0.901474	12.0705	0.801001	2.56538	1.51517	0	1.65937
2062	USA	0.249257	33.2454	0.416849	13.896	190.048	12.3472	30.93	1.51517	0	20.8971
2062	Mexico	0.0447709	5.02436	0.416849	1.7718	24.0598	1.57432	1.58223	1.51517	0	7.85381
2062	Central America	0	2.33005	0.416849	1.16323	15.7463	1.03358	1.0163	1.51517	0	5.04469
2062	Brazil	0.00216967	3.61555	0.416849	1.78466	24.1605	1.58576	1.56019	1.51517	0	7.74442
2062	Rest of South-America	0.00261954	4.7176	0.416849	2.32296	31.4485	2.06406	2.03105	1.51517	0	10.0816
2062	North Africa	0	3.45658	0.416849	1.56566	21.2103	1.39116	1.37534	1.51517	0	6.82685
2062	West Africa	0	7.96281	0.416849	3.89079	52.6771	3.45715	3.40328	1.51517	0	16.8931
2062	East Africa	0	2.93259	0.416849	1.42166	19.249	1.26321	1.24406	1.51517	0	6.17524
2062	South Africa	0	3.88158	0.416849	1.88574	23.543	1.67557	0.748849	1.51517	0	2.90295
2062	West Europe	0.0107514	14.8218	0.416849	4.86258	82.4066	4.32062	35.0598	1.51517	0	7.7195
2062	Central Europe	0	2.25135	0.416849	0.701717	11.8336	0.623508	1.74534	1.51517	0	1.41514
2062	Turkey	0	0.647725	0.416849	0.317028	3.91787	0.281694	0.107709	1.51517	0	0.407142
2062	Ukraine	0	0.486166	0.416849	0.20015	3.11348	0.177842	0.365648	1.51517	0	0.30559
2062	Kazachstan	0	0.875355	0.416849	0.438452	5.93504	0.389585	0.383005	1.51517	0	1.90115
2062	Russia	0.00331679	4.52581	0.416849	1.49249	22.2727	1.32614	2.37088	1.51517	0	2.84479
2062	Middle East	0	6.33213	0.416849	3.02428	40.9431	2.68722	2.64426	1.51517	0	13.1255
2062	India	0.0952125	40.5877	0.416849	7.34859	100.8	6.52956	7.02045	1.51517	0	34.8479
2062	Korea	0.0655308	2.91638	0.416849	1.23438	16.3977	1.0968	0.937243	1.51517	0	4.70902
2062	China+	0.94325	85.873	0.416849	16.9745	232.722	15.0826	16.7964	1.51517	0	78.8588
2062	South East Asia	0	6.86629	0.416849	3.37529	44.3982	2.9991	2.36363	1.51517	0	11.7325
2062	Indonesia	0	5.16617	0.416849	2.21576	30.0313	1.96881	1.95278	1.51517	0	9.69312
2062	Japan	0.00923625	4.21855	0.416849	1.7951	26.2484	1.59503	7.32978	1.51517	0	2.2413
2062	Oceania	0	1.47408	0.416849	0.568778	8.51547	0.505386	1.44019	1.51517	0	0.926563
2062	Rest of South Asia	0	3.69371	0.416849	1.71776	23.2657	1.52631	1.50666	1.51517	0	7.47869
2062	Rest of South Africa	0	1.94787	0.416849	0.940856	12.7393	0.835994	0.823486	1.51517	0	4.08759
2063	Canada	0	1.91749	0.416872	0.905844	12.1382	0.804884	2.58197	1.51296	0	1.66741
2063	USA	0.238378	33.3837	0.416872	13.9538	190.838	12.3986	31.0587	1.51296	0	20.984
2063	Mexico	0.0428167	5.15109	0.416872	1.81649	24.6667	1.61404	1.62214	1.51296	0	8.05191
2063	Central America	0	2.40807	0.416872	1.20218	16.2735	1.06819	1.05033	1.51296	0	5.21361
2063	Brazil	0.00207497	3.67652	0.416872	1.81476	24.568	1.6125	1.5865	1.51296	0	7.87502
2063	Rest of South-America	0.0025052	4.83343	0.416872	2.38	32.2207	2.11474	2.08092	1.51296	0	10.3292
2063	North Africa	0	3.56549	0.416872	1.61499	21.8786	1.435	1.41867	1.51296	0	7.04196
2063	West Africa	0	8.44826	0.416872	4.12799	55.8885	3.66791	3.61076	1.51296	0	17.9229
2063	East Africa	0	3.11523	0.416872	1.5102	20.4478	1.34189	1.32154	1.51296	0	6.55984
2063	South Africa	0	3.96848	0.416872	1.92796	24.0701	1.71308	0.765613	1.51296	0	2.96794
2063	West Europe	0.0102822	15.0703	0.416872	4.94412	83.3629	4.39307	35.0731	1.51296	0	7.72243
2063	Central Europe	0	2.28611	0.416872	0.71255	11.9429	0.633134	1.73904	1.51296	0	1.43698
2063	Turkey	0	0.66147	0.416872	0.323755	4.00101	0.287672	0.109995	1.51296	0	0.415782
2063	Ukraine	0	0.497863	0.416872	0.204965	3.18838	0.182121	0.374446	1.51296	0	0.312943
2063	Kazachstan	0	0.891722	0.416872	0.44665	6.04601	0.396869	0.390166	1.51296	0	1.93669
2063	Russia	0.00317202	4.59987	0.416872	1.51691	22.5489	1.34784	2.36971	1.51296	0	2.89135
2063	Middle East	0	6.48162	0.416872	3.09568	41.9098	2.75066	2.70669	1.51296	0	13.4354
2063	India	0.0910567	41.9447	0.416872	7.59427	104.17	6.74786	7.25517	1.51296	0	36.0129
2063	Korea	0.0626705	2.89218	0.416872	1.22414	16.2616	1.0877	0.929466	1.51296	0	4.66995
2063	China+	0.90208	86.5513	0.416872	17.1086	234.56	15.2018	16.9291	1.51296	0	79.4817
2063	South East Asia	0	7.06076	0.416872	3.47088	45.6557	3.08404	2.43057	1.51296	0	12.0648
2063	Indonesia	0	5.30765	0.416872	2.27644	30.8538	2.02273	2.00626	1.51296	0	9.95858
2063	Japan	0.00883311	4.19084	0.416872	1.78331	26.1205	1.58455	7.30182	1.51296	0	2.22658
2063	Oceania	0	1.5026	0.416872	0.579783	8.65712	0.515164	1.45759	1.51296	0	0.94449
2063	Rest of South Asia	0	3.86264	0.416872	1.79632	24.3297	1.59611	1.57556	1.51296	0	7.82072
2063	Rest of South Africa	0	2.06311	0.416872	0.996519	13.493	0.885453	0.872205	1.51296	0	4.32942
2064	Canada	0	1.92674	0.416895	0.910213	12.2061	0.808767	2.59865	1.51076	0	1.67545
2064	USA	0.227973	33.522	0.416895	14.0116	191.629	12.4499	31.1873	1.51076	0	21.0709
2064	Mexico	0.0409479	5.28102	0.416895	1.86231	25.2889	1.65475	1.66305	1.51076	0	8.25501
2064	Central America	0	2.4887	0.416895	1.24243	16.8184	1.10396	1.0855	1.51076	0	5.38818
2064	Brazil	0.0019844	3.73849	0.416895	1.84535	24.9821	1.63968	1.61324	1.51076	0	8.00776
2064	Rest of South-America	0.00239585	4.95211	0.416895	2.43843	33.0118	2.16666	2.13201	1.51076	0	10.5828
2064	North Africa	0	3.67783	0.416895	1.66588	22.5679	1.48021	1.46337	1.51076	0	7.26384
2064	West Africa	0	8.96249	0.416895	4.37925	59.2903	3.89117	3.83054	1.51076	0	19.0139
2064	East Africa	0	3.30903	0.416895	1.60415	21.7198	1.42536	1.40376	1.51076	0	6.96792
2064	South Africa	0	4.05732	0.416895	1.97112	24.6089	1.75143	0.782753	1.51076	0	3.03439
2064	West Europe	0.00983337	15.3231	0.416895	5.02702	84.3352	4.46674	35.0865	1.51076	0	7.72537
2064	Central Europe	0	2.32135	0.416895	0.723536	12.054	0.642895	1.73277	1.51076	0	1.45914
2064	Turkey	0	0.675507	0.416895	0.330625	4.08591	0.293776	0.112329	1.51076	0	0.424604
2064	Ukraine	0	0.509835	0.416895	0.209894	3.26506	0.186501	0.38345	1.51076	0	0.320468
2064	Kazachstan	0	0.908392	0.416895	0.455	6.15904	0.404289	0.39746	1.51076	0	1.9729
2064	Russia	0.00303357	4.67513	0.416895	1.54173	22.8298	1.3699	2.36857	1.51076	0	2.93865
2064	Middle East	0	6.63452	0.416895	3.16871	42.8984	2.81554	2.77054	1.51076	0	13.7523
2064	India	0.0870823	43.347	0.416895	7.84816	107.653	6.97346	7.49772	1.51076	0	37.2169
2064	Korea	0.0599351	2.86798	0.416895	1.2139	16.1256	1.0786	0.921689	1.51076	0	4.63087
2064	China+	0.862706	87.2275	0.416895	17.2423	236.393	15.3206	17.0613	1.51076	0	80.1027
2064	South East Asia	0	7.26072	0.416895	3.56918	46.9487	3.17138	2.49941	1.51076	0	12.4065
2064	Indonesia	0	5.45296	0.416895	2.33877	31.6985	2.0781	2.06118	1.51076	0	10.2312
2064	Japan	0.00844757	4.16313	0.416895	1.77152	25.9927	1.57408	7.27386	1.51076	0	2.21185
2064	Oceania	0	1.53163	0.416895	0.590983	8.80113	0.525116	1.47522	1.51076	0	0.962736
2064	Rest of South Asia	0	4.03927	0.416895	1.87845	25.4422	1.66909	1.64761	1.51076	0	8.17833
2064	Rest of South Africa	0	2.18502	0.416895	1.0554	14.2903	0.937773	0.923742	1.51076	0	4.58524
2065	Canada	0	1.93599	0.416918	0.914582	12.2741	0.812649	2.61543	1.50855	0	1.6835
2065	USA	0.218023	33.6602	0.416918	14.0694	192.419	12.5013	31.316	1.50855	0	21.1579
2065	Mexico	0.0391606	5.41423	0.416918	1.90928	25.9268	1.69649	1.705	1.50855	0	8.46323
2065	Central America	0	2.57203	0.416918	1.28403	17.3816	1.14092	1.12185	1.50855	0	5.56859
2065	Brazil	0.00189779	3.80148	0.416918	1.87644	25.403	1.66731	1.64043	1.50855	0	8.14268
2065	Rest of South-America	0.00229128	5.0737	0.416918	2.49831	33.8223	2.21986	2.18436	1.50855	0	10.8426
2065	North Africa	0	3.79371	0.416918	1.71837	23.279	1.52685	1.50948	1.50855	0	7.49271
2065	West Africa	0	9.50718	0.416918	4.6454	62.8937	4.12766	4.06334	1.50855	0	20.1695
2065	East Africa	0	3.51464	0.416918	1.70383	23.0695	1.51393	1.49099	1.50855	0	7.4009
2065	South Africa	0	4.14816	0.416918	2.01525	25.1598	1.79064	0.800276	1.50855	0	3.10232
2065	West Europe	0.00940417	15.58	0.416918	5.11132	85.3236	4.54164	35.0998	1.50855	0	7.7283
2065	Central Europe	0	2.35709	0.416918	0.734675	12.1669	0.652792	1.72652	1.50855	0	1.4816
2065	Turkey	0	0.689841	0.416918	0.337641	4.17261	0.30001	0.114712	1.50855	0	0.433615
2065	Ukraine	0	0.52209	0.416918	0.21494	3.34354	0.190984	0.392667	1.50855	0	0.328171
2065	Kazachstan	0	0.925372	0.416918	0.463505	6.27416	0.411845	0.404889	1.50855	0	2.00977
2065	Russia	0.00290116	4.75161	0.416918	1.56695	23.1153	1.39231	2.36748	1.50855	0	2.98672
2065	Middle East	0	6.79089	0.416918	3.2434	43.9095	2.88191	2.83584	1.50855	0	14.0764
2065	India	0.0832814	44.7962	0.416918	8.11054	111.252	7.20659	7.74838	1.50855	0	38.4611
2065	Korea	0.0573191	2.84378	0.416918	1.20365	15.9895	1.0695	0.913912	1.50855	0	4.5918
2065	China+	0.825051	87.9012	0.416918	17.3754	238.219	15.4389	17.1931	1.50855	0	80.7214
2065	South East Asia	0	7.46635	0.416918	3.67026	48.2782	3.26119	2.57019	1.50855	0	12.7578
2065	Indonesia	0	5.60219	0.416918	2.40277	32.566	2.13497	2.11759	1.50855	0	10.5112
2065	Japan	0.00807885	4.13542	0.416918	1.75973	25.8649	1.5636	7.24593	1.50855	0	2.19713
2065	Oceania	0	1.56117	0.416918	0.602383	8.94755	0.535246	1.4931	1.50855	0	0.981308
2065	Rest of South Asia	0	4.22393	0.416918	1.96433	26.6054	1.7454	1.72293	1.50855	0	8.55222
2065	Rest of South Africa	0	2.31397	0.416918	1.11769	15.1336	0.993116	0.978257	1.50855	0	4.85583
2066	Canada	0	1.94394	0.416941	0.91834	12.3351	0.815987	2.63094	1.50635	0	1.69041
2066	USA	0.208507	33.7837	0.416941	14.121	193.125	12.5471	31.4308	1.50635	0	21.2355
2066	Mexico	0.0374514	5.54471	0.416941	1.9553	26.5516	1.73737	1.74609	1.50635	0	8.66719
2066	Central America	0	2.65507	0.416941	1.32549	17.9427	1.17776	1.15807	1.50635	0	5.74838
2066	Brazil	0.00181495	3.86216	0.416941	1.90639	25.8085	1.69392	1.66661	1.50635	0	8.27265
2066	Rest of South-America	0.00219127	5.19109	0.416941	2.55611	34.6048	2.27122	2.2349	1.50635	0	11.0935
2066	North Africa	0	3.90333	0.416941	1.76802	23.9517	1.57097	1.5531	1.50635	0	7.70921
2066	West Africa	0	10.06	0.416941	4.9155	66.5505	4.36765	4.29959	1.50635	0	21.3421
2066	East Africa	0	3.72436	0.416941	1.8055	24.446	1.60427	1.57995	1.50635	0	7.84249
2066	South Africa	0	4.234	0.416941	2.05695	25.6805	1.8277	0.816837	1.50635	0	3.16652
2066	West Europe	0.0089937	15.8319	0.416941	5.19396	86.2851	4.61507	35.1028	1.50635	0	7.72896
2066	Central Europe	0	2.39166	0.416941	0.74545	12.2733	0.662367	1.71922	1.50635	0	1.50333
2066	Turkey	0	0.7036	0.416941	0.344375	4.25583	0.305993	0.117	1.50635	0	0.442263
2066	Ukraine	0	0.533609	0.416941	0.219682	3.41731	0.195197	0.401331	1.50635	0	0.335412
2066	Kazachstan	0	0.941852	0.416941	0.47176	6.3859	0.41918	0.4121	1.50635	0	2.04557
2066	Russia	0.00277453	4.82362	0.416941	1.5907	23.3825	1.41341	2.36571	1.50635	0	3.03199
2066	Middle East	0	6.94441	0.416941	3.31671	44.9021	2.94706	2.89995	1.50635	0	14.3947
2066	India	0.0796464	46.1625	0.416941	8.35792	114.645	7.4264	7.98472	1.50635	0	39.6343
2066	Korea	0.0548172	2.81942	0.416941	1.19334	15.8525	1.06034	0.906082	1.50635	0	4.55246
2066	China+	0.78904	88.4808	0.416941	17.49	239.789	15.5407	17.3065	1.50635	0	81.2536
2066	South East Asia	0	7.66398	0.416941	3.76741	49.5561	3.34752	2.63822	1.50635	0	13.0955
2066	Indonesia	0	5.73914	0.416941	2.46151	33.3621	2.18716	2.16936	1.50635	0	10.7682
2066	Japan	0.00772623	4.10641	0.416941	1.74738	25.7302	1.55263	7.21629	1.50635	0	2.18172
2066	Oceania	0	1.5906	0.416941	0.613739	9.09196	0.545336	1.51025	1.50635	0	0.999807
2066	Rest of South Asia	0	4.40948	0.416941	2.05062	27.7741	1.82207	1.79862	1.50635	0	8.9279
2066	Rest of South Africa	0	2.44628	0.416941	1.18159	15.9989	1.0499	1.03419	1.50635	0	5.13348
2067	Canada	0	1.95189	0.416964	0.922097	12.3963	0.819326	2.64656	1.50415	0	1.69733
2067	USA	0.199406	33.9071	0.416964	14.1726	193.83	12.593	31.5457	1.50415	0	21.3131
2067	Mexico	0.0358167	5.67833	0.416964	2.00242	27.1914	1.77924	1.78817	1.50415	0	8.87606
2067	Central America	0	2.74078	0.416964	1.36828	18.522	1.21578	1.19546	1.50415	0	5.93396
2067	Brazil	0.00173573	3.92375	0.416964	1.9368	26.2201	1.72093	1.69319	1.50415	0	8.40459
2067	Rest of South-America	0.00209563	5.31119	0.416964	2.61524	35.4055	2.32376	2.2866	1.50415	0	11.3501
2067	North Africa	0	4.01612	0.416964	1.81911	24.6438	1.61636	1.59798	1.50415	0	7.93198
2067	West Africa	0	10.6441	0.416964	5.20092	70.4149	4.62126	4.54925	1.50415	0	22.5814
2067	East Africa	0	3.94638	0.416964	1.91313	25.9033	1.6999	1.67413	1.50415	0	8.31001
2067	South Africa	0	4.32161	0.416964	2.09952	26.2119	1.86552	0.833741	1.50415	0	3.23204
2067	West Europe	0.00860114	16.0879	0.416964	5.27794	87.2622	4.68969	35.1057	1.50415	0	7.72961
2067	Central Europe	0	2.42667	0.416964	0.756363	12.3813	0.672063	1.71193	1.50415	0	1.52534
2067	Turkey	0	0.717631	0.416964	0.351243	4.3407	0.312096	0.119333	1.50415	0	0.451083
2067	Ukraine	0	0.545376	0.416964	0.224526	3.49266	0.199502	0.41018	1.50415	0	0.342808
2067	Kazachstan	0	0.958621	0.416964	0.480159	6.4996	0.426644	0.419438	1.50415	0	2.08199
2067	Russia	0.00265343	4.89671	0.416964	1.6148	23.6539	1.43482	2.36399	1.50415	0	3.07793
2067	Middle East	0	7.10132	0.416964	3.39166	45.9167	3.01364	2.96547	1.50415	0	14.7199
2067	India	0.07617	47.5705	0.416964	8.61285	118.142	7.65291	8.22826	1.50415	0	40.8431
2067	Korea	0.0524246	2.79505	0.416964	1.18303	15.7155	1.05118	0.898252	1.50415	0	4.51312
2067	China+	0.7546	89.056	0.416964	17.6037	241.348	15.6417	17.419	1.50415	0	81.7819
2067	South East Asia	0	7.86682	0.416964	3.86712	50.8677	3.43611	2.70805	1.50415	0	13.4421
2067	Indonesia	0	5.87936	0.416964	2.52165	34.1772	2.2406	2.22236	1.50415	0	11.0313
2067	Japan	0.007389	4.0774	0.416964	1.73504	25.5484	1.54166	7.16531	1.50415	0	2.1663
2067	Oceania	0	1.62055	0.416964	0.625297	9.2388	0.555605	1.52765	1.50415	0	1.01863
2067	Rest of South Asia	0	4.60316	0.416964	2.14069	28.994	1.9021	1.87762	1.50415	0	9.32005
2067	Rest of South Africa	0	2.58601	0.416964	1.24909	16.9128	1.10987	1.09326	1.50415	0	5.42671
2068	Canada	0	1.95985	0.416987	0.925855	12.4577	0.822665	2.66228	1.50194	0	1.70425
2068	USA	0.190702	34.0306	0.416987	14.2242	194.536	12.6388	31.6605	1.50194	0	21.3907
2068	Mexico	0.0342534	5.81517	0.416987	2.05067	27.8467	1.82212	1.83126	1.50194	0	9.08996
2068	Central America	0	2.82927	0.416987	1.41245	19.1199	1.25503	1.23405	1.50194	0	6.12553
2068	Brazil	0.00165997	3.98628	0.416987	1.96766	26.6379	1.74836	1.72017	1.50194	0	8.53853
2068	Rest of South-America	0.00200416	5.43406	0.416987	2.67575	36.2246	2.37752	2.3395	1.50194	0	11.6127
2068	North Africa	0	4.13217	0.416987	1.87167	25.3559	1.66307	1.64415	1.50194	0	8.16118
2068	West Africa	0	11.2614	0.416987	5.50253	74.4983	4.88926	4.81307	1.50194	0	23.8909
2068	East Africa	0	4.18142	0.416987	2.02707	27.4461	1.80115	1.77384	1.50194	0	8.80495
2068	South Africa	0	4.41104	0.416987	2.14296	26.7543	1.90412	0.850994	1.50194	0	3.29893
2068	West Europe	0.00822572	16.348	0.416987	5.36327	88.255	4.76552	35.1087	1.50194	0	7.73027
2068	Central Europe	0	2.46212	0.416987	0.767412	12.491	0.681881	1.70466	1.50194	0	1.54762
2068	Turkey	0	0.731943	0.416987	0.358248	4.42727	0.31832	0.121713	1.50194	0	0.460079
2068	Ukraine	0	0.557394	0.416987	0.229474	3.56963	0.203898	0.41922	1.50194	0	0.350362
2068	Kazachstan	0	0.975684	0.416987	0.488706	6.61529	0.434238	0.426903	1.50194	0	2.11905
2068	Russia	0.00253761	4.97089	0.416987	1.63926	23.9294	1.45656	2.3623	1.50194	0	3.12456
2068	Middle East	0	7.26169	0.416987	3.46825	46.9536	3.0817	3.03244	1.50194	0	15.0523
2068	India	0.0728454	49.0215	0.416987	8.87555	121.745	7.88633	8.47923	1.50194	0	42.0889
2068	Korea	0.0501364	2.77069	0.416987	1.17272	15.5785	1.04201	0.890422	1.50194	0	4.47378
2068	China+	0.721664	89.6266	0.416987	17.7165	242.895	15.7419	17.5306	1.50194	0	82.3059
2068	South East Asia	0	8.07501	0.416987	3.96946	52.2139	3.52705	2.77972	1.50194	0	13.7979
2068	Indonesia	0	6.0229	0.416987	2.58322	35.0116	2.29531	2.27662	1.50194	0	11.3006
2068	Japan	0.00706649	4.04839	0.416987	1.72269	25.3666	1.53069	7.11433	1.50194	0	2.15089
2068	Oceania	0	1.65104	0.416987	0.63706	9.38813	0.566058	1.5453	1.50194	0	1.0378
2068	Rest of South Asia	0	4.80533	0.416987	2.23471	30.2674	1.98564	1.96008	1.50194	0	9.72938
2068	Rest of South Africa	0	2.73357	0.416987	1.32036	17.8779	1.1732	1.15565	1.50194	0	5.73637
2069	Canada	0	1.9678	0.41701	0.929612	12.5193	0.826003	2.67811	1.49974	0	1.71116
2069	USA	0.182378	34.154	0.41701	14.2758	195.242	12.6847	31.7754	1.49974	0	21.4683
2069	Mexico	0.0327583	5.95531	0.41701	2.10009	28.5178	1.86603	1.87539	1.49974	0	9.30902
2069	Central America	0	2.9206	0.41701	1.45805	19.7372	1.29555	1.27389	1.49974	0	6.32328
2069	Brazil	0.00158752	4.04976	0.41701	1.99899	27.0621	1.7762	1.74756	1.49974	0	8.67449
2069	Rest of South-America	0.00191668	5.55978	0.41701	2.73765	37.0626	2.43253	2.39363	1.49974	0	11.8814
2069	North Africa	0	4.25157	0.41701	1.92576	26.0885	1.71112	1.69166	1.49974	0	8.397
2069	West Africa	0	11.9136	0.41701	5.82123	78.8131	5.17243	5.09183	1.49974	0	25.2747
2069	East Africa	0	4.43025	0.41701	2.1477	29.0793	1.90833	1.8794	1.49974	0	9.32891
2069	South Africa	0	4.50232	0.41701	2.18731	27.308	1.94352	0.868603	1.49974	0	3.36719
2069	West Europe	0.00786669	16.6123	0.41701	5.44999	89.2638	4.84257	35.1117	1.49974	0	7.73092
2069	Central Europe	0	2.49802	0.41701	0.778601	12.6022	0.691823	1.6974	1.49974	0	1.57018
2069	Turkey	0	0.74654	0.41701	0.365392	4.51556	0.324668	0.124141	1.49974	0	0.469253
2069	Ukraine	0	0.56967	0.41701	0.234527	3.64825	0.208389	0.428452	1.49974	0	0.358078
2069	Kazachstan	0	0.993047	0.41701	0.497402	6.73301	0.441965	0.4345	1.49974	0	2.15676
2069	Russia	0.00242685	5.04617	0.41701	1.66409	24.2092	1.47862	2.36064	1.49974	0	3.17188
2069	Middle East	0	7.42561	0.41701	3.54654	48.0136	3.15127	3.10089	1.49974	0	15.3921
2069	India	0.0696658	50.5166	0.41701	9.14626	125.459	8.12687	8.73785	1.49974	0	43.3726
2069	Korea	0.0479481	2.74633	0.41701	1.1624	15.4415	1.03285	0.882592	1.49974	0	4.43444
2069	China+	0.690165	90.1923	0.41701	17.8283	243.829	15.8413	17.3596	1.49974	0	81.503
2069	South East Asia	0	8.28868	0.41701	4.0745	53.5956	3.62038	2.85327	1.49974	0	14.163
2069	Indonesia	0	6.16986	0.41701	2.64625	35.8659	2.35131	2.33217	1.49974	0	11.5763
2069	Japan	0.00675805	4.01938	0.41701	1.71035	25.1848	1.51972	7.06334	1.49974	0	2.13548
2069	Oceania	0	1.68207	0.41701	0.649033	9.53997	0.576696	1.5632	1.49974	0	1.0573
2069	Rest of South Asia	0	5.01635	0.41701	2.33285	31.5966	2.07284	2.04616	1.49974	0	10.1567
2069	Rest of South Africa	0	2.88941	0.41701	1.39563	18.897	1.24008	1.22153	1.49974	0	6.06338
2070	Canada	0	1.97575	0.417033	0.933369	12.5812	0.829342	2.69404	1.49754	0	1.71808
2070	USA	0.174418	34.2775	0.417033	14.3274	195.948	12.7305	31.8902	1.49754	0	21.5459
2070	Mexico	0.0313285	6.09882	0.417033	2.1507	29.205	1.911	1.92059	1.49754	0	9.53335
2070	Central America	0	3.01489	0.417033	1.50512	20.3743	1.33737	1.31501	1.49754	0	6.52741
2070	Brazil	0.00151823	4.11419	0.417033	2.0308	27.4927	1.80446	1.77537	1.49754	0	8.8125
2070	Rest of South-America	0.00183302	5.6884	0.417033	2.80098	37.92	2.4888	2.449	1.49754	0	12.1563
2070	North Africa	0	4.37443	0.417033	1.9814	26.8424	1.76057	1.74054	1.49754	0	8.63964
2070	West Africa	0	12.6028	0.417033	6.15797	83.3722	5.47164	5.38638	1.49754	0	26.7367
2070	East Africa	0	4.69365	0.417033	2.27539	30.8082	2.02179	1.99114	1.49754	0	9.88355
2070	South Africa	0	4.59549	0.417033	2.23257	27.873	1.98374	0.886577	1.49754	0	3.43687
2070	West Europe	0.00752333	16.8809	0.417033	5.5381	90.2889	4.92086	35.1147	1.49754	0	7.73158
2070	Central Europe	0	2.53437	0.417033	0.789929	12.7151	0.701888	1.69017	1.49754	0	1.59303
2070	Turkey	0	0.761427	0.417033	0.372679	4.6056	0.331142	0.126616	1.49754	0	0.478611
2070	Ukraine	0	0.582208	0.417033	0.239689	3.72854	0.212975	0.437882	1.49754	0	0.365959
2070	Kazachstan	0	1.01071	0.417033	0.506251	6.8528	0.449828	0.44223	1.49754	0	2.19513
2070	Russia	0.00232093	5.12257	0.417033	1.68928	24.4933	1.501	2.35903	1.49754	0	3.2199
2070	Middle East	0	7.59316	0.417033	3.62656	49.0969	3.22237	3.17086	1.49754	0	15.7394
2070	India	0.0666251	52.0574	0.417033	9.42522	129.285	8.37475	9.00436	1.49754	0	44.6955
2070	Korea	0.0458553	2.72196	0.417033	1.15209	15.3046	1.02369	0.874762	1.49754	0	4.3951
2070	China+	0.660041	90.7528	0.417033	17.9391	244.752	15.9397	17.1886	1.49754	0	80.7001
2070	South East Asia	0	8.50799	0.417033	4.1823	55.0136	3.71617	2.92877	1.49754	0	14.5377
2070	Indonesia	0	6.32031	0.417033	2.71077	36.7405	2.40865	2.38903	1.49754	0	11.8586
2070	Japan	0.00646308	3.99036	0.417033	1.698	25.0031	1.50875	7.01236	1.49754	0	2.12006
2070	Oceania	0	1.71365	0.417033	0.661218	9.69439	0.587523	1.58136	1.49754	0	1.07715
2070	Rest of South Asia	0	5.23663	0.417033	2.43529	32.9841	2.16386	2.13601	1.49754	0	10.6026
2070	Rest of South Africa	0	3.05396	0.417033	1.47511	19.9732	1.31071	1.2911	1.49754	0	6.40869
2071	Canada	0	1.98238	0.416958	0.9365	12.635	0.832124	2.70832	1.49417	0	1.72384
2071	USA	0.166805	34.3817	0.416958	14.3709	196.543	12.7692	31.9872	1.49417	0	21.6114
2071	Mexico	0.0299611	6.24057	0.416958	2.20069	29.8838	1.95541	1.96523	1.49417	0	9.75493
2071	Central America	0	3.10817	0.416958	1.55169	21.0048	1.37875	1.3557	1.49417	0	6.72937
2071	Brazil	0.00145196	4.17896	0.416958	2.06277	27.9255	1.83286	1.80332	1.49417	0	8.95123
2071	Rest of South-America	0.00175302	5.81163	0.416958	2.86166	38.7415	2.54272	2.50206	1.49417	0	12.4196
2071	North Africa	0	4.48958	0.416958	2.03356	27.549	1.80692	1.78636	1.49417	0	8.86708
2071	West Africa	0	13.2934	0.416958	6.49545	87.9413	5.77151	5.68157	1.49417	0	28.202
2071	East Africa	0	4.95899	0.416958	2.40402	32.5499	2.13609	2.10371	1.49417	0	10.4423
2071	South Africa	0	4.68387	0.416958	2.27551	28.4091	2.0219	0.903629	1.49417	0	3.50297
2071	West Europe	0.00719496	17.1378	0.416958	5.62239	91.2635	4.99575	35.1096	1.49417	0	7.73046
2071	Central Europe	0	2.56727	0.416958	0.800183	12.8143	0.711	1.68228	1.49417	0	1.61371
2071	Turkey	0	0.775467	0.416958	0.379551	4.69053	0.337248	0.128951	1.49417	0	0.487436
2071	Ukraine	0	0.593354	0.416958	0.244278	3.79992	0.217053	0.446265	1.49417	0	0.372966
2071	Kazachstan	0	1.02678	0.416958	0.514297	6.96171	0.456977	0.449259	1.49417	0	2.23001
2071	Russia	0.00221962	5.18816	0.416958	1.71091	24.7344	1.52022	2.35639	1.49417	0	3.26113
2071	Middle East	0	7.75591	0.416958	3.70429	50.1492	3.29143	3.23882	1.49417	0	16.0767
2071	India	0.0637171	53.4998	0.416958	9.68636	132.867	8.60678	9.25384	1.49417	0	45.9339
2071	Korea	0.0438538	2.69796	0.416958	1.14193	15.1696	1.01466	0.867048	1.49417	0	4.35633
2071	China+	0.631232	89.856	0.416958	17.7618	242.334	15.7822	17.0187	1.49417	0	79.9027
2071	South East Asia	0	8.71835	0.416958	4.28571	56.3738	3.80805	3.00118	1.49417	0	14.8971
2071	Indonesia	0	6.46117	0.416958	2.77119	37.5593	2.46233	2.44228	1.49417	0	12.1229
2071	Japan	0.00618098	3.96118	0.416958	1.68558	24.8202	1.49772	6.96107	1.49417	0	2.10456
2071	Oceania	0	1.74363	0.416958	0.672785	9.8399	0.597801	1.59812	1.49417	0	1.096
2071	Rest of South Asia	0	5.45501	0.416958	2.53685	34.3596	2.2541	2.22508	1.49417	0	11.0448
2071	Rest of South Africa	0	3.2204	0.416958	1.55551	21.0618	1.38214	1.36146	1.49417	0	6.75797
2072	Canada	0	1.98901	0.416883	0.939632	12.689	0.834906	2.7227	1.4908	0	1.72961
2072	USA	0.159525	34.486	0.416883	14.4145	197.139	12.808	32.0842	1.4908	0	21.6769
2072	Mexico	0.0286534	6.38561	0.416883	2.25183	30.5784	2.00086	2.0109	1.4908	0	9.98165
2072	Central America	0	3.20433	0.416883	1.5997	21.6546	1.42141	1.39764	1.4908	0	6.93757
2072	Brazil	0.00138859	4.24467	0.416883	2.0952	28.3646	1.86168	1.83167	1.4908	0	9.09198
2072	Rest of South-America	0.0016765	5.93753	0.416883	2.92365	39.5808	2.5978	2.55626	1.4908	0	12.6887
2072	North Africa	0	4.60777	0.416883	2.0871	28.2742	1.85448	1.83339	1.4908	0	9.1005
2072	West Africa	0	14.0212	0.416883	6.85106	92.7559	6.08748	5.99263	1.4908	0	29.746
2072	East Africa	0	5.23914	0.416883	2.53984	34.3887	2.25676	2.22255	1.4908	0	11.0322
2072	South Africa	0	4.77395	0.416883	2.31927	28.9555	2.06078	0.921007	1.4908	0	3.57034
2072	West Europe	0.00688091	17.3986	0.416883	5.70796	92.253	5.07178	35.1045	1.4908	0	7.72934
2072	Central Europe	0	2.60051	0.416883	0.810544	12.9148	0.720206	1.67441	1.4908	0	1.6346
2072	Turkey	0	0.789765	0.416883	0.386549	4.77701	0.343466	0.131328	1.4908	0	0.496424
2072	Ukraine	0	0.604705	0.416883	0.248951	3.87261	0.221205	0.454802	1.4908	0	0.3801
2072	Kazachstan	0	1.04309	0.416883	0.522468	7.07231	0.464237	0.456396	1.4908	0	2.26544
2072	Russia	0.00212274	5.25457	0.416883	1.73281	24.9787	1.53968	2.35378	1.4908	0	3.30287
2072	Middle East	0	7.92211	0.416883	3.78367	51.2238	3.36197	3.30823	1.4908	0	16.4213
2072	India	0.060936	54.982	0.416883	9.95472	136.548	8.84523	9.51022	1.4908	0	47.2065
2072	Korea	0.0419397	2.67395	0.416883	1.13177	15.0346	1.00563	0.859333	1.4908	0	4.31757
2072	China+	0.60368	88.9593	0.416883	17.5846	239.915	15.6247	16.8489	1.4908	0	79.1053
2072	South East Asia	0	8.93387	0.416883	4.39165	57.7674	3.90218	3.07537	1.4908	0	15.2654
2072	Indonesia	0	6.60503	0.416883	2.83289	38.3956	2.51715	2.49666	1.4908	0	12.3928
2072	Japan	0.0059112	3.93199	0.416883	1.67316	24.6373	1.48668	6.90978	1.4908	0	2.08905
2072	Oceania	0	1.77411	0.416883	0.684546	9.98775	0.608251	1.61511	1.4908	0	1.11515
2072	Rest of South Asia	0	5.68249	0.416883	2.64263	35.7924	2.3481	2.31787	1.4908	0	11.5054
2072	Rest of South Africa	0	3.39577	0.416883	1.64022	22.2088	1.45741	1.4356	1.4908	0	7.12599
2073	Canada	0	1.99564	0.416808	0.942763	12.7432	0.837688	2.73719	1.48743	0	1.73537
2073	USA	0.152562	34.5902	0.416808	14.4581	197.735	12.8467	32.1812	1.48743	0	21.7424
2073	Mexico	0.0274027	6.53402	0.416808	2.30417	31.289	2.04736	2.05764	1.48743	0	10.2136
2073	Central America	0	3.30347	0.416808	1.64919	22.3246	1.46538	1.44088	1.48743	0	7.15221
2073	Brazil	0.00132798	4.31133	0.416808	2.12811	28.81	1.89092	1.86044	1.48743	0	9.23477
2073	Rest of South-America	0.00160333	6.06613	0.416808	2.98698	40.4381	2.65407	2.61163	1.48743	0	12.9635
2073	North Africa	0	4.72907	0.416808	2.14204	29.0185	1.9033	1.88165	1.48743	0	9.34006
2073	West Africa	0	14.7881	0.416808	7.22576	97.8289	6.42042	6.32037	1.48743	0	31.3728
2073	East Africa	0	5.53492	0.416808	2.68322	36.3302	2.38417	2.34803	1.48743	0	11.655
2073	South Africa	0	4.86575	0.416808	2.36387	29.5123	2.1004	0.938717	1.48743	0	3.63899
2073	West Europe	0.00658058	17.6634	0.416808	5.79482	93.2576	5.14897	35.0994	1.48743	0	7.72822
2073	Central Europe	0	2.63408	0.416808	0.82101	13.0165	0.729505	1.66655	1.48743	0	1.65571
2073	Turkey	0	0.804325	0.416808	0.393675	4.86508	0.349798	0.133749	1.48743	0	0.505575
2073	Ukraine	0	0.616262	0.416808	0.253709	3.94663	0.225433	0.463495	1.48743	0	0.387365
2073	Kazachstan	0	1.05965	0.416808	0.530765	7.18461	0.471609	0.463643	1.48743	0	2.30142
2073	Russia	0.00203009	5.32179	0.416808	1.75498	25.2261	1.55938	2.3512	1.48743	0	3.34512
2073	Middle East	0	8.09183	0.416808	3.86474	52.3213	3.434	3.3791	1.48743	0	16.7731
2073	India	0.0582763	56.5051	0.416808	10.2305	140.331	9.09027	9.77368	1.48743	0	48.5142
2073	Korea	0.0401091	2.64995	0.416808	1.12161	14.8996	0.996603	0.851618	1.48743	0	4.27881
2073	China+	0.577331	88.0626	0.416808	17.4073	237.497	15.4672	16.6791	1.48743	0	78.3079
2073	South East Asia	0	9.15466	0.416808	4.50019	59.1951	3.99862	3.15137	1.48743	0	15.6427
2073	Indonesia	0	6.75196	0.416808	2.8959	39.2497	2.57315	2.55219	1.48743	0	12.6685
2073	Japan	0.00565319	3.9028	0.416808	1.66074	24.4544	1.47565	6.85849	1.48743	0	2.07354
2073	Oceania	0	1.8051	0.416808	0.696505	10.138	0.618877	1.63234	1.48743	0	1.13464
2073	Rest of South Asia	0	5.91944	0.416808	2.75283	37.285	2.44602	2.41453	1.48743	0	11.9851
2073	Rest of South Africa	0	3.58056	0.416808	1.72947	23.4173	1.53672	1.51372	1.48743	0	7.51377
2074	Canada	0	2.00227	0.416733	0.945894	12.7977	0.840471	2.75178	1.48406	0	1.74113
2074	USA	0.145903	34.6944	0.416733	14.5016	198.331	12.8854	32.2781	1.48406	0	21.8079
2074	Mexico	0.0262067	6.68587	0.416733	2.35772	32.0162	2.09494	2.10546	1.48406	0	10.451
2074	Central America	0	3.40566	0.416733	1.70021	23.0152	1.51071	1.48546	1.48406	0	7.37346
2074	Brazil	0.00127002	4.37896	0.416733	2.16149	29.2619	1.92058	1.88962	1.48406	0	9.37963
2074	Rest of South-America	0.00153335	6.19752	0.416733	3.05168	41.3139	2.71156	2.66819	1.48406	0	13.2443
2074	North Africa	0	4.85355	0.416733	2.19842	29.7824	1.9534	1.93118	1.48406	0	9.58593
2074	West Africa	0	15.596	0.416733	7.62055	103.174	6.77121	6.6657	1.48406	0	33.087
2074	East Africa	0	5.84719	0.416733	2.8346	38.3798	2.51868	2.4805	1.48406	0	12.3126
2074	South Africa	0	4.9593	0.416733	2.40932	30.0797	2.14079	0.956765	1.48406	0	3.70896
2074	West Europe	0.00629335	17.9322	0.416733	5.88301	94.2776	5.22733	35.0944	1.48406	0	7.72711
2074	Central Europe	0	2.668	0.416733	0.831583	13.1194	0.7389	1.65871	1.48406	0	1.67703
2074	Turkey	0	0.819151	0.416733	0.400932	4.95476	0.356246	0.136215	1.48406	0	0.514895
2074	Ukraine	0	0.628031	0.416733	0.258554	4.022	0.229737	0.472346	1.48406	0	0.394763
2074	Kazachstan	0	1.07647	0.416733	0.539189	7.29865	0.479094	0.471002	1.48406	0	2.33794
2074	Russia	0.00194148	5.38985	0.416733	1.77742	25.4766	1.57932	2.34864	1.48406	0	3.3879
2074	Middle East	0	8.26515	0.416733	3.94751	53.4419	3.50755	3.45148	1.48406	0	17.1323
2074	India	0.0557327	58.0704	0.416733	10.5139	144.218	9.34208	10.0444	1.48406	0	49.8581
2074	Korea	0.0383585	2.62594	0.416733	1.11145	14.7647	0.987575	0.843904	1.48406	0	4.24005
2074	China+	0.552132	87.1658	0.416733	17.2301	235.078	15.3097	16.5092	1.48406	0	77.5105
2074	South East Asia	0	9.38086	0.416733	4.61138	60.6577	4.09743	3.22924	1.48406	0	16.0292
2074	Indonesia	0	6.90201	0.416733	2.96026	40.1219	2.63033	2.60891	1.48406	0	12.95
2074	Japan	0.00540644	3.87361	0.416733	1.64832	24.2715	1.46461	6.8072	1.48406	0	2.05803
2074	Oceania	0	1.83661	0.416733	0.708664	10.2906	0.629681	1.64981	1.48406	0	1.15444
2074	Rest of South Asia	0	6.16627	0.416733	2.86761	38.8396	2.54801	2.5152	1.48406	0	12.4849
2074	Rest of South Africa	0	3.77526	0.416733	1.82351	24.6906	1.62028	1.59603	1.48406	0	7.92234
2075	Canada	0	2.00889	0.416657	0.949025	12.8524	0.843253	2.76649	1.48069	0	1.7469
2075	USA	0.139534	34.7987	0.416657	14.5452	198.927	12.9241	32.3751	1.48069	0	21.8734
2075	Mexico	0.0250628	6.84125	0.416657	2.41251	32.7603	2.14363	2.15439	1.48069	0	10.6939
2075	Central America	0	3.51101	0.416657	1.7528	23.7271	1.55744	1.53141	1.48069	0	7.60155
2075	Brazil	0.00121458	4.44756	0.416657	2.19535	29.7204	1.95067	1.91922	1.48069	0	9.52658
2075	Rest of South-America	0.00146642	6.33174	0.416657	3.11777	42.2087	2.77028	2.72598	1.48069	0	13.5311
2075	North Africa	0	4.98131	0.416657	2.25629	30.5664	2.00482	1.98202	1.48069	0	9.83826
2075	West Africa	0	16.4473	0.416657	8.0365	108.805	7.14081	7.02954	1.48069	0	34.893
2075	East Africa	0	6.17685	0.416657	2.99442	40.5436	2.66068	2.62035	1.48069	0	13.0068
2075	South Africa	0	5.05464	0.416657	2.45564	30.658	2.18195	0.975159	1.48069	0	3.78026
2075	West Europe	0.00601866	18.2051	0.416657	5.97255	95.3132	5.30688	35.0893	1.48069	0	7.72599
2075	Central Europe	0	2.70227	0.416657	0.842262	13.2236	0.748389	1.65088	1.48069	0	1.69857
2075	Turkey	0	0.83425	0.416657	0.408322	5.04609	0.362813	0.138726	1.48069	0	0.524385
2075	Ukraine	0	0.640014	0.416657	0.263488	4.09874	0.234121	0.481358	1.48069	0	0.402295
2075	Kazachstan	0	1.09355	0.416657	0.547743	7.41444	0.486695	0.478475	1.48069	0	2.37504
2075	Russia	0.00185674	5.45875	0.416657	1.80014	25.7305	1.59951	2.34612	1.48069	0	3.43121
2075	Middle East	0	8.44214	0.416657	4.03205	54.5864	3.58266	3.52539	1.48069	0	17.4992
2075	India	0.0533001	59.6788	0.416657	10.8051	148.213	9.60084	10.3226	1.48069	0	51.2391
2075	Korea	0.0366842	2.60194	0.416657	1.10129	14.6297	0.978547	0.836189	1.48069	0	4.20129
2075	China+	0.528033	86.2691	0.416657	17.0528	232.66	15.1522	16.3394	1.48069	0	76.7131
2075	South East Asia	0	9.6126	0.416657	4.7253	62.1561	4.19865	3.30901	1.48069	0	16.4252
2075	Indonesia	0	7.05524	0.416657	3.02598	41.0127	2.68873	2.66683	1.48069	0	13.2375
2075	Japan	0.00517047	3.84443	0.416657	1.6359	24.0886	1.45357	6.7559	1.48069	0	2.04253
2075	Oceania	0	1.86866	0.416657	0.721028	10.4458	0.640667	1.66753	1.48069	0	1.17458
2075	Rest of South Asia	0	6.42338	0.416657	2.98718	40.4591	2.65425	2.62008	1.48069	0	13.0054
2075	Rest of South Africa	0	3.98039	0.416657	1.9226	26.0322	1.70832	1.68276	1.48069	0	8.35281
2076	Canada	0	2.01395	0.416582	0.951413	12.8973	0.845375	2.77914	1.47732	0	1.75129
2076	USA	0.133444	34.8809	0.416582	14.5796	199.397	12.9547	32.4517	1.47732	0	21.9252
2076	Mexico	0.0239689	6.99287	0.416582	2.46598	33.4863	2.19114	2.20214	1.47732	0	10.9309
2076	Central America	0	3.61469	0.416582	1.80456	24.4278	1.60344	1.57663	1.47732	0	7.82603
2076	Brazil	0.00116157	4.51271	0.416582	2.22751	30.1557	1.97925	1.94734	1.47732	0	9.66612
2076	Rest of South-America	0.00140241	6.46055	0.416582	3.18119	43.0673	2.82664	2.78143	1.47732	0	13.8064
2076	North Africa	0	5.10075	0.416582	2.31039	31.2992	2.05289	2.02954	1.47732	0	10.0741
2076	West Africa	0	17.289	0.416582	8.44777	114.374	7.50624	7.38927	1.47732	0	36.6786
2076	East Africa	0	6.50444	0.416582	3.15323	42.6939	2.80179	2.75932	1.47732	0	13.6966
2076	South Africa	0	5.14331	0.416582	2.49871	31.1958	2.22022	0.992265	1.47732	0	3.84657
2076	West Europe	0.00575596	18.4679	0.416582	6.05875	96.3032	5.38348	35.0748	1.47732	0	7.7228
2076	Central Europe	0	2.7335	0.416582	0.851996	13.3168	0.757038	1.64295	1.47732	0	1.7182
2076	Turkey	0	0.848368	0.416582	0.415232	5.13148	0.368953	0.141073	1.47732	0	0.53326
2076	Ukraine	0	0.650882	0.416582	0.267962	4.16834	0.238096	0.489532	1.47732	0	0.409126
2076	Kazachstan	0	1.10964	0.416582	0.555805	7.52357	0.493858	0.485517	1.47732	0	2.40999
2076	Russia	0.0017757	5.5183	0.416582	1.81978	25.9467	1.61696	2.34248	1.47732	0	3.46864
2076	Middle East	0	8.61508	0.416582	4.11464	55.7046	3.65605	3.59761	1.47732	0	17.8577
2076	India	0.0509736	61.1739	0.416582	11.0758	151.926	9.84137	10.5812	1.47732	0	52.5228
2076	Korea	0.035083	2.57872	0.416582	1.09146	14.4992	0.969815	0.828728	1.47732	0	4.1638
2076	China+	0.504985	85.3783	0.416582	16.8768	230.258	14.9958	16.1707	1.47732	0	75.921
2076	South East Asia	0	9.83253	0.416582	4.83341	63.5782	4.29471	3.38472	1.47732	0	16.801
[truncated: 629 more rows]

## Sheet: Baseline PFC + SF6
BASELINE PFCs and SF6 (ktPFC)
	IMAGE regions (see sheet (conversion factors))	CF4	C2F6	SF6	C6F14
t	Regions	class_ 1	class_ 2	class_ 3	class_ 4
2000	Canada	0.701932	0.0500491	0.262912	0.0345952
2000	USA	2.04242	0.447758	2.3205	0.525896
2000	Mexico	0.0230468	0.00155115	0.0304092	0
2000	Central America	0	0	0.00779185	0
2000	Brazil	0.354761	0.0238769	0.0630746	0
2000	Rest of South-America	0.116848	0.00786436	0.0407638	0
2000	North Africa	0.112703	0.00758537	0.0392419	0
2000	West Africa	0.0837487	0.00563664	0.0071866	0
2000	East Africa	0.0166348	0.00111959	0.00230094	0
2000	South Africa	0.143705	0.0114459	0.0380487	0
2000	West Europe	1.16273	0.162125	0.967514	0.146767
2000	Central Europe	0.248318	0.0287214	0.0216039	0
2000	Turkey	0.0465774	0.00313486	0.0421568	0.000368817
2000	Ukraine	0.0284758	0.00191654	0.0187631	0
2000	Kazachstan	0.0468497	0.00315318	0.0140704	0
2000	Russia	1.83262	0.142459	0.454658	0
2000	Middle East	0.186396	0.0426152	0.163846	0
2000	India	0.252747	0.0250211	0.147846	0
2000	Korea	0.302085	0.182984	0.145602	0
2000	China+	1.45971	0.180654	0.607922	0
2000	South East Asia	0.0649314	0.0393314	0.0727614	0
2000	Indonesia	0.0643467	0.00433081	0.0253741	0
2000	Japan	0.464866	0.266251	0.696649	0.596285
2000	Oceania	0.25152	0.0176646	0.0482935	0.0270403
2000	Rest of South Asia	0	0	0.0218221	0
2000	Rest of South Africa	0.0150299	0.00101158	0.00155993	0
2001	Canada	0.663535	0.0478818	0.261499	0.0345952
2001	USA	2.16216	0.485817	2.32641	0.525896
2001	Mexico	0.0198716	0.00133744	0.0319831	0
2001	Central America	0	0	0.00892916	0
2001	Brazil	0.35537	0.0239179	0.0666399	0
2001	Rest of South-America	0.128402	0.00864199	0.0437411	0
2001	North Africa	0.12298	0.00827703	0.0361763	0
2001	West Africa	0.0807934	0.00543773	0.00766217	0
2001	East Africa	0.0199617	0.00134351	0.00252779	0
2001	South Africa	0.169082	0.0135087	0.0373829	0
2001	West Europe	1.13606	0.161074	0.948877	0.146767
2001	Central Europe	0.228174	0.0297673	0.0243764	0
2001	Turkey	0.0414345	0.00278871	0.0384723	0.000368817
2001	Ukraine	0.0315135	0.00212099	0.0225157	0
2001	Kazachstan	0.0541225	0.00364267	0.0168845	0
2001	Russia	1.66523	0.135017	0.472083	0
2001	Middle East	0.212673	0.0495649	0.157037	0
2001	India	0.266322	0.0275369	0.137241	0
2001	Korea	0.338862	0.205262	0.141987	0
2001	China+	1.53829	0.192043	0.635425	0
2001	South East Asia	0.0734522	0.0444928	0.0682961	0
2001	Indonesia	0.0710415	0.00478139	0.0242208	0
2001	Japan	0.463158	0.266208	0.674976	0.596285
2001	Oceania	0.269936	0.0189566	0.0481813	0.0270403
2001	Rest of South Asia	0	0	0.0208339	0
2001	Rest of South Africa	0.0180359	0.00121389	0.0017649	0
2002	Canada	0.625139	0.0457145	0.260086	0.0345952
2002	USA	2.28191	0.523877	2.33233	0.525896
2002	Mexico	0.0166963	0.00112373	0.0335571	0
2002	Central America	0	0	0.0100665	0
2002	Brazil	0.355979	0.0239589	0.0702051	0
2002	Rest of South-America	0.139956	0.00941962	0.0467184	0
2002	North Africa	0.133256	0.0089687	0.0331106	0
2002	West Africa	0.0778381	0.00523883	0.00813773	0
2002	East Africa	0.0232887	0.00156742	0.00275465	0
2002	South Africa	0.19446	0.0155715	0.0367172	0
2002	West Europe	1.10939	0.160024	0.930239	0.146767
2002	Central Europe	0.208029	0.0308132	0.0271489	0
2002	Turkey	0.0362915	0.00244257	0.0347879	0.000368817
2002	Ukraine	0.0345513	0.00232545	0.0262683	0
2002	Kazachstan	0.0613952	0.00413216	0.0196986	0
2002	Russia	1.49785	0.127574	0.489509	0
2002	Middle East	0.23895	0.0565147	0.150228	0
2002	India	0.279897	0.0300526	0.126636	0
2002	Korea	0.375639	0.227539	0.138371	0
2002	China+	1.61687	0.203431	0.662929	0
2002	South East Asia	0.081973	0.0496541	0.0638308	0
2002	Indonesia	0.0777363	0.00523198	0.0230676	0
2002	Japan	0.46145	0.266164	0.653302	0.596285
2002	Oceania	0.288351	0.0202485	0.0480691	0.0270403
2002	Rest of South Asia	0	0	0.0198457	0
2002	Rest of South Africa	0.0210419	0.00141621	0.00196987	0
2003	Canada	0.586743	0.0435472	0.258674	0.0345952
2003	USA	2.40165	0.561937	2.33825	0.525896
2003	Mexico	0.0135211	0.000910028	0.035131	0
2003	Central America	0	0	0.0112038	0
2003	Brazil	0.356587	0.0239998	0.0737704	0
2003	Rest of South-America	0.15151	0.0101972	0.0496957	0
2003	North Africa	0.143533	0.00966036	0.030045	0
2003	West Africa	0.0748828	0.00503993	0.00861329	0
2003	East Africa	0.0266156	0.00179134	0.0029815	0
2003	South Africa	0.219837	0.0176343	0.0360515	0
2003	West Europe	1.08272	0.158973	0.911602	0.146767
2003	Central Europe	0.187885	0.0318591	0.0299215	0
2003	Turkey	0.0311485	0.00209643	0.0311035	0.000368817
2003	Ukraine	0.0375891	0.0025299	0.030021	0
2003	Kazachstan	0.068668	0.00462164	0.0225127	0
2003	Russia	1.33046	0.120132	0.506934	0
2003	Middle East	0.265227	0.0634645	0.143419	0
2003	India	0.293473	0.0325683	0.116031	0
2003	Korea	0.412416	0.249816	0.134756	0
2003	China+	1.69545	0.214819	0.690432	0
2003	South East Asia	0.0904938	0.0548155	0.0593656	0
2003	Indonesia	0.0844311	0.00568257	0.0219143	0
2003	Japan	0.459742	0.26612	0.631628	0.596285
2003	Oceania	0.306766	0.0215404	0.0479569	0.0270403
2003	Rest of South Asia	0	0	0.0188575	0
2003	Rest of South Africa	0.0240478	0.00161852	0.00217483	0
2004	Canada	0.548347	0.0413799	0.257261	0.0345952
2004	USA	2.52139	0.599997	2.34416	0.525896
2004	Mexico	0.0103459	0.000696323	0.0367049	0
2004	Central America	0	0	0.0123411	0
2004	Brazil	0.357196	0.0240408	0.0773357	0
2004	Rest of South-America	0.163064	0.0109749	0.052673	0
2004	North Africa	0.15381	0.010352	0.0269793	0
2004	West Africa	0.0719276	0.00484103	0.00908886	0
2004	East Africa	0.0299425	0.00201526	0.00320836	0
2004	South Africa	0.245214	0.0196971	0.0353858	0
2004	West Europe	1.05605	0.157923	0.892964	0.146767
2004	Central Europe	0.167741	0.032905	0.032694	0
2004	Turkey	0.0260056	0.00175028	0.027419	0.000368817
2004	Ukraine	0.0406269	0.00273436	0.0337736	0
2004	Kazachstan	0.0759408	0.00511113	0.0253268	0
2004	Russia	1.16307	0.112689	0.52436	0
2004	Middle East	0.291504	0.0704142	0.13661	0
2004	India	0.307048	0.035084	0.105426	0
2004	Korea	0.449193	0.272093	0.131141	0
2004	China+	1.77403	0.226207	0.717936	0
2004	South East Asia	0.0990146	0.0599768	0.0549003	0
2004	Indonesia	0.0911259	0.00613316	0.0207611	0
2004	Japan	0.458035	0.266076	0.609955	0.596285
2004	Oceania	0.325181	0.0228324	0.0478447	0.0270403
2004	Rest of South Asia	0	0	0.0178693	0
2004	Rest of South Africa	0.0270538	0.00182084	0.0023798	0
2005	Canada	0.509952	0.0392126	0.255848	0.0345952
2005	USA	2.64114	0.638056	2.35008	0.525896
2005	Mexico	0.00717069	0.000482617	0.0382789	0
2005	Central America	0	0	0.0134784	0
2005	Brazil	0.357804	0.0240817	0.080901	0
2005	Rest of South-America	0.174618	0.0117525	0.0556503	0
2005	North Africa	0.164086	0.0110437	0.0239137	0
2005	West Africa	0.0689723	0.00464213	0.00956443	0
2005	East Africa	0.0332695	0.00223918	0.00343521	0
2005	South Africa	0.270591	0.0217599	0.0347201	0
2005	West Europe	1.02938	0.156872	0.874327	0.146767
2005	Central Europe	0.147596	0.033951	0.0354665	0
2005	Turkey	0.0208626	0.00140414	0.0237346	0.000368817
2005	Ukraine	0.0436646	0.00293881	0.0375262	0
2005	Kazachstan	0.0832136	0.00560062	0.0281409	0
2005	Russia	0.995686	0.105247	0.541785	0
2005	Middle East	0.317781	0.077364	0.129801	0
2005	India	0.320623	0.0375997	0.0948209	0
2005	Korea	0.48597	0.29437	0.127526	0
2005	China+	1.85261	0.237596	0.74544	0
2005	South East Asia	0.107535	0.0651382	0.050435	0
2005	Indonesia	0.0978207	0.00658374	0.0196078	0
2005	Japan	0.456327	0.266033	0.588281	0.596285
2005	Oceania	0.343596	0.0241243	0.0477326	0.0270403
2005	Rest of South Asia	0	0	0.0168811	0
2005	Rest of South Africa	0.0300598	0.00202315	0.00258477	0
2006	Canada	0.518274	0.0401615	0.256656	0.0345952
2006	USA	2.85191	0.765733	2.36511	0.525896
2006	Mexico	0.00725944	0.000488591	0.040402	0
2006	Central America	0	0	0.0139842	0
2006	Brazil	0.370774	0.0249546	0.0844629	0
2006	Rest of South-America	0.181632	0.0122246	0.0578364	0
2006	North Africa	0.174172	0.0117225	0.0247101	0
2006	West Africa	0.0768801	0.00517436	0.00987993	0
2006	East Africa	0.0370839	0.0024959	0.00352658	0
2006	South Africa	0.278218	0.0225552	0.0360451	0
2006	West Europe	1.066	0.18095	0.879222	0.146767
2006	Central Europe	0.151299	0.0362711	0.0357714	0
2006	Turkey	0.0203976	0.00137285	0.0237346	0.000368817
2006	Ukraine	0.0442691	0.00297949	0.0378477	0
2006	Kazachstan	0.083494	0.0056195	0.0296687	0
2006	Russia	1.00017	0.108678	0.54399	0
2006	Middle East	0.367462	0.0851567	0.135348	0
2006	India	0.318688	0.0387427	0.0985283	0
2006	Korea	0.570429	0.34553	0.129462	0
2006	China+	1.94716	0.299209	0.769531	0
2006	South East Asia	0.133618	0.0809377	0.0518067	0
2006	Indonesia	0.0961337	0.0064702	0.0203094	0
2006	Japan	0.517414	0.303131	0.589443	0.596285
2006	Oceania	0.343743	0.0242136	0.0477326	0.0270403
2006	Rest of South Asia	0	0	0.0175016	0
2006	Rest of South Africa	0.0335062	0.00225511	0.00266732	0
2007	Canada	0.526596	0.0411103	0.257464	0.0345952
2007	USA	3.06269	0.893409	2.38015	0.525896
2007	Mexico	0.0073482	0.000494565	0.0425251	0
2007	Central America	0	0	0.0144899	0
2007	Brazil	0.383744	0.0258276	0.0880248	0
2007	Rest of South-America	0.188647	0.0126967	0.0600225	0
2007	North Africa	0.184257	0.0124013	0.0255064	0
2007	West Africa	0.084788	0.00570659	0.0101954	0
2007	East Africa	0.0408984	0.00275263	0.00361795	0
2007	South Africa	0.285845	0.0233505	0.0373702	0
2007	West Europe	1.10262	0.205028	0.884117	0.146767
2007	Central Europe	0.155002	0.0385913	0.0360762	0
2007	Turkey	0.0199327	0.00134155	0.0237346	0.000368817
2007	Ukraine	0.0448735	0.00302017	0.0381691	0
2007	Kazachstan	0.0837744	0.00563837	0.0311965	0
2007	Russia	1.00465	0.112109	0.546194	0
2007	Middle East	0.417142	0.0929494	0.140894	0
2007	India	0.316753	0.0398858	0.102236	0
2007	Korea	0.654888	0.39669	0.131399	0
2007	China+	2.04171	0.360822	0.793622	0
2007	South East Asia	0.159701	0.0967372	0.0531783	0
2007	Indonesia	0.0944468	0.00635666	0.021011	0
2007	Japan	0.578502	0.340228	0.590605	0.596285
2007	Oceania	0.343891	0.024303	0.0477326	0.0270403
2007	Rest of South Asia	0	0	0.0181221	0
2007	Rest of South Africa	0.0369527	0.00248707	0.00274988	0
2008	Canada	0.534919	0.0420591	0.258271	0.0345952
2008	USA	3.27347	1.02109	2.39519	0.525896
2008	Mexico	0.00743696	0.000500539	0.0446483	0
2008	Central America	0	0	0.0149957	0
2008	Brazil	0.396713	0.0267005	0.0915867	0
2008	Rest of South-America	0.195662	0.0131689	0.0622086	0
2008	North Africa	0.194342	0.01308	0.0263028	0
2008	West Africa	0.0926958	0.00623882	0.0105109	0
2008	East Africa	0.0447128	0.00300936	0.00370931	0
2008	South Africa	0.293472	0.0241458	0.0386952	0
2008	West Europe	1.13924	0.229105	0.889012	0.146767
2008	Central Europe	0.158705	0.0409115	0.0363811	0
2008	Turkey	0.0194677	0.00131026	0.0237346	0.000368817
2008	Ukraine	0.0454779	0.00306085	0.0384906	0
2008	Kazachstan	0.0840548	0.00565724	0.0327243	0
2008	Russia	1.00913	0.11554	0.548399	0
2008	Middle East	0.466823	0.100742	0.14644	0
2008	India	0.314817	0.0410289	0.105943	0
2008	Korea	0.739347	0.44785	0.133335	0
2008	China+	2.13626	0.422435	0.817713	0
2008	South East Asia	0.185784	0.112537	0.05455	0
2008	Indonesia	0.0927598	0.00624312	0.0217127	0
2008	Japan	0.63959	0.377326	0.591766	0.596285
2008	Oceania	0.344038	0.0243923	0.0477326	0.0270403
2008	Rest of South Asia	0	0	0.0187426	0
2008	Rest of South Africa	0.0403991	0.00271903	0.00283243	0
2009	Canada	0.543241	0.043008	0.259079	0.0345952
2009	USA	3.48425	1.14876	2.41022	0.525896
2009	Mexico	0.00752572	0.000506513	0.0467714	0
2009	Central America	0	0	0.0155015	0
2009	Brazil	0.409683	0.0275734	0.0951486	0
2009	Rest of South-America	0.202677	0.013641	0.0643946	0
2009	North Africa	0.204428	0.0137588	0.0270991	0
2009	West Africa	0.100604	0.00677105	0.0108264	0
2009	East Africa	0.0485272	0.00326609	0.00380068	0
2009	South Africa	0.301099	0.0249411	0.0400203	0
2009	West Europe	1.17586	0.253183	0.893907	0.146767
2009	Central Europe	0.162407	0.0432317	0.0366859	0
2009	Turkey	0.0190028	0.00127897	0.0237346	0.000368817
2009	Ukraine	0.0460823	0.00310153	0.0388121	0
2009	Kazachstan	0.0843353	0.00567612	0.0342521	0
2009	Russia	1.01361	0.118971	0.550603	0
2009	Middle East	0.516504	0.108535	0.151987	0
2009	India	0.312883	0.0421719	0.10965	0
2009	Korea	0.823806	0.49901	0.135272	0
2009	China+	2.23081	0.484048	0.841804	0
2009	South East Asia	0.211868	0.128336	0.0559217	0
2009	Indonesia	0.0910728	0.00612958	0.0224143	0
2009	Japan	0.700678	0.414424	0.592928	0.596285
2009	Oceania	0.344186	0.0244816	0.0477326	0.0270403
2009	Rest of South Asia	0	0	0.0193631	0
2009	Rest of South Africa	0.0438455	0.00295099	0.00291498	0
2010	Canada	0.551563	0.0439568	0.259887	0.0345952
2010	USA	3.69503	1.27644	2.42526	0.525896
2010	Mexico	0.00761448	0.000512486	0.0488946	0
2010	Central America	0	0	0.0160072	0
2010	Brazil	0.422652	0.0284463	0.0987105	0
2010	Rest of South-America	0.209692	0.0141131	0.0665807	0
2010	North Africa	0.214513	0.0144376	0.0278955	0
2010	West Africa	0.108511	0.00730328	0.0111419	0
2010	East Africa	0.0523417	0.00352281	0.00389205	0
2010	South Africa	0.308726	0.0257365	0.0413453	0
2010	West Europe	1.21248	0.27726	0.898802	0.146767
2010	Central Europe	0.16611	0.0455518	0.0369908	0
2010	Turkey	0.0185378	0.00124767	0.0237346	0.000368817
2010	Ukraine	0.0466868	0.00314221	0.0391335	0
2010	Kazachstan	0.0846157	0.00569499	0.0357799	0
2010	Russia	1.01809	0.122402	0.552808	0
2010	Middle East	0.566184	0.116327	0.157533	0
2010	India	0.310947	0.043315	0.113358	0
2010	Korea	0.908265	0.55017	0.137209	0
2010	China+	2.32535	0.545661	0.865895	0
2010	South East Asia	0.237951	0.144136	0.0572933	0
2010	Indonesia	0.0893859	0.00601604	0.0231159	0
2010	Japan	0.761765	0.451522	0.59409	0.596285
2010	Oceania	0.344333	0.0245709	0.0477326	0.0270403
2010	Rest of South Asia	0	0	0.0199836	0
2010	Rest of South Africa	0.047292	0.00318295	0.00299754	0
2011	Canada	0.558291	0.04477	0.260342	0.0345952
2011	USA	3.79289	1.33571	2.43768	0.525896
2011	Mexico	0.00762287	0.000513051	0.0512239	0
2011	Central America	0	0	0.0167235	0
2011	Brazil	0.437086	0.0294177	0.102773	0
2011	Rest of South-America	0.213496	0.0143692	0.0697349	0
2011	North Africa	0.224786	0.015129	0.0288463	0
2011	West Africa	0.112472	0.00756986	0.0115528	0
2011	East Africa	0.0542522	0.0036514	0.00401153	0
2011	South Africa	0.321995	0.0268909	0.0430596	0
2011	West Europe	1.23262	0.289149	0.901654	0.146767
2011	Central Europe	0.169656	0.0476053	0.0369908	0
2011	Turkey	0.0185917	0.0012513	0.0237346	0.000368817
2011	Ukraine	0.0469685	0.00316117	0.0393197	0
2011	Kazachstan	0.084885	0.00571312	0.0360778	0
2011	Russia	1.02202	0.12551	0.55406	0
2011	Middle East	0.599983	0.122727	0.162525	0
2011	India	0.314974	0.0447664	0.117798	0
2011	Korea	0.980456	0.593899	0.139092	0
2011	China+	2.45512	0.622141	0.896751	0
2011	South East Asia	0.256246	0.155218	0.0586763	0
2011	Indonesia	0.0899228	0.00605218	0.0238232	0
2011	Japan	0.789442	0.467924	0.594353	0.596285
2011	Oceania	0.34447	0.0246537	0.0477326	0.0270403
2011	Rest of South Asia	0	0	0.0206092	0
2011	Rest of South Africa	0.0490182	0.00329913	0.00310549	0
2012	Canada	0.565018	0.0455831	0.260796	0.0345952
2012	USA	3.89075	1.39499	2.45011	0.525896
2012	Mexico	0.00763125	0.000513615	0.0535532	0
2012	Central America	0	0	0.0174399	0
2012	Brazil	0.451521	0.0303892	0.106835	0
2012	Rest of South-America	0.217301	0.0146252	0.0728891	0
2012	North Africa	0.235058	0.0158204	0.029797	0
2012	West Africa	0.116433	0.00783643	0.0119636	0
2012	East Africa	0.0561627	0.00377998	0.00413102	0
2012	South Africa	0.335263	0.0280454	0.0447738	0
2012	West Europe	1.25276	0.301039	0.904506	0.146767
2012	Central Europe	0.173202	0.0496588	0.0369908	0
2012	Turkey	0.0186455	0.00125492	0.0237346	0.000368817
2012	Ukraine	0.0472501	0.00318013	0.039506	0
2012	Kazachstan	0.0851544	0.00573125	0.0363757	0
2012	Russia	1.02596	0.128617	0.555312	0
2012	Middle East	0.633782	0.129126	0.167518	0
2012	India	0.319	0.0462179	0.122239	0
2012	Korea	1.05265	0.637629	0.140975	0
2012	China+	2.58489	0.698621	0.927607	0
2012	South East Asia	0.274542	0.1663	0.0600592	0
2012	Indonesia	0.0904598	0.00608832	0.0245306	0
2012	Japan	0.817118	0.484326	0.594616	0.596285
2012	Oceania	0.344606	0.0247365	0.0477326	0.0270403
2012	Rest of South Asia	0	0	0.0212348	0
2012	Rest of South Africa	0.0507443	0.00341531	0.00321345	0
2013	Canada	0.571745	0.0463963	0.261251	0.0345952
2013	USA	3.98861	1.45427	2.46253	0.525896
2013	Mexico	0.00763963	0.000514179	0.0558826	0
2013	Central America	0	0	0.0181562	0
2013	Brazil	0.465955	0.0313607	0.110897	0
2013	Rest of South-America	0.221105	0.0148813	0.0760432	0
2013	North Africa	0.245331	0.0165118	0.0307478	0
2013	West Africa	0.120394	0.00810301	0.0123744	0
2013	East Africa	0.0580732	0.00390857	0.0042505	0
2013	South Africa	0.348533	0.0291999	0.0464881	0
2013	West Europe	1.2729	0.312928	0.907359	0.146767
2013	Central Europe	0.176748	0.0517122	0.0369908	0
2013	Turkey	0.0186994	0.00125855	0.0237346	0.000368817
2013	Ukraine	0.0475318	0.00319909	0.0396922	0
2013	Kazachstan	0.0854238	0.00574938	0.0366736	0
2013	Russia	1.02989	0.131724	0.556564	0
2013	Middle East	0.667582	0.135525	0.17251	0
2013	India	0.323026	0.0476693	0.126679	0
2013	Korea	1.12484	0.681358	0.142858	0
2013	China+	2.71466	0.775101	0.958463	0
2013	South East Asia	0.292838	0.177383	0.0614422	0
2013	Indonesia	0.0909968	0.00612446	0.025238	0
2013	Japan	0.844795	0.500728	0.594878	0.596285
2013	Oceania	0.344743	0.0248193	0.0477326	0.0270403
2013	Rest of South Asia	0	0	0.0218604	0
2013	Rest of South Africa	0.0524705	0.00353149	0.00332141	0
2014	Canada	0.578472	0.0472094	0.261706	0.0345952
2014	USA	4.08646	1.51354	2.47496	0.525896
2014	Mexico	0.00764802	0.000514744	0.0582119	0
2014	Central America	0	0	0.0188725	0
2014	Brazil	0.480389	0.0323322	0.114959	0
2014	Rest of South-America	0.22491	0.0151374	0.0791974	0
2014	North Africa	0.255603	0.0172032	0.0316986	0
2014	West Africa	0.124355	0.00836958	0.0127853	0
2014	East Africa	0.0599837	0.00403715	0.00436999	0
2014	South Africa	0.361801	0.0303544	0.0482023	0
2014	West Europe	1.29304	0.324817	0.910211	0.146767
2014	Central Europe	0.180294	0.0537657	0.0369908	0
2014	Turkey	0.0187532	0.00126217	0.0237346	0.000368817
2014	Ukraine	0.0478135	0.00321805	0.0398784	0
2014	Kazachstan	0.0856931	0.00576751	0.0369715	0
2014	Russia	1.03382	0.134831	0.557816	0
2014	Middle East	0.701381	0.141925	0.177502	0
2014	India	0.327053	0.0491207	0.13112	0
2014	Korea	1.19703	0.725087	0.144741	0
2014	China+	2.84443	0.85158	0.989318	0
2014	South East Asia	0.311133	0.188465	0.0628251	0
2014	Indonesia	0.0915337	0.0061606	0.0259454	0
2014	Japan	0.872471	0.51713	0.595141	0.596285
2014	Oceania	0.34488	0.0249021	0.0477326	0.0270403
2014	Rest of South Asia	0	0	0.022486	0
2014	Rest of South Africa	0.0541967	0.00364767	0.00342937	0
2015	Canada	0.585199	0.0480225	0.26216	0.0345952
2015	USA	4.18432	1.57282	2.48738	0.525896
2015	Mexico	0.0076564	0.000515308	0.0605413	0
2015	Central America	0	0	0.0195888	0
2015	Brazil	0.494823	0.0333037	0.119021	0
2015	Rest of South-America	0.228714	0.0153934	0.0823516	0
2015	North Africa	0.265876	0.0178946	0.0326494	0
2015	West Africa	0.128315	0.00863615	0.0131961	0
2015	East Africa	0.0618942	0.00416574	0.00448947	0
2015	South Africa	0.37507	0.0315089	0.0499165	0
2015	West Europe	1.31318	0.336706	0.913063	0.146767
2015	Central Europe	0.183839	0.0558191	0.0369908	0
2015	Turkey	0.0188071	0.00126579	0.0237346	0.000368817
2015	Ukraine	0.0480952	0.00323701	0.0400646	0
2015	Kazachstan	0.0859625	0.00578563	0.0372695	0
2015	Russia	1.03776	0.137938	0.559069	0
2015	Middle East	0.73518	0.148324	0.182495	0
2015	India	0.331079	0.0505722	0.13556	0
2015	Korea	1.26922	0.768816	0.146624	0
2015	China+	2.97419	0.92806	1.02017	0
2015	South East Asia	0.329429	0.199548	0.0642081	0
2015	Indonesia	0.0920707	0.00619674	0.0266527	0
2015	Japan	0.900147	0.533532	0.595404	0.596285
2015	Oceania	0.345017	0.0249849	0.0477326	0.0270403
2015	Rest of South Asia	0	0	0.0231116	0
2015	Rest of South Africa	0.0559229	0.00376385	0.00353732	0
2016	Canada	0.591996	0.0489354	0.262651	0.0345952
2016	USA	4.32862	1.66023	2.50181	0.525896
2016	Mexico	0.00766565	0.00051593	0.0631394	0
2016	Central America	0	0	0.0203251	0
2016	Brazil	0.510916	0.0343868	0.123875	0
2016	Rest of South-America	0.229357	0.0154367	0.0855859	0
2016	North Africa	0.277708	0.0186909	0.0336108	0
2016	West Africa	0.132255	0.00890129	0.0135814	0
2016	East Africa	0.0637944	0.00429363	0.00460164	0
2016	South Africa	0.388385	0.0327353	0.0515223	0
2016	West Europe	1.33851	0.35178	0.91658	0.146767
2016	Central Europe	0.188262	0.0584107	0.0369908	0
2016	Turkey	0.0188534	0.00126891	0.0237346	0.000368817
2016	Ukraine	0.0483602	0.00325484	0.0402695	0
2016	Kazachstan	0.0862158	0.00580269	0.0376033	0
2016	Russia	1.04316	0.141894	0.560514	0
2016	Middle East	0.770623	0.155922	0.188098	0
2016	India	0.335555	0.0523651	0.140274	0
2016	Korea	1.3701	0.829924	0.14828	0
2016	China+	3.21487	1.0717	1.0598	0
2016	South East Asia	0.354758	0.214891	0.0656456	0
2016	Indonesia	0.0925733	0.00623058	0.027388	0
2016	Japan	0.932656	0.5529	0.595736	0.596285
2016	Oceania	0.345189	0.0250895	0.0477326	0.0270403
2016	Rest of South Asia	0	0	0.0237619	0
2016	Rest of South Africa	0.0576398	0.0038794	0.00363867	0
2017	Canada	0.598793	0.0498482	0.263141	0.0345952
2017	USA	4.47292	1.74764	2.51624	0.525896
2017	Mexico	0.00767489	0.000516552	0.0657375	0
2017	Central America	0	0	0.0210614	0
2017	Brazil	0.527009	0.0354699	0.128729	0
2017	Rest of South-America	0.23	0.01548	0.0888203	0
2017	North Africa	0.28954	0.0194872	0.0345722	0
2017	West Africa	0.136194	0.00916643	0.0139668	0
2017	East Africa	0.0656946	0.00442152	0.0047138	0
2017	South Africa	0.401699	0.0339618	0.053128	0
2017	West Europe	1.36383	0.366854	0.920097	0.146767
2017	Central Europe	0.192685	0.0610023	0.0369908	0
2017	Turkey	0.0188997	0.00127203	0.0237346	0.000368817
2017	Ukraine	0.0486252	0.00327268	0.0404744	0
2017	Kazachstan	0.0864692	0.00581974	0.0379371	0
2017	Russia	1.04857	0.14585	0.561959	0
2017	Middle East	0.806066	0.163519	0.193701	0
2017	India	0.340031	0.054158	0.144988	0
2017	Korea	1.47099	0.891032	0.149937	0
2017	China+	3.45555	1.21534	1.09943	0
2017	South East Asia	0.380088	0.230233	0.0670831	0
2017	Indonesia	0.093076	0.00626441	0.0281233	0
2017	Japan	0.965164	0.572268	0.596068	0.596285
2017	Oceania	0.345362	0.0251942	0.0477326	0.0270403
2017	Rest of South Asia	0	0	0.0244122	0
2017	Rest of South Africa	0.0593567	0.00399495	0.00374001	0
2018	Canada	0.60559	0.050761	0.263631	0.0345952
2018	USA	4.61721	1.83504	2.53067	0.525896
2018	Mexico	0.00768413	0.000517174	0.0683356	0
2018	Central America	0	0	0.0217977	0
2018	Brazil	0.543102	0.036553	0.133582	0
2018	Rest of South-America	0.230643	0.0155232	0.0920547	0
2018	North Africa	0.301372	0.0202836	0.0355336	0
2018	West Africa	0.140133	0.00943157	0.0143521	0
2018	East Africa	0.0675949	0.00454942	0.00482597	0
2018	South Africa	0.415013	0.0351883	0.0547337	0
2018	West Europe	1.38916	0.381928	0.923614	0.146767
2018	Central Europe	0.197108	0.0635939	0.0369908	0
2018	Turkey	0.0189459	0.00127514	0.0237346	0.000368817
2018	Ukraine	0.0488902	0.00329051	0.0406792	0
2018	Kazachstan	0.0867226	0.00583679	0.0382709	0
2018	Russia	1.05398	0.149806	0.563405	0
2018	Middle East	0.841509	0.171117	0.199304	0
2018	India	0.344506	0.0559509	0.149702	0
2018	Korea	1.57187	0.952139	0.151593	0
2018	China+	3.69623	1.35898	1.13905	0
2018	South East Asia	0.405417	0.245576	0.0685207	0
2018	Indonesia	0.0935787	0.00629824	0.0288586	0
2018	Japan	0.997672	0.591636	0.5964	0.596285
2018	Oceania	0.345535	0.0252988	0.0477326	0.0270403
2018	Rest of South Asia	0	0	0.0250625	0
2018	Rest of South Africa	0.0610736	0.00411051	0.00384136	0
2019	Canada	0.612387	0.0516739	0.264121	0.0345952
2019	USA	4.76151	1.92245	2.5451	0.525896
2019	Mexico	0.00769337	0.000517796	0.0709337	0
2019	Central America	0	0	0.022534	0
2019	Brazil	0.559194	0.0376361	0.138436	0
2019	Rest of South-America	0.231286	0.0155665	0.0952891	0
2019	North Africa	0.313203	0.0210799	0.036495	0
2019	West Africa	0.144073	0.00969671	0.0147374	0
2019	East Africa	0.0694951	0.00467731	0.00493814	0
2019	South Africa	0.428328	0.0364147	0.0563394	0
2019	West Europe	1.41448	0.397002	0.927131	0.146767
2019	Central Europe	0.201531	0.0661855	0.0369908	0
2019	Turkey	0.0189922	0.00127826	0.0237346	0.000368817
2019	Ukraine	0.0491552	0.00330835	0.0408841	0
2019	Kazachstan	0.086976	0.00585385	0.0386047	0
2019	Russia	1.05938	0.153762	0.56485	0
2019	Middle East	0.876952	0.178714	0.204907	0
2019	India	0.348982	0.0577438	0.154416	0
2019	Korea	1.67275	1.01325	0.153249	0
2019	China+	3.93691	1.50261	1.17868	0
2019	South East Asia	0.430746	0.260919	0.0699582	0
2019	Indonesia	0.0940814	0.00633207	0.0295939	0
2019	Japan	1.03018	0.611004	0.596732	0.596285
2019	Oceania	0.345708	0.0254035	0.0477326	0.0270403
2019	Rest of South Asia	0	0	0.0257127	0
2019	Rest of South Africa	0.0627905	0.00422606	0.00394271	0
2020	Canada	0.619183	0.0525867	0.264611	0.0345952
2020	USA	4.90581	2.00985	2.55953	0.525896
2020	Mexico	0.00770262	0.000518419	0.0735318	0
2020	Central America	0	0	0.0232703	0
2020	Brazil	0.575287	0.0387192	0.14329	0
2020	Rest of South-America	0.231929	0.0156098	0.0985234	0
2020	North Africa	0.325035	0.0218762	0.0374564	0
2020	West Africa	0.148012	0.00996185	0.0151228	0
2020	East Africa	0.0713953	0.0048052	0.0050503	0
2020	South Africa	0.441642	0.0376412	0.0579452	0
2020	West Europe	1.43981	0.412075	0.930648	0.146767
2020	Central Europe	0.205954	0.0687771	0.0369908	0
2020	Turkey	0.0190385	0.00128137	0.0237346	0.000368817
2020	Ukraine	0.0494202	0.00332618	0.041089	0
2020	Kazachstan	0.0872294	0.0058709	0.0389386	0
2020	Russia	1.06479	0.157718	0.566295	0
2020	Middle East	0.912395	0.186311	0.21051	0
2020	India	0.353458	0.0595367	0.15913	0
2020	Korea	1.77363	1.07435	0.154905	0
2020	China+	4.17759	1.64625	1.2183	0
2020	South East Asia	0.456076	0.276262	0.0713957	0
2020	Indonesia	0.0945841	0.0063659	0.0303292	0
2020	Japan	1.06269	0.630372	0.597064	0.596285
2020	Oceania	0.34588	0.0255081	0.0477326	0.0270403
2020	Rest of South Asia	0	0	0.026363	0
2020	Rest of South Africa	0.0645074	0.00434162	0.00404405	0
2021	Canada	0.618299	0.0520508	0.262273	0.0345952
2021	USA	4.76965	1.92738	2.53661	0.525896
2021	Mexico	0.00770262	0.000518419	0.075869	0
2021	Central America	0	0	0.0241993	0
2021	Brazil	0.575287	0.0387192	0.145763	0
2021	Rest of South-America	0.231929	0.0156098	0.102222	0
2021	North Africa	0.325035	0.0218762	0.039458	0
2021	West Africa	0.148012	0.00996185	0.0161362	0
2021	East Africa	0.0713953	0.0048052	0.00532244	0
2021	South Africa	0.441001	0.0372525	0.0581926	0
2021	West Europe	1.41426	0.396599	0.927825	0.146767
2021	Central Europe	0.201502	0.0660806	0.0378749	0
2021	Turkey	0.0190385	0.00128137	0.024518	0.000368817
2021	Ukraine	0.0494202	0.00332618	0.0417923	0
2021	Kazachstan	0.0872294	0.0058709	0.0396431	0
2021	Russia	1.05781	0.153493	0.568338	0
2021	Middle East	0.90227	0.180178	0.212496	0
2021	India	0.35056	0.0577814	0.170115	0
2021	Korea	1.69622	1.02746	0.154562	0
2021	China+	4.06693	1.57922	1.2582	0
2021	South East Asia	0.436169	0.264204	0.0744988	0
2021	Indonesia	0.0945841	0.0063659	0.0323691	0
2021	Japan	1.01739	0.60293	0.5969	0.596285
2021	Oceania	0.345699	0.0253986	0.048038	0.0270403
2021	Rest of South Asia	0	0	0.0278844	0
2021	Rest of South Africa	0.0645074	0.00434162	0.00424129	0
2022	Canada	0.617453	0.0515383	0.259974	0.0345952
2022	USA	4.63943	1.8485	2.51395	0.525896
2022	Mexico	0.00770262	0.000518419	0.0782797	0
2022	Central America	0	0	0.0251676	0
2022	Brazil	0.575287	0.0387192	0.148429	0
2022	Rest of South-America	0.231929	0.0156098	0.106062	0
2022	North Africa	0.325035	0.0218762	0.0415714	0
2022	West Africa	0.148012	0.00996185	0.0172182	0
2022	East Africa	0.0713953	0.0048052	0.00561155	0
2022	South Africa	0.440387	0.0368807	0.0584374	0
2022	West Europe	1.38983	0.381799	0.925198	0.146767
2022	Central Europe	0.197245	0.0635017	0.0387858	0
2022	Turkey	0.0190385	0.00128137	0.0253313	0.000368817
2022	Ukraine	0.0494202	0.00332618	0.0425705	0
2022	Kazachstan	0.0872294	0.0058709	0.0404883	0
2022	Russia	1.05114	0.149452	0.570696	0
2022	Middle East	0.892587	0.174313	0.214807	0
2022	India	0.347789	0.0561027	0.181875	0
2022	Korea	1.62218	0.982616	0.154219	0
2022	China+	3.9611	1.51512	1.30178	0
2022	South East Asia	0.417131	0.252672	0.0777599	0
2022	Indonesia	0.0945841	0.0063659	0.034557	0
2022	Japan	0.974061	0.576687	0.596752	0.596285
2022	Oceania	0.345527	0.025294	0.0483389	0.0270403
2022	Rest of South Asia	0	0	0.0294945	0
2022	Rest of South Africa	0.0645074	0.00434162	0.00444778	0
2023	Canada	0.616644	0.0510482	0.257711	0.0345952
2023	USA	4.5149	1.77306	2.49154	0.525896
2023	Mexico	0.00770262	0.000518419	0.0807663	0
2023	Central America	0	0	0.0261768	0
2023	Brazil	0.575287	0.0387192	0.151291	0
2023	Rest of South-America	0.231929	0.0156098	0.110048	0
2023	North Africa	0.325035	0.0218762	0.0438026	0
2023	West Africa	0.148012	0.00996185	0.0183731	0
2023	East Africa	0.0713953	0.0048052	0.00591862	0
2023	South Africa	0.4398	0.0365251	0.0586796	0
2023	West Europe	1.36646	0.367644	0.922756	0.146767
2023	Central Europe	0.193173	0.0610354	0.0397241	0
2023	Turkey	0.0190385	0.00128137	0.0261756	0.000368817
2023	Ukraine	0.0494202	0.00332618	0.0434246	0
2023	Kazachstan	0.0872294	0.0058709	0.0414801	0
2023	Russia	1.04476	0.145587	0.567843	0
2023	Middle East	0.883326	0.168703	0.217445	0
2023	India	0.345138	0.0544973	0.194465	0
2023	Korea	1.55138	0.939727	0.153874	0
2023	China+	3.85989	1.45381	1.34928	0
2023	South East Asia	0.398925	0.241644	0.0811869	0
2023	Indonesia	0.0945841	0.0063659	0.0369036	0
2023	Japan	0.932627	0.551589	0.59662	0.596285
2023	Oceania	0.345361	0.0251939	0.0486351	0.0270403
2023	Rest of South Asia	0	0	0.0311981	0
2023	Rest of South Africa	0.0645074	0.00434162	0.00466393	0
2024	Canada	0.61587	0.0505795	0.25548	0.0345952
2024	USA	4.3958	1.70092	2.46936	0.525896
2024	Mexico	0.00770262	0.000518419	0.0833309	0
2024	Central America	0	0	0.0272287	0
2024	Brazil	0.575287	0.0387192	0.15435	0
2024	Rest of South-America	0.231929	0.0156098	0.114186	0
2024	North Africa	0.325035	0.0218762	0.046158	0
2024	West Africa	0.148012	0.00996185	0.0196055	0
2024	East Africa	0.0713953	0.0048052	0.00624471	0
2024	South Africa	0.439238	0.0361851	0.0589193	0
2024	West Europe	1.34411	0.354108	0.920494	0.146767
2024	Central Europe	0.189279	0.0586768	0.0406908	0
2024	Turkey	0.0190385	0.00128137	0.027052	0.000368817
2024	Ukraine	0.0494202	0.00332618	0.044356	0
2024	Kazachstan	0.0872294	0.0058709	0.042625	0
2024	Russia	1.03866	0.141891	0.565108	0
2024	Middle East	0.87447	0.163338	0.220409	0
2024	India	0.342604	0.0529619	0.207942	0
2024	Korea	1.48366	0.89871	0.153529	0
2024	China+	3.7631	1.39518	1.40093	0
2024	South East Asia	0.381513	0.231097	0.0847881	0
2024	Indonesia	0.0945841	0.0063659	0.0394202	0
2024	Japan	0.893001	0.527586	0.596504	0.596285
2024	Oceania	0.345203	0.0250981	0.0489267	0.0270403
2024	Rest of South Asia	0	0	0.0330005	0
2024	Rest of South Africa	0.0645074	0.00434162	0.00489015	0
2025	Canada	0.61513	0.0501312	0.253281	0.0345952
2025	USA	4.2819	1.63193	2.44737	0.525896
2025	Mexico	0.00770262	0.000518419	0.085976	0
2025	Central America	0	0	0.0283249	0
2025	Brazil	0.575287	0.0387192	0.157608	0
2025	Rest of South-America	0.231929	0.0156098	0.118482	0
2025	North Africa	0.325035	0.0218762	0.0486445	0
2025	West Africa	0.148012	0.00996185	0.0209203	0
2025	East Africa	0.0713953	0.0048052	0.00659093	0
2025	South Africa	0.438702	0.0358599	0.0591564	0
2025	West Europe	1.32274	0.341162	0.918405	0.146767
2025	Central Europe	0.185555	0.0564211	0.0416866	0
2025	Turkey	0.0190385	0.00128137	0.0279618	0.000368817
2025	Ukraine	0.0494202	0.00332618	0.045366	0
2025	Kazachstan	0.0872294	0.0058709	0.0439302	0
2025	Russia	1.03282	0.138356	0.562485	0
2025	Middle East	0.866	0.158208	0.223699	0
2025	India	0.34018	0.0514935	0.222367	0
2025	Korea	1.4189	0.859484	0.153182	0
2025	China+	3.67054	1.33911	1.45701	0
2025	South East Asia	0.36486	0.22101	0.088572	0
2025	Indonesia	0.0945841	0.0063659	0.0421192	0
2025	Japan	0.855105	0.504631	0.596403	0.596285
2025	Oceania	0.345052	0.0250066	0.0492136	0.0270403
2025	Rest of South Asia	0	0	0.0349072	0
2025	Rest of South Africa	0.0645074	0.00434162	0.00512688	0
2026	Canada	0.614422	0.0497025	0.251058	0.0345952
2026	USA	4.17297	1.56594	2.42531	0.525896
2026	Mexico	0.00770262	0.000518419	0.0886534	0
2026	Central America	0	0	0.0294343	0
2026	Brazil	0.575287	0.0387192	0.160285	0
2026	Rest of South-America	0.231929	0.0156098	0.122676	0
2026	North Africa	0.325035	0.0218762	0.0510839	0
2026	West Africa	0.148012	0.00996185	0.0223484	0
2026	East Africa	0.0713953	0.0048052	0.00697268	0
2026	South Africa	0.438188	0.0355489	0.0593286	0
2026	West Europe	1.3023	0.328781	0.916532	0.146767
2026	Central Europe	0.181994	0.0542639	0.0426238	0
2026	Turkey	0.0190385	0.00128137	0.0287976	0.000368817
2026	Ukraine	0.0494202	0.00332618	0.0463626	0
2026	Kazachstan	0.0872294	0.0058709	0.0449238	0
2026	Russia	1.02724	0.134976	0.559912	0
2026	Middle East	0.8579	0.153302	0.227253	0
2026	India	0.337861	0.0500893	0.235969	0
2026	Korea	1.35697	0.82197	0.152757	0
2026	China+	3.58201	1.28548	1.49897	0
2026	South East Asia	0.348935	0.211363	0.0921669	0
2026	Indonesia	0.0945841	0.0063659	0.0445769	0
2026	Japan	0.818863	0.482678	0.59631	0.596285
2026	Oceania	0.344908	0.024919	0.0494683	0.0270403
2026	Rest of South Asia	0	0	0.0368679	0
2026	Rest of South Africa	0.0645074	0.00434162	0.00536908	0
2027	Canada	0.613745	0.0492926	0.248862	0.0345952
2027	USA	4.06879	1.50284	2.40342	0.525896
2027	Mexico	0.00770262	0.000518419	0.0914141	0
2027	Central America	0	0	0.0305893	0
2027	Brazil	0.575287	0.0387192	0.163118	0
2027	Rest of South-America	0.231929	0.0156098	0.127022	0
2027	North Africa	0.325035	0.0218762	0.0536496	0
2027	West Africa	0.148012	0.00996185	0.0238729	0
2027	East Africa	0.0713953	0.0048052	0.00737891	0
2027	South Africa	0.437697	0.0352515	0.0594987	0
2027	West Europe	1.28275	0.316941	0.91482	0.146767
2027	Central Europe	0.178588	0.0522008	0.0435866	0
2027	Turkey	0.0190385	0.00128137	0.0296615	0.000368817
2027	Ukraine	0.0494202	0.00332618	0.0474335	0
2027	Kazachstan	0.0872294	0.0058709	0.0460339	0
2027	Russia	1.02191	0.131743	0.557441	0
2027	Middle East	0.850154	0.148609	0.231133	0
2027	India	0.335644	0.0487463	0.250412	0
2027	Korea	1.29774	0.786093	0.152331	0
2027	China+	3.49735	1.2342	1.54364	0
2027	South East Asia	0.333705	0.202138	0.095927	0
2027	Indonesia	0.0945841	0.0063659	0.0471857	0
2027	Japan	0.784203	0.461683	0.59623	0.596285
2027	Oceania	0.34477	0.0248353	0.0497187	0.0270403
2027	Rest of South Asia	0	0	0.038939	0
2027	Rest of South Africa	0.0645074	0.00434162	0.00562207	0
2028	Canada	0.613098	0.0489005	0.246691	0.0345952
2028	USA	3.96917	1.4425	2.38169	0.525896
2028	Mexico	0.00770262	0.000518419	0.0942608	0
2028	Central America	0	0	0.0317918	0
2028	Brazil	0.575287	0.0387192	0.166108	0
2028	Rest of South-America	0.231929	0.0156098	0.131522	0
2028	North Africa	0.325035	0.0218762	0.056348	0
2028	West Africa	0.148012	0.00996185	0.0254997	0
2028	East Africa	0.0713953	0.0048052	0.00781112	0
2028	South Africa	0.437227	0.0349671	0.0596666	0
2028	West Europe	1.26406	0.305617	0.913264	0.146767
2028	Central Europe	0.175331	0.0502278	0.044576	0
2028	Turkey	0.0190385	0.00128137	0.0305545	0.000368817
2028	Ukraine	0.0494202	0.00332618	0.0485801	0
2028	Kazachstan	0.0872294	0.0058709	0.0472641	0
2028	Russia	1.0168	0.128651	0.555068	0
2028	Middle East	0.842745	0.144122	0.235344	0
2028	India	0.333524	0.047462	0.265746	0
2028	Korea	1.2411	0.751782	0.151905	0
2028	China+	3.41638	1.18515	1.59112	0
2028	South East Asia	0.31914	0.193315	0.0998598	0
2028	Indonesia	0.0945841	0.0063659	0.049955	0
2028	Japan	0.751056	0.441604	0.596164	0.596285
2028	Oceania	0.344637	0.0247552	0.0499646	0.0270403
2028	Rest of South Asia	0	0	0.0411265	0
2028	Rest of South Africa	0.0645074	0.00434162	0.00588627	0
2029	Canada	0.612479	0.0485255	0.244543	0.0345952
2029	USA	3.87389	1.38478	2.3601	0.525896
2029	Mexico	0.00770262	0.000518419	0.0971959	0
2029	Central America	0	0	0.0330438	0
2029	Brazil	0.575287	0.0387192	0.169256	0
2029	Rest of South-America	0.231929	0.0156098	0.136185	0
2029	North Africa	0.325035	0.0218762	0.0591858	0
2029	West Africa	0.148012	0.00996185	0.0272355	0
2029	East Africa	0.0713953	0.0048052	0.00827087	0
2029	South Africa	0.436779	0.034695	0.0598323	0
2029	West Europe	1.24618	0.294788	0.911857	0.146767
2029	Central Europe	0.172216	0.0483409	0.0455926	0
2029	Turkey	0.0190385	0.00128137	0.0314773	0.000368817
2029	Ukraine	0.0494202	0.00332618	0.0498037	0
2029	Kazachstan	0.0872294	0.0058709	0.0486183	0
2029	Russia	1.01192	0.125694	0.552789	0
2029	Middle East	0.83566	0.13983	0.239886	0
2029	India	0.331496	0.0462337	0.282025	0
2029	Korea	1.18693	0.718968	0.15148	0
2029	China+	3.33894	1.13825	1.64154	0
2029	South East Asia	0.30521	0.184877	0.103973	0
2029	Indonesia	0.0945841	0.0063659	0.0528943	0
2029	Japan	0.719356	0.422402	0.59611	0.596285
2029	Oceania	0.344511	0.0246786	0.0502063	0.0270403
2029	Rest of South Asia	0	0	0.0434369	0
2029	Rest of South Africa	0.0645074	0.00434162	0.00616216	0
2030	Canada	0.611887	0.0481669	0.242415	0.0345952
2030	USA	3.78277	1.32959	2.33863	0.525896
2030	Mexico	0.00770262	0.000518419	0.100222	0
2030	Central America	0	0	0.0343472	0
2030	Brazil	0.575287	0.0387192	0.172564	0
2030	Rest of South-America	0.231929	0.0156098	0.141014	0
2030	North Africa	0.325035	0.0218762	0.0621699	0
2030	West Africa	0.148012	0.00996185	0.0290872	0
2030	East Africa	0.0713953	0.0048052	0.00875983	0
2030	South Africa	0.436349	0.0344349	0.0599958	0
2030	West Europe	1.22908	0.284431	0.910595	0.146767
2030	Central Europe	0.169237	0.0465363	0.0466371	0
2030	Turkey	0.0190385	0.00128137	0.0324311	0.000368817
2030	Ukraine	0.0494202	0.00332618	0.051106	0
2030	Kazachstan	0.0872294	0.0058709	0.0501007	0
2030	Russia	1.00725	0.122867	0.550599	0
2030	Middle East	0.828884	0.135725	0.244763	0
2030	India	0.329557	0.045059	0.299307	0
2030	Korea	1.13512	0.687587	0.151054	0
2030	China+	3.26489	1.09339	1.69503	0
2030	South East Asia	0.291888	0.176808	0.108275	0
2030	Indonesia	0.0945841	0.0063659	0.0560143	0
2030	Japan	0.689039	0.404038	0.596069	0.596285
2030	Oceania	0.34439	0.0246054	0.0504435	0.0270403
2030	Rest of South Asia	0	0	0.0458767	0
2030	Rest of South Africa	0.0645074	0.00434162	0.00645019	0
2031	Canada	0.611321	0.0478239	0.240259	0.0345952
2031	USA	3.69563	1.2768	2.31695	0.525896
2031	Mexico	0.00770262	0.000518419	0.103213	0
2031	Central America	0	0	0.0356469	0
2031	Brazil	0.575287	0.0387192	0.17543	0
2031	Rest of South-America	0.231929	0.0156098	0.145674	0
2031	North Africa	0.325035	0.0218762	0.0650144	0
2031	West Africa	0.148012	0.00996185	0.0310287	0
2031	East Africa	0.0713953	0.0048052	0.00928134	0
2031	South Africa	0.435938	0.0341861	0.0600981	0
2031	West Europe	1.21273	0.274527	0.909573	0.146767
2031	Central Europe	0.166388	0.0448105	0.0476125	0
2031	Turkey	0.0190385	0.00128137	0.0333234	0.000368817
2031	Ukraine	0.0494202	0.00332618	0.0523383	0
2031	Kazachstan	0.0872294	0.0058709	0.0513539	0
2031	Russia	1.00279	0.120162	0.548512	0
2031	Middle East	0.822404	0.1318	0.249344	0
2031	India	0.327702	0.0439356	0.315769	0
2031	Korea	1.08558	0.657575	0.150521	0
2031	China+	3.19407	1.05049	1.73364	0
2031	South East Asia	0.279148	0.169091	0.1123	0
2031	Indonesia	0.0945841	0.0063659	0.0588748	0
2031	Japan	0.660045	0.386476	0.59599	0.596285
2031	Oceania	0.344274	0.0245353	0.0506541	0.0270403
2031	Rest of South Asia	0	0	0.0483481	0
2031	Rest of South Africa	0.0645074	0.00434162	0.00674781	0
2032	Canada	0.610779	0.047496	0.238122	0.0345952
2032	USA	3.61229	1.22632	2.29538	0.525896
2032	Mexico	0.00770262	0.000518419	0.106294	0
2032	Central America	0	0	0.0369979	0
2032	Brazil	0.575287	0.0387192	0.178427	0
2032	Rest of South-America	0.231929	0.0156098	0.15049	0
2032	North Africa	0.325035	0.0218762	0.0679919	0
2032	West Africa	0.148012	0.00996185	0.0330959	0
2032	East Africa	0.0713953	0.0048052	0.00983595	0
2032	South Africa	0.435545	0.0339482	0.0601985	0
2032	West Europe	1.1971	0.265054	0.908688	0.146767
2032	Central Europe	0.163663	0.04316	0.0486122	0
2032	Turkey	0.0190385	0.00128137	0.0342429	0.000368817
2032	Ukraine	0.0494202	0.00332618	0.0536416	0
2032	Kazachstan	0.0872294	0.0058709	0.0527089	0
2032	Russia	0.998517	0.117576	0.546506	0
2032	Middle East	0.816207	0.128046	0.254221	0
2032	India	0.325929	0.0428612	0.33314	0
2032	Korea	1.03819	0.628874	0.14999	0
2032	China+	3.12634	1.00947	1.77402	0
2032	South East Asia	0.266964	0.16171	0.11649	0
2032	Indonesia	0.0945841	0.0063659	0.0618872	0
2032	Japan	0.632317	0.36968	0.595921	0.596285
2032	Oceania	0.344164	0.0244683	0.0508605	0.0270403
2032	Rest of South Asia	0	0	0.0509524	0
2032	Rest of South Africa	0.0645074	0.00434162	0.00705828	0
2033	Canada	0.610261	0.0471823	0.236002	0.0345952
2033	USA	3.53259	1.17804	2.2739	0.525896
2033	Mexico	0.00770262	0.000518419	0.109467	0
2033	Central America	0	0	0.0384024	0
2033	Brazil	0.575287	0.0387192	0.181555	0
2033	Rest of South-America	0.231929	0.0156098	0.155467	0
2033	North Africa	0.325035	0.0218762	0.0711085	0
2033	West Africa	0.148012	0.00996185	0.0352967	0
2033	East Africa	0.0713953	0.0048052	0.0104257	0
2033	South Africa	0.43517	0.0337206	0.0602971	0
2033	West Europe	1.18214	0.255995	0.907937	0.146767
2033	Central Europe	0.161057	0.0415816	0.0496367	0
2033	Turkey	0.0190385	0.00128137	0.0351903	0.000368817
2033	Ukraine	0.0494202	0.00332618	0.0550172	0
2033	Kazachstan	0.0872294	0.0058709	0.0541682	0
2033	Russia	0.994434	0.115103	0.544579	0
2033	Middle East	0.81028	0.124456	0.259397	0
2033	India	0.324232	0.0418337	0.351466	0
2033	Korea	0.992881	0.601425	0.14946	0
2033	China+	3.06156	0.97023	1.76707	0
2033	South East Asia	0.255312	0.154652	0.120853	0
2033	Indonesia	0.0945841	0.0063659	0.0650595	0
2033	Japan	0.605799	0.353617	0.595862	0.596285
2033	Oceania	0.344058	0.0244043	0.0510629	0.0270403
2033	Rest of South Asia	0	0	0.0536965	0
2033	Rest of South Africa	0.0645074	0.00434162	0.00738212	0
2034	Canada	0.609766	0.0468823	0.233895	0.0345952
2034	USA	3.45636	1.13187	2.25249	0.525896
2034	Mexico	0.00770262	0.000518419	0.112736	0
2034	Central America	0	0	0.0398622	0
2034	Brazil	0.575287	0.0387192	0.184816	0
2034	Rest of South-America	0.231929	0.0156098	0.16061	0
2034	North Africa	0.325035	0.0218762	0.0743705	0
2034	West Africa	0.148012	0.00996185	0.0376391	0
2034	East Africa	0.0713953	0.0048052	0.0110526	0
2034	South Africa	0.43481	0.033503	0.0603939	0
2034	West Europe	1.16784	0.247332	0.907314	0.146767
2034	Central Europe	0.158565	0.0400721	0.0506867	0
2034	Turkey	0.0190385	0.00128137	0.0361665	0.000368817
2034	Ukraine	0.0494202	0.00332618	0.0545245	0
2034	Kazachstan	0.0872294	0.0058709	0.0557348	0
2034	Russia	0.990529	0.112737	0.542726	0
2034	Middle East	0.804612	0.121023	0.264874	0
2034	India	0.32261	0.0408511	0.370801	0
2034	Korea	0.949544	0.575175	0.148931	0
2034	China+	2.99962	0.932706	1.76031	0
2034	South East Asia	0.244168	0.147902	0.125394	0
2034	Indonesia	0.0945841	0.0063659	0.0684002	0
2034	Japan	0.580439	0.338255	0.595813	0.596285
2034	Oceania	0.343957	0.024343	0.051261	0.0270403
2034	Rest of South Asia	0	0	0.0565877	0
2034	Rest of South Africa	0.0645074	0.00434162	0.00771986	0
2035	Canada	0.609293	0.0465954	0.231802	0.0345952
2035	USA	3.38347	1.08771	2.23115	0.525896
2035	Mexico	0.00770262	0.000518419	0.116102	0
2035	Central America	0	0	0.0413797	0
2035	Brazil	0.575287	0.0387192	0.188211	0
2035	Rest of South-America	0.231929	0.0156098	0.165926	0
2035	North Africa	0.325035	0.0218762	0.0777846	0
2035	West Africa	0.148012	0.00996185	0.040132	0
2035	East Africa	0.0713953	0.0048052	0.011719	0
2035	South Africa	0.434467	0.0332949	0.0604888	0
2035	West Europe	1.15416	0.239047	0.906816	0.146767
2035	Central Europe	0.156182	0.0386285	0.0517628	0
2035	Turkey	0.0190385	0.00128137	0.0371723	0.000368817
2035	Ukraine	0.0494202	0.00332618	0.0540448	0
2035	Kazachstan	0.0872294	0.0058709	0.0574116	0
2035	Russia	0.986794	0.110475	0.540945	0
2035	Middle East	0.799191	0.117739	0.270655	0
2035	India	0.321059	0.0399113	0.391198	0
2035	Korea	0.908099	0.55007	0.148403	0
2035	China+	2.94037	0.896821	1.75372	0
2035	South East Asia	0.233511	0.141446	0.130122	0
2035	Indonesia	0.0945841	0.0063659	0.071918	0
2035	Japan	0.556186	0.323564	0.595772	0.596285
2035	Oceania	0.34386	0.0242844	0.0514551	0.0270403
2035	Rest of South Asia	0	0	0.0596337	0
2035	Rest of South Africa	0.0645074	0.00434162	0.00807205	0
2036	Canada	0.60884	0.0463211	0.229702	0.0345952
2036	USA	3.31375	1.04548	2.20959	0.525896
2036	Mexico	0.00770262	0.000518419	0.119384	0
2036	Central America	0	0	0.0429368	0
2036	Brazil	0.575287	0.0387192	0.19149	0
2036	Rest of South-America	0.231929	0.0156098	0.171114	0
2036	North Africa	0.325035	0.0218762	0.0810894	0
2036	West Africa	0.148012	0.00996185	0.0428228	0
2036	East Africa	0.0713953	0.0048052	0.0124556	0
2036	South Africa	0.434138	0.0330958	0.0605395	0
2036	West Europe	1.14108	0.231123	0.906572	0.146767
2036	Central Europe	0.153903	0.0372478	0.0527346	0
2036	Turkey	0.0190385	0.00128137	0.0381618	0.000368817
2036	Ukraine	0.0494202	0.00332618	0.0536058	0
2036	Kazachstan	0.0872294	0.0058709	0.0587745	0
2036	Russia	0.983222	0.108311	0.539304	0
2036	Middle East	0.794007	0.114599	0.276227	0
2036	India	0.319575	0.0390126	0.411089	0
2036	Korea	0.868462	0.52606	0.147756	0
2036	China+	2.88372	0.862501	1.7454	0
2036	South East Asia	0.223318	0.135272	0.134765	0
2036	Indonesia	0.0945841	0.0063659	0.0752796	0
2036	Japan	0.532991	0.309514	0.595712	0.596285
2036	Oceania	0.343768	0.0242284	0.051632	0.0270403
2036	Rest of South Asia	0	0	0.0628274	0
2036	Rest of South Africa	0.0645074	0.00434162	0.00848319	0
2037	Canada	0.608406	0.0460587	0.227612	0.0345952
2037	USA	3.24708	1.0051	2.18807	0.525896
2037	Mexico	0.00770262	0.000518419	0.122759	0
2037	Central America	0	0	0.0445548	0
2037	Brazil	0.575287	0.0387192	0.194894	0
2037	Rest of South-America	0.231929	0.0156098	0.176467	0
2037	North Africa	0.325035	0.0218762	0.0845369	0
2037	West Africa	0.148012	0.00996185	0.0456881	0
2037	East Africa	0.0713953	0.0048052	0.0132405	0
2037	South Africa	0.433824	0.0329055	0.0605887	0
2037	West Europe	1.12857	0.223545	0.906449	0.146767
2037	Central Europe	0.151723	0.0359275	0.0537276	0
2037	Turkey	0.0190385	0.00128137	0.0391803	0.000368817
2037	Ukraine	0.0494202	0.00332618	0.0531787	0
2037	Kazachstan	0.0872294	0.0058709	0.0602194	0
2037	Russia	0.979807	0.106242	0.537729	0
2037	Middle East	0.789049	0.111596	0.282077	0
2037	India	0.318156	0.0381531	0.43199	0
2037	Korea	0.830556	0.503099	0.147112	0
2037	China+	2.82953	0.82968	1.73723	0
2037	South East Asia	0.213571	0.129368	0.139588	0
2037	Indonesia	0.0945841	0.0063659	0.0788032	0
2037	Japan	0.510808	0.296077	0.59566	0.596285
2037	Oceania	0.343679	0.0241748	0.0518048	0.0270403
2037	Rest of South Asia	0	0	0.0661917	0
2037	Rest of South Africa	0.0645074	0.00434162	0.00891452	0
2038	Canada	0.607992	0.0458077	0.225531	0.0345952
2038	USA	3.18332	0.966476	2.1666	0.525896
2038	Mexico	0.00770262	0.000518419	0.126231	0
2038	Central America	0	0	0.0462362	0
2038	Brazil	0.575287	0.0387192	0.198423	0
2038	Rest of South-America	0.231929	0.0156098	0.181989	0
2038	North Africa	0.325035	0.0218762	0.0881329	0
2038	West Africa	0.148012	0.00996185	0.0487389	0
2038	East Africa	0.0713953	0.0048052	0.0140768	0
2038	South Africa	0.433524	0.0327234	0.0606362	0
2038	West Europe	1.1166	0.216298	0.906444	0.146767
2038	Central Europe	0.149638	0.0346647	0.0547422	0
2038	Turkey	0.0190385	0.00128137	0.0402285	0.000368817
2038	Ukraine	0.0494202	0.00332618	0.0527629	0
2038	Kazachstan	0.0872294	0.0058709	0.061748	0
2038	Russia	0.97654	0.104264	0.536216	0
2038	Middle East	0.784308	0.108724	0.288207	0
2038	India	0.316799	0.0373311	0.453952	0
2038	Korea	0.794304	0.48114	0.14647	0
2038	China+	2.77771	0.798291	1.72921	0
2038	South East Asia	0.204249	0.123721	0.144599	0
2038	Indonesia	0.0945841	0.0063659	0.0824969	0
2038	Japan	0.489594	0.283227	0.595616	0.596285
2038	Oceania	0.343595	0.0241235	0.0519737	0.0270403
2038	Rest of South Asia	0	0	0.0697355	0
2038	Rest of South Africa	0.0645074	0.00434162	0.00936695	0
2039	Canada	0.607596	0.0455677	0.223458	0.0345952
2039	USA	3.12234	0.92954	2.14516	0.525896
2039	Mexico	0.00770262	0.000518419	0.129803	0
2039	Central America	0	0	0.0479834	0
2039	Brazil	0.575287	0.0387192	0.202078	0
2039	Rest of South-America	0.231929	0.0156098	0.187687	0
2039	North Africa	0.325035	0.0218762	0.0918839	0
2039	West Africa	0.148012	0.00996185	0.0519864	0
2039	East Africa	0.0713953	0.0048052	0.0149676	0
2039	South Africa	0.433236	0.0325493	0.0606823	0
2039	West Europe	1.10516	0.209368	0.906554	0.146767
2039	Central Europe	0.147645	0.0334571	0.0557788	0
2039	Turkey	0.0190385	0.00128137	0.0413073	0.000368817
2039	Ukraine	0.0494202	0.00332618	0.0523579	0
2039	Kazachstan	0.0872294	0.0058709	0.0633619	0
2039	Russia	0.973416	0.102371	0.534763	0
2039	Middle East	0.779774	0.105977	0.294621	0
2039	India	0.315501	0.036545	0.477028	0
2039	Korea	0.759635	0.460139	0.145831	0
2039	China+	2.72816	0.768272	1.72134	0
2039	South East Asia	0.195334	0.118321	0.149805	0
2039	Indonesia	0.0945841	0.0063659	0.0863687	0
2039	Japan	0.469306	0.270937	0.595578	0.596285
2039	Oceania	0.343514	0.0240745	0.0521386	0.0270403
2039	Rest of South Asia	0	0	0.0734682	0
2039	Rest of South Africa	0.0645074	0.00434162	0.00984148	0
2040	Canada	0.607217	0.0453382	0.22139	0.0345952
2040	USA	3.06402	0.894215	2.12375	0.525896
2040	Mexico	0.00770262	0.000518419	0.133476	0
2040	Central America	0	0	0.0497989	0
2040	Brazil	0.575287	0.0387192	0.205861	0
2040	Rest of South-America	0.231929	0.0156098	0.193566	0
2040	North Africa	0.325035	0.0218762	0.0957964	0
2040	West Africa	0.148012	0.00996185	0.0554429	0
2040	East Africa	0.0713953	0.0048052	0.0159165	0
2040	South Africa	0.432961	0.0323828	0.0607268	0
2040	West Europe	1.09422	0.202739	0.906776	0.146767
2040	Central Europe	0.145738	0.0323022	0.056838	0
2040	Turkey	0.0190385	0.00128137	0.0424175	0.000368817
2040	Ukraine	0.0494202	0.00332618	0.0519633	0
2040	Kazachstan	0.0872294	0.0058709	0.0650629	0
2040	Russia	0.970428	0.100561	0.533367	0
2040	Middle East	0.775437	0.10335	0.301319	0
2040	India	0.31426	0.0357932	0.501273	0
2040	Korea	0.726479	0.440056	0.145194	0
2040	China+	2.68076	0.739563	1.71361	0
2040	South East Asia	0.186808	0.113157	0.155213	0
2040	Indonesia	0.0945841	0.0063659	0.0904272	0
2040	Japan	0.449903	0.259184	0.595548	0.596285
2040	Oceania	0.343436	0.0240277	0.0522995	0.0270403
2040	Rest of South Asia	0	0	0.0773995	0
2040	Rest of South Africa	0.0645074	0.00434162	0.0103391	0
2041	Canada	0.606855	0.0451187	0.219322	0.0345952
2041	USA	3.00825	0.860432	2.10209	0.525896
2041	Mexico	0.00770262	0.000518419	0.137162	0
2041	Central America	0	0	0.0516418	0
2041	Brazil	0.575287	0.0387192	0.209441	0
2041	Rest of South-America	0.231929	0.0156098	0.199293	0
2041	North Africa	0.325035	0.0218762	0.0995823	0
2041	West Africa	0.148012	0.00996185	0.0591513	0
2041	East Africa	0.0713953	0.0048052	0.016947	0
2041	South Africa	0.432698	0.0322236	0.0607254	0
2041	West Europe	1.08376	0.1964	0.907119	0.146767
2041	Central Europe	0.143915	0.0311977	0.05775	0
2041	Turkey	0.0190385	0.00128137	0.0434765	0.000368817
2041	Ukraine	0.0494202	0.00332618	0.0515937	0
2041	Kazachstan	0.0872294	0.0058709	0.066402	0
2041	Russia	0.967571	0.0988307	0.532037	0
2041	Middle East	0.77129	0.100838	0.307526	0
2041	India	0.313073	0.0350742	0.52454	0
2041	Korea	0.69477	0.420848	0.144453	0
2041	China+	2.63544	0.712108	1.70438	0
2041	South East Asia	0.178655	0.108218	0.160467	0
2041	Indonesia	0.0945841	0.0063659	0.0941804	0
2041	Japan	0.431347	0.247945	0.595544	0.596285
2041	Oceania	0.343362	0.0239828	0.0524465	0.0270403
2041	Rest of South Asia	0	0	0.0814361	0
2041	Rest of South Africa	0.0645074	0.00434162	0.0109148	0
2042	Canada	0.606508	0.0449088	0.217258	0.0345952
2042	USA	2.95492	0.828124	2.08046	0.525896
2042	Mexico	0.00770262	0.000518419	0.137638	0
2042	Central America	0	0	0.0535554	0
2042	Brazil	0.575287	0.0387192	0.213136	0
2042	Rest of South-America	0.231929	0.0156098	0.205192	0
2042	North Africa	0.325035	0.0218762	0.10352	0
2042	West Africa	0.148012	0.00996185	0.0630998	0
2042	East Africa	0.0713953	0.0048052	0.0180461	0
2042	South Africa	0.432447	0.0320713	0.0607228	0
2042	West Europe	1.07375	0.190338	0.907568	0.146767
2042	Central Europe	0.142171	0.0301414	0.0586786	0
2042	Turkey	0.0190385	0.00128137	0.0445643	0.000368817
2042	Ukraine	0.0494202	0.00332618	0.0512335	0
2042	Kazachstan	0.0872294	0.0058709	0.067803	0
2042	Russia	0.964838	0.0971755	0.530759	0
2042	Middle East	0.767324	0.0984359	0.313982	0
2042	India	0.311938	0.0343866	0.548885	0
2042	Korea	0.664445	0.402479	0.143716	0
2042	China+	2.59209	0.685851	1.69528	0
2042	South East Asia	0.170857	0.103495	0.165914	0
2042	Indonesia	0.0945841	0.0063659	0.0980936	0
2042	Japan	0.413601	0.237195	0.595546	0.596285
2042	Oceania	0.343291	0.02394	0.0525896	0.0270403
2042	Rest of South Asia	0	0	0.0856826	0
2042	Rest of South Africa	0.0645074	0.00434162	0.0115219	0
2043	Canada	0.606177	0.0447081	0.215196	0.0345952
2043	USA	2.90391	0.797226	2.05883	0.525896
2043	Mexico	0.00770262	0.000518419	0.138114	0
2043	Central America	0	0	0.0555424	0
2043	Brazil	0.575287	0.0387192	0.216947	0
2043	Rest of South-America	0.231929	0.0156098	0.21127	0
2043	North Africa	0.325035	0.0218762	0.107615	0
2043	West Africa	0.148012	0.00996185	0.0673031	0
2043	East Africa	0.0713953	0.0048052	0.0192181	0
2043	South Africa	0.432207	0.0319257	0.060719	0
2043	West Europe	1.06418	0.18454	0.908121	0.146767
2043	Central Europe	0.140503	0.0291312	0.059624	0
2043	Turkey	0.0190385	0.00128137	0.0456816	0.000368817
2043	Ukraine	0.0494202	0.00332618	0.0508825	0
2043	Kazachstan	0.0872294	0.0058709	0.0692666	0
2043	Russia	0.962225	0.0955925	0.529531	0
2043	Middle East	0.76353	0.0961382	0.32069	0
2043	India	0.310852	0.033729	0.574356	0
2043	Korea	0.635443	0.384912	0.142983	0
2043	China+	2.55063	0.66074	1.68631	0
2043	South East Asia	0.163399	0.0989772	0.171559	0
2043	Indonesia	0.0945841	0.0063659	0.102174	0
2043	Japan	0.39663	0.226915	0.595555	0.596285
2043	Oceania	0.343224	0.0238989	0.0527287	0.0270403
2043	Rest of South Asia	0	0	0.0901497	0
2043	Rest of South Africa	0.0645074	0.00434162	0.0121622	0
2044	Canada	0.60586	0.0445161	0.213135	0.0345952
2044	USA	2.85512	0.767676	2.03721	0.525896
2044	Mexico	0.00770262	0.000518419	0.138589	0
2044	Central America	0	0	0.0576056	0
2044	Brazil	0.575287	0.0387192	0.220876	0
2044	Rest of South-America	0.231929	0.0156098	0.21753	0
2044	North Africa	0.325035	0.0218762	0.111873	0
2044	West Africa	0.148012	0.00996185	0.0717772	0
2044	East Africa	0.0713953	0.0048052	0.0204677	0
2044	South Africa	0.431977	0.0317864	0.0607139	0
2044	West Europe	1.05502	0.178996	0.908775	0.146767
2044	Central Europe	0.138908	0.0281651	0.0605865	0
2044	Turkey	0.0190385	0.00128137	0.0468293	0.000368817
2044	Ukraine	0.0494202	0.00332618	0.05054	0
2044	Kazachstan	0.0872294	0.0058709	0.0707935	0
2044	Russia	0.959726	0.0940786	0.528351	0
2044	Middle East	0.759903	0.0939409	0.327651	0
2044	India	0.309814	0.0331002	0.601004	0
2044	Korea	0.607708	0.368112	0.142254	0
2044	China+	2.51099	0.636724	1.67745	0
2044	South East Asia	0.156267	0.0946571	0.17741	0
2044	Indonesia	0.0945841	0.0063659	0.106428	0
2044	Japan	0.380399	0.217083	0.595569	0.596285
2044	Oceania	0.343159	0.0238597	0.0528641	0.0270403
2044	Rest of South Asia	0	0	0.0948488	0
2044	Rest of South Africa	0.0645074	0.00434162	0.0128374	0
2045	Canada	0.605557	0.0443325	0.211074	0.0345952
2045	USA	2.80847	0.739416	2.01557	0.525896
2045	Mexico	0.00770262	0.000518419	0.139065	0
2045	Central America	0	0	0.059748	0
2045	Brazil	0.575287	0.0387192	0.224923	0
2045	Rest of South-America	0.231929	0.0156098	0.223979	0
2045	North Africa	0.325035	0.0218762	0.116302	0
2045	West Africa	0.148012	0.00996185	0.0765388	0
2045	East Africa	0.0713953	0.0048052	0.0217999	0
2045	South Africa	0.431757	0.0316532	0.0607075	0
2045	West Europe	1.04627	0.173693	0.909529	0.146767
2045	Central Europe	0.137383	0.0272412	0.0615665	0
2045	Turkey	0.0190385	0.00128137	0.0480082	0.000368817
2045	Ukraine	0.0494202	0.00332618	0.0502059	0
2045	Kazachstan	0.0872294	0.0058709	0.0723847	0
2045	Russia	0.957336	0.0926307	0.527217	0
2045	Middle East	0.756434	0.0918394	0.334869	0
2045	India	0.308821	0.0324987	0.628885	0
2045	Korea	0.581183	0.352044	0.141528	0
2045	China+	2.47307	0.613758	1.6687	0
2045	South East Asia	0.149447	0.0905255	0.183474	0
2045	Indonesia	0.0945841	0.0063659	0.110863	0
2045	Japan	0.364877	0.207681	0.595589	0.596285
2045	Oceania	0.343097	0.0238222	0.0529955	0.0270403
2045	Rest of South Asia	0	0	0.0997917	0
2045	Rest of South Africa	0.0645074	0.00434162	0.0135492	0
2046	Canada	0.605267	0.0441569	0.20901	0.0345952
2046	USA	2.76385	0.71239	1.9938	0.525896
2046	Mexico	0.00770262	0.000518419	0.139398	0
2046	Central America	0	0	0.061908	0
2046	Brazil	0.575287	0.0387192	0.228724	0
2046	Rest of South-America	0.231929	0.0156098	0.230325	0
2046	North Africa	0.325035	0.0218762	0.120575	0
2046	West Africa	0.148012	0.00996185	0.0816075	0
2046	East Africa	0.0713953	0.0048052	0.0232224	0
2046	South Africa	0.431546	0.0315258	0.0606618	0
2046	West Europe	1.0379	0.168622	0.910331	0.146767
2046	Central Europe	0.135924	0.0263576	0.0624565	0
2046	Turkey	0.0190385	0.00128137	0.0491343	0.000368817
2046	Ukraine	0.0494202	0.00332618	0.0498863	0
2046	Kazachstan	0.0872294	0.0058709	0.0735764	0
2046	Russia	0.95505	0.0912461	0.526116	0
2046	Middle East	0.753116	0.0898297	0.341572	0
2046	India	0.307872	0.0319235	0.655588	0
2046	Korea	0.555816	0.336678	0.140718	0
2046	China+	2.43681	0.591793	1.65867	0
2046	South East Asia	0.142924	0.0865743	0.189329	0
2046	Indonesia	0.0945841	0.0063659	0.114956	0
2046	Japan	0.350032	0.198689	0.595619	0.596285
2046	Oceania	0.343038	0.0237864	0.0531095	0.0270403
2046	Rest of South Asia	0	0	0.104831	0
2046	Rest of South Africa	0.0645074	0.00434162	0.0143467	0
2047	Canada	0.60499	0.043989	0.206944	0.0345952
2047	USA	2.72118	0.686543	1.97202	0.525896
2047	Mexico	0.00770262	0.000518419	0.139731	0
2047	Central America	0	0	0.0641487	0
2047	Brazil	0.575287	0.0387192	0.22836	0
2047	Rest of South-America	0.231929	0.0156098	0.236855	0
2047	North Africa	0.325035	0.0218762	0.125007	0
2047	West Africa	0.148012	0.00996185	0.0870015	0
2047	East Africa	0.0713953	0.0048052	0.0247392	0
2047	South Africa	0.431345	0.031404	0.0606151	0
2047	West Europe	1.02989	0.163772	0.911227	0.146767
2047	Central Europe	0.134529	0.0255125	0.0633608	0
2047	Turkey	0.0190385	0.00128137	0.0502891	0.000368817
2047	Ukraine	0.0494202	0.00332618	0.0495743	0
2047	Kazachstan	0.0872294	0.0058709	0.074811	0
2047	Russia	0.952863	0.089922	0.525058	0
2047	Middle East	0.749943	0.0879077	0.348501	0
2047	India	0.306964	0.0313734	0.683424	0
2047	Korea	0.531556	0.321983	0.139912	0
2047	China+	2.40213	0.570787	1.64873	0
2047	South East Asia	0.136685	0.0827956	0.195384	0
2047	Indonesia	0.0945841	0.0063659	0.119205	0
2047	Japan	0.335836	0.190089	0.595654	0.596285
2047	Oceania	0.342981	0.0237521	0.0532197	0.0270403
2047	Rest of South Asia	0	0	0.110125	0
2047	Rest of South Africa	0.0645074	0.00434162	0.0151907	0
2048	Canada	0.604724	0.0438284	0.204875	0.0345952
2048	USA	2.68038	0.661825	1.95022	0.525896
2048	Mexico	0.00770262	0.000518419	0.140065	0
2048	Central America	0	0	0.0664732	0
2048	Brazil	0.575287	0.0387192	0.228015	0
2048	Rest of South-America	0.231929	0.0156098	0.243574	0
2048	North Africa	0.325035	0.0218762	0.129604	0
2048	West Africa	0.148012	0.00996185	0.0927407	0
2048	East Africa	0.0713953	0.0048052	0.0263564	0
2048	South Africa	0.431153	0.0312875	0.0605675	0
2048	West Europe	1.02223	0.159134	0.912214	0.146767
2048	Central Europe	0.133195	0.0247044	0.0642795	0
2048	Turkey	0.0190385	0.00128137	0.0514732	0.000368817
2048	Ukraine	0.0494202	0.00332618	0.0492695	0
2048	Kazachstan	0.0872294	0.0058709	0.0746347	0
2048	Russia	0.950773	0.0886555	0.524039	0
2048	Middle East	0.746908	0.0860696	0.355658	0
2048	India	0.306095	0.0308474	0.71244	0
2048	Korea	0.508355	0.30793	0.139112	0
2048	China+	2.36897	0.550698	1.6389	0
2048	South East Asia	0.130719	0.0791817	0.201644	0
2048	Indonesia	0.0945841	0.0063659	0.123613	0
2048	Japan	0.322258	0.181865	0.595694	0.596285
2048	Oceania	0.342927	0.0237193	0.0533262	0.0270403
2048	Rest of South Asia	0	0	0.115685	0
2048	Rest of South Africa	0.0645074	0.00434162	0.0160838	0
2049	Canada	0.604471	0.0436748	0.202803	0.0345952
2049	USA	2.64135	0.638185	1.92838	0.525896
2049	Mexico	0.00770262	0.000518419	0.140398	0
2049	Central America	0	0	0.0688845	0
2049	Brazil	0.575287	0.0387192	0.227688	0
2049	Rest of South-America	0.231929	0.0156098	0.244199	0
2049	North Africa	0.325035	0.0218762	0.134372	0
2049	West Africa	0.148012	0.00996185	0.0988467	0
2049	East Africa	0.0713953	0.0048052	0.0280805	0
2049	South Africa	0.430969	0.0311761	0.0605188	0
2049	West Europe	1.01491	0.154698	0.913291	0.146767
2049	Central Europe	0.131919	0.0239315	0.0652129	0
2049	Turkey	0.0190385	0.00128137	0.0526874	0.000368817
2049	Ukraine	0.0494202	0.00332618	0.0489717	0
2049	Kazachstan	0.0872294	0.0058709	0.0744687	0
2049	Russia	0.948773	0.0874444	0.523059	0
2049	Middle East	0.744006	0.0843117	0.363045	0
2049	India	0.305265	0.0303443	0.742686	0
2049	Korea	0.486166	0.294489	0.138316	0
2049	China+	2.33725	0.531486	1.62915	0
2049	South East Asia	0.125014	0.0757257	0.208119	0
2049	Indonesia	0.0945841	0.0063659	0.128188	0
2049	Japan	0.309274	0.174	0.595738	0.596285
2049	Oceania	0.342875	0.0236879	0.053429	0.0270403
2049	Rest of South Asia	0	0	0.121526	0
2049	Rest of South Africa	0.0645074	0.00434162	0.0170286	0
2050	Canada	0.604228	0.0435279	0.200726	0.0345952
2050	USA	2.60403	0.615578	1.90651	0.525896
2050	Mexico	0.00770262	0.000518419	0.140731	0
2050	Central America	0	0	0.0713858	0
2050	Brazil	0.575287	0.0387192	0.227378	0
2050	Rest of South-America	0.231929	0.0156098	0.244824	0
2050	North Africa	0.325035	0.0218762	0.139317	0
2050	West Africa	0.148012	0.00996185	0.105342	0
2050	East Africa	0.0713953	0.0048052	0.0299182	0
2050	South Africa	0.430793	0.0310695	0.0604691	0
2050	West Europe	1.00791	0.150456	0.914456	0.146767
2050	Central Europe	0.130699	0.0231924	0.0661612	0
2050	Turkey	0.0190385	0.00128137	0.0539325	0.000368817
2050	Ukraine	0.0494202	0.00332618	0.0486805	0
2050	Kazachstan	0.0872294	0.0058709	0.0743126	0
2050	Russia	0.946861	0.0862862	0.522115	0
2050	Middle East	0.741231	0.0826306	0.370663	0
2050	India	0.30447	0.0298631	0.774214	0
2050	Korea	0.464946	0.281635	0.137525	0
2050	China+	2.30692	0.513113	1.6195	0
2050	South East Asia	0.119557	0.0724204	0.214814	0
2050	Indonesia	0.0945841	0.0063659	0.132936	0
2050	Japan	0.296856	0.166478	0.595787	0.596285
2050	Oceania	0.342826	0.0236579	0.053528	0.0270403
2050	Rest of South Asia	0	0	0.12766	0
2050	Rest of South Africa	0.0645074	0.00434162	0.0180282	0
2051	Canada	0.603997	0.0433874	0.20058	0.0345952
2051	USA	2.56833	0.593957	1.90508	0.525896
2051	Mexico	0.00770262	0.000518419	0.140923	0
2051	Central America	0	0	0.0738969	0
2051	Brazil	0.575287	0.0387192	0.226826	0
2051	Rest of South-America	0.231929	0.0156098	0.245214	0
2051	North Africa	0.325035	0.0218762	0.144157	0
2051	West Africa	0.148012	0.00996185	0.112206	0
2051	East Africa	0.0713953	0.0048052	0.0318517	0
2051	South Africa	0.430625	0.0309676	0.0605786	0
2051	West Europe	1.00121	0.146399	0.915686	0.146767
2051	Central Europe	0.129532	0.0224855	0.0670516	0
2051	Turkey	0.0190385	0.00128137	0.0551398	0.000368817
2051	Ukraine	0.0494202	0.00332618	0.0484024	0
2051	Kazachstan	0.0872294	0.0058709	0.0740872	0
2051	Russia	0.945033	0.0851785	0.521177	0
2051	Middle East	0.738577	0.0810228	0.378183	0
2051	India	0.303711	0.029403	0.804501	0
2051	Korea	0.444653	0.269343	0.137079	0
2051	China+	2.27791	0.495541	1.60886	0
2051	South East Asia	0.114339	0.0692595	0.221325	0
2051	Indonesia	0.0945841	0.0063659	0.137372	0
2051	Japan	0.28498	0.159285	0.595861	0.596285
2051	Oceania	0.342778	0.0236292	0.0538445	0.0270403
2051	Rest of South Asia	0	0	0.133894	0
2051	Rest of South Africa	0.0645074	0.00434162	0.0191109	0
2052	Canada	0.603775	0.0432531	0.200454	0.0345952
2052	USA	2.5342	0.573279	1.90378	0.525896
2052	Mexico	0.00770262	0.000518419	0.141116	0
2052	Central America	0	0	0.076499	0
2052	Brazil	0.575287	0.0387192	0.22629	0
2052	Rest of South-America	0.231929	0.0156098	0.245603	0
2052	North Africa	0.325035	0.0218762	0.149167	0
2052	West Africa	0.148012	0.00996185	0.119506	0
2052	East Africa	0.0713953	0.0048052	0.0339111	0
2052	South Africa	0.430464	0.0308702	0.0606881	0
2052	West Europe	0.994805	0.142519	0.917	0.146767
2052	Central Europe	0.128416	0.0218094	0.067955	0
2052	Turkey	0.0190385	0.00128137	0.0563763	0.000368817
2052	Ukraine	0.0494202	0.00332618	0.0481305	0
2052	Kazachstan	0.0872294	0.0058709	0.073871	0
2052	Russia	0.943284	0.0841191	0.520272	0
2052	Middle East	0.736038	0.0794852	0.385928	0
2052	India	0.302984	0.0289629	0.835974	0
2052	Korea	0.425245	0.257587	0.136634	0
2052	China+	2.25017	0.478737	1.5983	0
2052	South East Asia	0.109348	0.0662364	0.228046	0
2052	Indonesia	0.0945841	0.0063659	0.141959	0
2052	Japan	0.273623	0.152405	0.59594	0.596285
2052	Oceania	0.342733	0.0236018	0.0541609	0.0270403
2052	Rest of South Asia	0	0	0.140433	0
2052	Rest of South Africa	0.0645074	0.00434162	0.0202581	0
2053	Canada	0.603563	0.0431246	0.200344	0.0345952
2053	USA	2.50155	0.553504	1.90262	0.525896
2053	Mexico	0.00770262	0.000518419	0.141309	0
2053	Central America	0	0	0.0791954	0
2053	Brazil	0.575287	0.0387192	0.225769	0
2053	Rest of South-America	0.231929	0.0156098	0.245992	0
2053	North Africa	0.325035	0.0218762	0.154354	0
2053	West Africa	0.148012	0.00996185	0.127268	0
2053	East Africa	0.0713953	0.0048052	0.0361047	0
2053	South Africa	0.43031	0.030777	0.0607976	0
2053	West Europe	0.988679	0.138809	0.918397	0.146767
2053	Central Europe	0.127348	0.0211629	0.0688715	0
2053	Turkey	0.0190385	0.00128137	0.0576427	0.000368817
2053	Ukraine	0.0494202	0.00332618	0.0478642	0
2053	Kazachstan	0.0872294	0.0058709	0.0736634	0
2053	Russia	0.941611	0.083106	0.5194	0
2053	Middle East	0.733611	0.0780147	0.387632	0
2053	India	0.302289	0.028542	0.868681	0
2053	Korea	0.406684	0.246344	0.136189	0
2053	China+	2.22364	0.462666	1.58781	0
2053	South East Asia	0.104576	0.0633454	0.234983	0
2053	Indonesia	0.0945841	0.0063659	0.146702	0
2053	Japan	0.262761	0.145826	0.596022	0.596285
2053	Oceania	0.34269	0.0235755	0.0544774	0.0270403
2053	Rest of South Asia	0	0	0.147291	0
2053	Rest of South Africa	0.0645074	0.00434162	0.0214735	0
2054	Canada	0.60336	0.0430017	0.200252	0.0345952
2054	USA	2.47033	0.534593	1.90159	0.525896
2054	Mexico	0.00770262	0.000518419	0.141501	0
2054	Central America	0	0	0.0819894	0
2054	Brazil	0.575287	0.0387192	0.225261	0
2054	Rest of South-America	0.231929	0.0156098	0.246382	0
2054	North Africa	0.325035	0.0218762	0.159724	0
2054	West Africa	0.148012	0.00996185	0.135523	0
2054	East Africa	0.0713953	0.0048052	0.0384407	0
2054	South Africa	0.430163	0.0306878	0.0609071	0
2054	West Europe	0.982821	0.13526	0.919875	0.146767
2054	Central Europe	0.126328	0.0205446	0.0698012	0
2054	Turkey	0.0190385	0.00128137	0.0589397	0.000368817
2054	Ukraine	0.0494202	0.00332618	0.0476036	0
2054	Kazachstan	0.0872294	0.0058709	0.073464	0
2054	Russia	0.940012	0.0821371	0.518557	0
2054	Middle East	0.731289	0.0766084	0.38937	0
2054	India	0.301625	0.0281396	0.90267	0
2054	Korea	0.388933	0.235591	0.135744	0
2054	China+	2.19826	0.447296	1.5774	0
2054	South East Asia	0.100011	0.0605805	0.242143	0
2054	Indonesia	0.0945841	0.0063659	0.151605	0
2054	Japan	0.252374	0.139534	0.596109	0.596285
2054	Oceania	0.342648	0.0235504	0.0547939	0.0270403
2054	Rest of South Asia	0	0	0.154485	0
2054	Rest of South Africa	0.0645074	0.00434162	0.0227613	0
2055	Canada	0.603166	0.0428842	0.200175	0.0345952
2055	USA	2.44047	0.516506	1.90067	0.525896
2055	Mexico	0.00770262	0.000518419	0.141694	0
2055	Central America	0	0	0.0848846	0
2055	Brazil	0.575287	0.0387192	0.224768	0
2055	Rest of South-America	0.231929	0.0156098	0.246771	0
2055	North Africa	0.325035	0.0218762	0.165282	0
2055	West Africa	0.148012	0.00996185	0.144299	0
2055	East Africa	0.0713953	0.0048052	0.0409284	0
2055	South Africa	0.430022	0.0306026	0.0610166	0
2055	West Europe	0.977218	0.131867	0.921434	0.146767
2055	Central Europe	0.125351	0.0199533	0.0707444	0
2055	Turkey	0.0190385	0.00128137	0.0602681	0.000368817
2055	Ukraine	0.0494202	0.00332618	0.0473482	0
2055	Kazachstan	0.0872294	0.0058709	0.0732726	0
2055	Russia	0.938482	0.0812105	0.517745	0
2055	Middle East	0.729069	0.0752635	0.39114	0
2055	India	0.30099	0.0277546	0.937989	0
2055	Korea	0.371957	0.225308	0.135299	0
2055	China+	2.174	0.432597	1.56707	0
2055	South East Asia	0.0956459	0.0579363	0.249532	0
2055	Indonesia	0.0945841	0.0063659	0.156676	0
2055	Japan	0.24244	0.133516	0.596199	0.596285
2055	Oceania	0.342609	0.0235264	0.0551103	0.0270403
2055	Rest of South Asia	0	0	0.162029	0
2055	Rest of South Africa	0.0645074	0.00434162	0.0241254	0
2056	Canada	0.60298	0.0427718	0.200103	0.0345952
2056	USA	2.41192	0.49921	1.8999	0.525896
2056	Mexico	0.00770262	0.000518419	0.141742	0
2056	Central America	0	0	0.0877674	0
2056	Brazil	0.575287	0.0387192	0.22409	0
2056	Rest of South-America	0.231929	0.0156098	0.246945	0
2056	North Africa	0.325035	0.0218762	0.170733	0
2056	West Africa	0.148012	0.00996185	0.153425	0
2056	East Africa	0.0713953	0.0048052	0.0435154	0
2056	South Africa	0.429888	0.0305211	0.0610934	0
2056	West Europe	0.97186	0.128621	0.923136	0.146767
2056	Central Europe	0.124418	0.0193878	0.0717173	0
2056	Turkey	0.0190385	0.00128137	0.0615393	0.000368817
2056	Ukraine	0.0494202	0.00332618	0.0471068	0
2056	Kazachstan	0.0872294	0.0058709	0.0730235	0
2056	Russia	0.937019	0.0803244	0.516951	0
2056	Middle East	0.726945	0.0739772	0.39251	0
2056	India	0.300382	0.0273865	0.97192	0
2056	Korea	0.355722	0.215474	0.134824	0
2056	China+	2.15079	0.41854	1.55607	0
2056	South East Asia	0.0914712	0.0554075	0.256695	0
2056	Indonesia	0.0945841	0.0063659	0.161399	0
2056	Japan	0.232939	0.127761	0.59631	0.596285
2056	Oceania	0.342571	0.0235035	0.055403	0.0270403
2056	Rest of South Asia	0	0	0.169676	0
2056	Rest of South Africa	0.0645074	0.00434162	0.0255653	0
2057	Canada	0.602803	0.0426644	0.200046	0.0345952
2057	USA	2.38461	0.482668	1.89923	0.525896
2057	Mexico	0.00770262	0.000518419	0.14179	0
2057	Central America	0	0	0.0907507	0
2057	Brazil	0.575287	0.0387192	0.223425	0
2057	Rest of South-America	0.231929	0.0156098	0.24712	0
2057	North Africa	0.325035	0.0218762	0.176367	0
2057	West Africa	0.148012	0.00996185	0.163116	0
2057	East Africa	0.0713953	0.0048052	0.0462665	0
2057	South Africa	0.429759	0.0304431	0.0611702	0
2057	West Europe	0.966736	0.125517	0.92492	0.146767
2057	Central Europe	0.123525	0.018847	0.0727042	0
2057	Turkey	0.0190385	0.00128137	0.0628393	0.000368817
2057	Ukraine	0.0494202	0.00332618	0.0468702	0
2057	Kazachstan	0.0872294	0.0058709	0.0727817	0
2057	Russia	0.93562	0.0794769	0.516184	0
2057	Middle East	0.724915	0.0727472	0.393909	0
2057	India	0.299801	0.0270345	1.00709	0
2057	Korea	0.340196	0.206069	0.134348	0
2057	China+	2.1286	0.405096	1.54514	0
2057	South East Asia	0.0874787	0.0529891	0.264074	0
2057	Indonesia	0.0945841	0.0063659	0.166266	0
2057	Japan	0.223853	0.122258	0.596424	0.596285
2057	Oceania	0.342535	0.0234815	0.0556957	0.0270403
2057	Rest of South Asia	0	0	0.177684	0
2057	Rest of South Africa	0.0645074	0.00434162	0.0270905	0
2058	Canada	0.602633	0.0425616	0.200002	0.0345952
2058	USA	2.35849	0.466848	1.89867	0.525896
2058	Mexico	0.00770262	0.000518419	0.141837	0
2058	Central America	0	0	0.0938379	0
2058	Brazil	0.575287	0.0387192	0.222772	0
2058	Rest of South-America	0.231929	0.0156098	0.247295	0
2058	North Africa	0.325035	0.0218762	0.182189	0
2058	West Africa	0.148012	0.00996185	0.173406	0
2058	East Africa	0.0713953	0.0048052	0.049192	0
2058	South Africa	0.429636	0.0303685	0.061247	0
2058	West Europe	0.961836	0.122549	0.926782	0.146767
2058	Central Europe	0.122671	0.0183297	0.0737055	0
2058	Turkey	0.0190385	0.00128137	0.0641688	0.000368817
2058	Ukraine	0.0494202	0.00332618	0.0466383	0
2058	Kazachstan	0.0872294	0.0058709	0.0725468	0
2058	Russia	0.934282	0.0786664	0.515442	0
2058	Middle East	0.722973	0.0715708	0.395337	0
2058	India	0.299245	0.0266978	1.04353	0
2058	Korea	0.325347	0.197075	0.133873	0
2058	China+	2.10737	0.392239	1.53428	0
2058	South East Asia	0.0836605	0.0506763	0.271676	0
2058	Indonesia	0.0945841	0.0063659	0.171281	0
2058	Japan	0.215164	0.116994	0.596542	0.596285
2058	Oceania	0.3425	0.0234605	0.0559884	0.0270403
2058	Rest of South Asia	0	0	0.186072	0
2058	Rest of South Africa	0.0645074	0.00434162	0.028706	0
2059	Canada	0.602471	0.0424633	0.199972	0.0345952
2059	USA	2.33352	0.451719	1.89822	0.525896
2059	Mexico	0.00770262	0.000518419	0.141885	0
2059	Central America	0	0	0.0970325	0
2059	Brazil	0.575287	0.0387192	0.22213	0
2059	Rest of South-America	0.231929	0.0156098	0.247469	0
2059	North Africa	0.325035	0.0218762	0.188206	0
2059	West Africa	0.148012	0.00996185	0.184332	0
2059	East Africa	0.0713953	0.0048052	0.0523027	0
2059	South Africa	0.429518	0.0302972	0.0613238	0
2059	West Europe	0.957149	0.11971	0.928723	0.146767
2059	Central Europe	0.121855	0.0178351	0.0747213	0
2059	Turkey	0.0190385	0.00128137	0.0655285	0.000368817
2059	Ukraine	0.0494202	0.00332618	0.0464108	0
2059	Kazachstan	0.0872294	0.0058709	0.0723185	0
2059	Russia	0.933002	0.0778913	0.514725	0
2059	Middle East	0.721115	0.0704457	0.396792	0
2059	India	0.298713	0.0263758	1.0813	0
2059	Korea	0.311146	0.188473	0.133398	0
2059	China+	2.08707	0.379943	1.52347	0
2059	South East Asia	0.0800089	0.0484644	0.279508	0
2059	Indonesia	0.0945841	0.0063659	0.176449	0
2059	Japan	0.206854	0.11196	0.596664	0.596285
2059	Oceania	0.342467	0.0234405	0.056281	0.0270403
2059	Rest of South Asia	0	0	0.194856	0
2059	Rest of South Africa	0.0645074	0.00434162	0.0304171	0
2060	Canada	0.602316	0.0423693	0.199955	0.0345952
2060	USA	2.30963	0.43725	1.89786	0.525896
2060	Mexico	0.00770262	0.000518419	0.141933	0
2060	Central America	0	0	0.100338	0
2060	Brazil	0.575287	0.0387192	0.221499	0
2060	Rest of South-America	0.231929	0.0156098	0.247644	0
2060	North Africa	0.325035	0.0218762	0.194425	0
2060	West Africa	0.148012	0.00996185	0.195931	0
2060	East Africa	0.0713953	0.0048052	0.0556102	0
2060	South Africa	0.429406	0.030229	0.0614006	0
2060	West Europe	0.952667	0.116995	0.930743	0.146767
2060	Central Europe	0.121074	0.0173621	0.0757517	0
2060	Turkey	0.0190385	0.00128137	0.066919	0.000368817
2060	Ukraine	0.0494202	0.00332618	0.0461875	0
2060	Kazachstan	0.0872294	0.0058709	0.0720966	0
2060	Russia	0.931779	0.07715	0.514032	0
2060	Middle East	0.719339	0.0693698	0.398273	0
2060	India	0.298205	0.0260679	1.12044	0
2060	Korea	0.297565	0.180247	0.132923	0
2060	China+	2.06766	0.368185	1.51272	0
2060	South East Asia	0.0765167	0.0463491	0.287575	0
2060	Indonesia	0.0945841	0.0063659	0.181775	0
2060	Japan	0.198906	0.107146	0.596788	0.596285
2060	Oceania	0.342435	0.0234213	0.0565737	0.0270403
2060	Rest of South Asia	0	0	0.204057	0
2060	Rest of South Africa	0.0645074	0.00434162	0.0322294	0
2061	Canada	0.602167	0.0422794	0.199917	0.0345952
2061	USA	2.28679	0.423412	1.89749	0.525896
2061	Mexico	0.00770262	0.000518419	0.141919	0
2061	Central America	0	0	0.100293	0
2061	Brazil	0.575287	0.0387192	0.220698	0
2061	Rest of South-America	0.231929	0.0156098	0.247646	0
2061	North Africa	0.325035	0.0218762	0.200457	0
2061	West Africa	0.148012	0.00996185	0.20781	0
2061	East Africa	0.0713953	0.0048052	0.0590089	0
2061	South Africa	0.429298	0.0301638	0.061427	0
2061	West Europe	0.948381	0.114399	0.932811	0.146767
2061	Central Europe	0.120327	0.0169096	0.0768047	0
2061	Turkey	0.0190385	0.00128137	0.0682482	0.000368817
2061	Ukraine	0.0494202	0.00332618	0.0459528	0
2061	Kazachstan	0.0872294	0.0058709	0.0718483	0
2061	Russia	0.930608	0.0764411	0.513313	0
2061	Middle East	0.71764	0.0683408	0.399367	0
2061	India	0.297719	0.0257734	1.15765	0
2061	Korea	0.284577	0.172379	0.132431	0
2061	China+	2.04909	0.356939	1.50169	0
2061	South East Asia	0.073177	0.044326	0.295375	0
2061	Indonesia	0.0945841	0.0063659	0.186687	0
2061	Japan	0.191306	0.102542	0.596914	0.596285
2061	Oceania	0.342405	0.0234029	0.0568226	0.0270403
2061	Rest of South Asia	0	0	0.213312	0
2061	Rest of South Africa	0.0645074	0.00434162	0.0341093	0
2062	Canada	0.602025	0.0421934	0.199891	0.0345952
2062	USA	2.26494	0.410179	1.89721	0.525896
2062	Mexico	0.00770262	0.000518419	0.141904	0
2062	Central America	0	0	0.100248	0
2062	Brazil	0.575287	0.0387192	0.219908	0
2062	Rest of South-America	0.231929	0.0156098	0.247649	0
2062	North Africa	0.325035	0.0218762	0.206679	0
2062	West Africa	0.148012	0.00996185	0.220395	0
2062	East Africa	0.0713953	0.0048052	0.0626155	0
2062	South Africa	0.429195	0.0301014	0.0614533	0
2062	West Europe	0.944281	0.111916	0.934955	0.146767
2062	Central Europe	0.119612	0.016477	0.0778725	0
2062	Turkey	0.0190385	0.00128137	0.0696057	0.000368817
2062	Ukraine	0.0494202	0.00332618	0.0457219	0
2062	Kazachstan	0.0872294	0.0058709	0.0716059	0
2062	Russia	0.929489	0.0757631	0.512616	0
2062	Middle East	0.716016	0.0673568	0.400484	0
2062	India	0.297254	0.0254917	1.19611	0
2062	Korea	0.272157	0.164855	0.131939	0
2062	China+	2.03134	0.346184	1.49071	0
2062	South East Asia	0.069983	0.0423913	0.303395	0
2062	Indonesia	0.0945841	0.0063659	0.191733	0
2062	Japan	0.184037	0.0981395	0.597042	0.596285
2062	Oceania	0.342376	0.0233853	0.0570715	0.0270403
2062	Rest of South Asia	0	0	0.222989	0
2062	Rest of South Africa	0.0645074	0.00434162	0.0360982	0
2063	Canada	0.60189	0.0421111	0.199876	0.0345952
2063	USA	2.24404	0.397523	1.89702	0.525896
2063	Mexico	0.00770262	0.000518419	0.14189	0
2063	Central America	0	0	0.100203	0
2063	Brazil	0.575287	0.0387192	0.219126	0
2063	Rest of South-America	0.231929	0.0156098	0.247651	0
2063	North Africa	0.325035	0.0218762	0.213097	0
2063	West Africa	0.148012	0.00996185	0.233727	0
2063	East Africa	0.0713953	0.0048052	0.0664425	0
2063	South Africa	0.429096	0.0300418	0.0614797	0
2063	West Europe	0.940361	0.109541	0.937175	0.146767
2063	Central Europe	0.118929	0.0160632	0.0789552	0
2063	Turkey	0.0190385	0.00128137	0.070992	0.000368817
2063	Ukraine	0.0494202	0.00332618	0.0454948	0
2063	Kazachstan	0.0872294	0.0058709	0.071369	0
2063	Russia	0.928419	0.0751147	0.511939	0
2063	Middle East	0.714462	0.0664156	0.401625	0
2063	India	0.296809	0.0252224	1.23586	0
2063	Korea	0.260277	0.15766	0.131447	0
2063	China+	2.01436	0.335898	1.47978	0
2063	South East Asia	0.0669284	0.040541	0.311643	0
2063	Indonesia	0.0945841	0.0063659	0.196915	0
2063	Japan	0.177086	0.0939287	0.597173	0.596285
2063	Oceania	0.342348	0.0233685	0.0573203	0.0270403
2063	Rest of South Asia	0	0	0.233107	0
2063	Rest of South Africa	0.0645074	0.00434162	0.0382022	0
2064	Canada	0.60176	0.0420325	0.199872	0.0345952
2064	USA	2.22406	0.385419	1.8969	0.525896
2064	Mexico	0.00770262	0.000518419	0.141876	0
2064	Central America	0	0	0.100158	0
2064	Brazil	0.575287	0.0387192	0.218354	0
2064	Rest of South-America	0.231929	0.0156098	0.247654	0
2064	North Africa	0.325035	0.0218762	0.219717	0
2064	West Africa	0.148012	0.00996185	0.247849	0
2064	East Africa	0.0713953	0.0048052	0.0705032	0
2064	South Africa	0.429002	0.0299847	0.061506	0
2064	West Europe	0.936612	0.10727	0.939469	0.146767
2064	Central Europe	0.118276	0.0156675	0.0800531	0
2064	Turkey	0.0190385	0.00128137	0.0724078	0.000368817
2064	Ukraine	0.0494202	0.00332618	0.0452712	0
2064	Kazachstan	0.0872294	0.0058709	0.0711374	0
2064	Russia	0.927395	0.0744946	0.511282	0
2064	Middle East	0.712976	0.0655156	0.402787	0
2064	India	0.296384	0.0249648	1.27693	0
2064	Korea	0.248917	0.150778	0.130956	0
2064	China+	1.99812	0.326062	1.4689	0
2064	South East Asia	0.0640071	0.0387715	0.320123	0
2064	Indonesia	0.0945841	0.0063659	0.202238	0
2064	Japan	0.170438	0.0899017	0.597307	0.596285
2064	Oceania	0.342322	0.0233525	0.0575692	0.0270403
2064	Rest of South Asia	0	0	0.243686	0
2064	Rest of South Africa	0.0645074	0.00434162	0.0404278	0
2065	Canada	0.601636	0.0419573	0.199878	0.0345952
2065	USA	2.20495	0.373844	1.89687	0.525896
2065	Mexico	0.00770262	0.000518419	0.141861	0
2065	Central America	0	0	0.100113	0
2065	Brazil	0.575287	0.0387192	0.217591	0
2065	Rest of South-America	0.231929	0.0156098	0.247657	0
2065	North Africa	0.325035	0.0218762	0.226546	0
2065	West Africa	0.148012	0.00996185	0.262809	0
2065	East Africa	0.0713953	0.0048052	0.0748117	0
2065	South Africa	0.428912	0.0299302	0.0615324	0
2065	West Europe	0.933026	0.105098	0.941838	0.146767
2065	Central Europe	0.117651	0.0152891	0.0811663	0
2065	Turkey	0.0190385	0.00128137	0.0738535	0.000368817
2065	Ukraine	0.0494202	0.00332618	0.0450509	0
2065	Kazachstan	0.0872294	0.0058709	0.0709108	0
2065	Russia	0.926416	0.0739016	0.510644	0
2065	Middle East	0.711555	0.0646549	0.40397	0
2065	India	0.295977	0.0247184	1.31937	0
2065	Korea	0.238052	0.144197	0.130464	0
2065	China+	1.98259	0.316654	1.45807	0
2065	South East Asia	0.0612134	0.0370792	0.328844	0
2065	Indonesia	0.0945841	0.0063659	0.207704	0
2065	Japan	0.16408	0.0860505	0.597443	0.596285
2065	Oceania	0.342296	0.0233371	0.0578181	0.0270403
2065	Rest of South Asia	0	0	0.254746	0
2065	Rest of South Africa	0.0645074	0.00434162	0.0427821	0
2066	Canada	0.601517	0.0418854	0.199861	0.0345952
2066	USA	2.18668	0.362774	1.89673	0.525896
2066	Mexico	0.00770262	0.000518419	0.141812	0
2066	Central America	0	0	0.100026	0
2066	Brazil	0.575287	0.0387192	0.216679	0
2066	Rest of South-America	0.231929	0.0156098	0.247499	0
2066	North Africa	0.325035	0.0218762	0.226551	0
2066	West Africa	0.148012	0.00996185	0.27799	0
2066	East Africa	0.0713953	0.0048052	0.0792059	0
2066	South Africa	0.428826	0.029878	0.0615034	0
2066	West Europe	0.929597	0.103021	0.944174	0.146767
2066	Central Europe	0.117054	0.0149271	0.0822433	0
2066	Turkey	0.0190385	0.00128137	0.0752412	0.000368817
2066	Ukraine	0.0494202	0.00332618	0.0448227	0
2066	Kazachstan	0.0872294	0.0058709	0.0706576	0
2066	Russia	0.92548	0.0733344	0.509992	0
2066	Middle East	0.710196	0.0638317	0.404783	0
2066	India	0.295588	0.0244829	1.35939	0
2066	Korea	0.227662	0.137904	0.129969	0
2066	China+	1.96774	0.307658	1.44727	0
2066	South East Asia	0.0585415	0.0354608	0.337225	0
2066	Indonesia	0.0945841	0.0063659	0.21272	0
2066	Japan	0.157999	0.0823674	0.597583	0.596285
2066	Oceania	0.342272	0.0233224	0.0580254	0.0270403
2066	Rest of South Asia	0	0	0.265859	0
2066	Rest of South Africa	0.0645074	0.00434162	0.0451977	0
2067	Canada	0.601403	0.0418166	0.199854	0.0345952
2067	USA	2.1692	0.352187	1.89666	0.525896
2067	Mexico	0.00770262	0.000518419	0.141763	0
2067	Central America	0	0	0.0999394	0
2067	Brazil	0.575287	0.0387192	0.215776	0
2067	Rest of South-America	0.231929	0.0156098	0.247341	0
2067	North Africa	0.325035	0.0218762	0.226557	0
2067	West Africa	0.148012	0.00996185	0.294033	0
2067	East Africa	0.0713953	0.0048052	0.0838581	0
2067	South Africa	0.428744	0.0298281	0.0614744	0
2067	West Europe	0.926318	0.101034	0.946581	0.146767
2067	Central Europe	0.116482	0.014581	0.0833339	0
2067	Turkey	0.0190385	0.00128137	0.0766564	0.000368817
2067	Ukraine	0.0494202	0.00332618	0.0445976	0
2067	Kazachstan	0.0872294	0.0058709	0.0704089	0
2067	Russia	0.924584	0.0727921	0.509358	0
2067	Middle East	0.708897	0.0630444	0.405615	0
2067	India	0.295216	0.0242575	1.40063	0
2067	Korea	0.217725	0.131884	0.129473	0
2067	China+	1.95353	0.299054	1.43652	0
2067	South East Asia	0.0559864	0.0339131	0.345828	0
2067	Indonesia	0.0945841	0.0063659	0.217856	0
2067	Japan	0.152184	0.078845	0.597726	0.596285
2067	Oceania	0.342249	0.0233084	0.0582327	0.0270403
2067	Rest of South Asia	0	0	0.277459	0
2067	Rest of South Africa	0.0645074	0.00434162	0.0477489	0
2068	Canada	0.601295	0.0417508	0.199855	0.0345952
2068	USA	2.15249	0.342063	1.89666	0.525896
2068	Mexico	0.00770262	0.000518419	0.141713	0
2068	Central America	0	0	0.0998528	0
2068	Brazil	0.575287	0.0387192	0.21488	0
2068	Rest of South-America	0.231929	0.0156098	0.247183	0
2068	North Africa	0.325035	0.0218762	0.226562	0
2068	West Africa	0.148012	0.00996185	0.310985	0
2068	East Africa	0.0713953	0.0048052	0.0887832	0
2068	South Africa	0.428665	0.0297804	0.0614455	0
2068	West Europe	0.923181	0.0991345	0.949057	0.146767
2068	Central Europe	0.115936	0.01425	0.0844382	0
2068	Turkey	0.0190385	0.00128137	0.0780999	0.000368817
2068	Ukraine	0.0494202	0.00332618	0.0443754	0
2068	Kazachstan	0.0872294	0.0058709	0.0701647	0
2068	Russia	0.923728	0.0722733	0.50874	0
2068	Middle East	0.707654	0.0622915	0.406465	0
2068	India	0.29486	0.0240421	1.44313	0
2068	Korea	0.208222	0.126128	0.128978	0
2068	China+	1.93995	0.290825	1.4258	0
2068	South East Asia	0.0535427	0.0324328	0.354657	0
2068	Indonesia	0.0945841	0.0063659	0.223113	0
2068	Japan	0.146623	0.0754764	0.59787	0.596285
2068	Oceania	0.342227	0.0232949	0.0584401	0.0270403
2068	Rest of South Asia	0	0	0.289568	0
2068	Rest of South Africa	0.0645074	0.00434162	0.050443	0
2069	Canada	0.601191	0.0416879	0.199866	0.0345952
2069	USA	2.1365	0.33238	1.89673	0.525896
2069	Mexico	0.00770262	0.000518419	0.141664	0
2069	Central America	0	0	0.0997661	0
2069	Brazil	0.575287	0.0387192	0.213992	0
2069	Rest of South-America	0.231929	0.0156098	0.247026	0
2069	North Africa	0.325035	0.0218762	0.226568	0
2069	West Africa	0.148012	0.00996185	0.328898	0
2069	East Africa	0.0713953	0.0048052	0.093997	0
2069	South Africa	0.42859	0.0297347	0.0614165	0
2069	West Europe	0.920182	0.0973177	0.951604	0.146767
2069	Central Europe	0.115413	0.0139334	0.0855564	0
2069	Turkey	0.0190385	0.00128137	0.0795721	0.000368817
2069	Ukraine	0.0494202	0.00332618	0.0441561	0
2069	Kazachstan	0.0872294	0.0058709	0.0699247	0
2069	Russia	0.922909	0.0717773	0.508138	0
2069	Middle East	0.706465	0.0615715	0.407333	0
2069	India	0.29452	0.023836	1.48692	0
2069	Korea	0.199134	0.120623	0.128483	0
2069	China+	1.92696	0.282956	1.41513	0
2069	South East Asia	0.0512057	0.0310172	0.363719	0
2069	Indonesia	0.0945841	0.0063659	0.228496	0
2069	Japan	0.141305	0.0722548	0.598016	0.596285
2069	Oceania	0.342205	0.0232821	0.0586474	0.0270403
2069	Rest of South Asia	0	0	0.302207	0
2069	Rest of South Africa	0.0645074	0.00434162	0.0532881	0
2070	Canada	0.601092	0.0416277	0.199884	0.0345952
2070	USA	2.12121	0.32312	1.89685	0.525896
2070	Mexico	0.00770262	0.000518419	0.141614	0
2070	Central America	0	0	0.0996795	0
2070	Brazil	0.575287	0.0387192	0.21311	0
2070	Rest of South-America	0.231929	0.0156098	0.246868	0
2070	North Africa	0.325035	0.0218762	0.226573	0
2070	West Africa	0.148012	0.00996185	0.347825	0
2070	East Africa	0.0713953	0.0048052	0.0995162	0
2070	South Africa	0.428517	0.0296911	0.0613875	0
2070	West Europe	0.917314	0.0955801	0.95422	0.146767
2070	Central Europe	0.114914	0.0136307	0.0866886	0
2070	Turkey	0.0190385	0.00128137	0.0810736	0.000368817
2070	Ukraine	0.0494202	0.00332618	0.0439394	0
2070	Kazachstan	0.0872294	0.0058709	0.0696888	0
2070	Russia	0.922126	0.0713029	0.50755	0
2070	Middle East	0.705328	0.0608829	0.408217	0
2070	India	0.294195	0.0236389	1.53205	0
2070	Korea	0.190442	0.115358	0.127988	0
2070	China+	1.91453	0.27543	1.40449	0
2070	South East Asia	0.0489707	0.0296634	0.37302	0
2070	Indonesia	0.0945841	0.0063659	0.234007	0
2070	Japan	0.136218	0.0691739	0.598164	0.596285
2070	Oceania	0.342185	0.0232698	0.0588547	0.0270403
2070	Rest of South Asia	0	0	0.3154	0
2070	Rest of South Africa	0.0645074	0.00434162	0.0562924	0
2071	Canada	0.600997	0.0415702	0.199878	0.0345952
2071	USA	2.10659	0.314264	1.89681	0.525896
2071	Mexico	0.00770262	0.000518419	0.141525	0
2071	Central America	0	0	0.0995477	0
2071	Brazil	0.575287	0.0387192	0.212095	0
2071	Rest of South-America	0.231929	0.0156098	0.246556	0
2071	North Africa	0.325035	0.0218762	0.226407	0
2071	West Africa	0.148012	0.00996185	0.366794	0
2071	East Africa	0.0713953	0.0048052	0.105076	0
2071	South Africa	0.428449	0.0296494	0.0613059	0
2071	West Europe	0.91457	0.0939184	0.956723	0.146767
2071	Central Europe	0.114435	0.0133411	0.0877134	0
2071	Turkey	0.0190385	0.00128137	0.0824897	0.000368817
2071	Ukraine	0.0494202	0.00332618	0.0437138	0
2071	Kazachstan	0.0872294	0.0058709	0.0694253	0
2071	Russia	0.921377	0.0708491	0.506937	0
2071	Middle East	0.704241	0.0602244	0.408725	0
2071	India	0.293884	0.0234504	1.5743	0
2071	Korea	0.18213	0.110323	0.1275	0
2071	China+	1.90265	0.268233	1.39395	0
2071	South East Asia	0.0468332	0.0283687	0.381942	0
2071	Indonesia	0.0945841	0.0063659	0.239166	0
2071	Japan	0.131354	0.0662274	0.598308	0.596285
2071	Oceania	0.342166	0.0232581	0.0590214	0.0270403
2071	Rest of South Asia	0	0	0.32848	0
2071	Rest of South Africa	0.0645074	0.00434162	0.0593311	0
2072	Canada	0.600906	0.0415152	0.199878	0.0345952
2072	USA	2.09261	0.305794	1.89682	0.525896
2072	Mexico	0.00770262	0.000518419	0.141435	0
2072	Central America	0	0	0.0994159	0
2072	Brazil	0.575287	0.0387192	0.211087	0
2072	Rest of South-America	0.231929	0.0156098	0.246244	0
2072	North Africa	0.325035	0.0218762	0.22624	0
2072	West Africa	0.148012	0.00996185	0.386781	0
2072	East Africa	0.0713953	0.0048052	0.110947	0
2072	South Africa	0.428383	0.0296094	0.0612242	0
2072	West Europe	0.911947	0.0923292	0.959289	0.146767
2072	Central Europe	0.113978	0.0130642	0.0887489	0
2072	Turkey	0.0190385	0.00128137	0.0839318	0.000368817
2072	Ukraine	0.0494202	0.00332618	0.0434906	0
2072	Kazachstan	0.0872294	0.0058709	0.0691656	0
2072	Russia	0.92066	0.0704152	0.506338	0
2072	Middle East	0.703201	0.0595946	0.409249	0
2072	India	0.293586	0.0232702	1.61771	0
2072	Korea	0.17418	0.105507	0.127012	0
2072	China+	1.89129	0.26135	1.38345	0
2072	South East Asia	0.0447891	0.0271304	0.391082	0
2072	Indonesia	0.0945841	0.0063659	0.244435	0
2072	Japan	0.126702	0.0634095	0.598454	0.596285
2072	Oceania	0.342147	0.0232468	0.0591882	0.0270403
2072	Rest of South Asia	0	0	0.342104	0
2072	Rest of South Africa	0.0645074	0.00434162	0.0625331	0
2073	Canada	0.600819	0.0414626	0.199886	0.0345952
2073	USA	2.07924	0.297695	1.89689	0.525896
2073	Mexico	0.00770262	0.000518419	0.141346	0
2073	Central America	0	0	0.0992841	0
2073	Brazil	0.575287	0.0387192	0.210085	0
2073	Rest of South-America	0.231929	0.0156098	0.245932	0
2073	North Africa	0.325035	0.0218762	0.226074	0
2073	West Africa	0.148012	0.00996185	0.407842	0
2073	East Africa	0.0713953	0.0048052	0.117144	0
2073	South Africa	0.42832	0.0295713	0.0611425	0
2073	West Europe	0.909438	0.0908094	0.961919	0.146767
2073	Central Europe	0.113541	0.0127994	0.0897949	0
2073	Turkey	0.0190385	0.00128137	0.0854003	0.000368817
2073	Ukraine	0.0494202	0.00332618	0.0432698	0
2073	Kazachstan	0.0872294	0.0058709	0.0689094	0
2073	Russia	0.919975	0.0700003	0.505752	0
2073	Middle East	0.702207	0.0589923	0.409786	0
2073	India	0.293302	0.0230978	1.61545	0
2073	Korea	0.166577	0.100902	0.126524	0
2073	China+	1.88042	0.254767	1.37298	0
2073	South East Asia	0.0428342	0.0259463	0.400446	0
2073	Indonesia	0.0945841	0.0063659	0.249817	0
2073	Japan	0.122253	0.0607146	0.598601	0.596285
2073	Oceania	0.342129	0.0232361	0.0593549	0.0270403
2073	Rest of South Asia	0	0	0.356297	0
2073	Rest of South Africa	0.0645074	0.00434162	0.0659068	0
2074	Canada	0.600736	0.0414122	0.199901	0.0345952
2074	USA	2.06645	0.289948	1.89701	0.525896
2074	Mexico	0.00770262	0.000518419	0.141257	0
2074	Central America	0	0	0.0991523	0
2074	Brazil	0.575287	0.0387192	0.209088	0
2074	Rest of South-America	0.231929	0.0156098	0.24562	0
2074	North Africa	0.325035	0.0218762	0.225907	0
2074	West Africa	0.148012	0.00996185	0.430032	0
2074	East Africa	0.0713953	0.0048052	0.123687	0
2074	South Africa	0.428259	0.0295347	0.0610609	0
2074	West Europe	0.907038	0.0893559	0.964612	0.146767
2074	Central Europe	0.113123	0.0125462	0.0908516	0
2074	Turkey	0.0190385	0.00128137	0.0868957	0.000368817
2074	Ukraine	0.0494202	0.00332618	0.0430512	0
2074	Kazachstan	0.0872294	0.0058709	0.0686566	0
2074	Russia	0.91932	0.0696034	0.505179	0
2074	Middle East	0.701256	0.0584162	0.410338	0
2074	India	0.293029	0.0229329	1.6132	0
2074	Korea	0.159307	0.0964982	0.126036	0
2074	China+	1.87003	0.248472	1.36254	0
2074	South East Asia	0.0409646	0.0248138	0.410039	0
2074	Indonesia	0.0945841	0.0063659	0.248687	0
2074	Japan	0.117998	0.0581373	0.59875	0.596285
2074	Oceania	0.342112	0.0232258	0.0595216	0.0270403
2074	Rest of South Asia	0	0	0.37108	0
2074	Rest of South Africa	0.0645074	0.00434162	0.0694615	0
2075	Canada	0.600656	0.0413641	0.199922	0.0345952
2075	USA	2.05422	0.28254	1.89717	0.525896
2075	Mexico	0.00770262	0.000518419	0.141167	0
2075	Central America	0	0	0.0990205	0
2075	Brazil	0.575287	0.0387192	0.208097	0
2075	Rest of South-America	0.231929	0.0156098	0.245308	0
2075	North Africa	0.325035	0.0218762	0.22574	0
2075	West Africa	0.148012	0.00996185	0.453411	0
2075	East Africa	0.0713953	0.0048052	0.130595	0
2075	South Africa	0.428202	0.0294998	0.0609792	0
2075	West Europe	0.904743	0.0879659	0.967368	0.146767
2075	Central Europe	0.112723	0.0123039	0.0919189	0
2075	Turkey	0.0190385	0.00128137	0.0884185	0.000368817
2075	Ukraine	0.0494202	0.00332618	0.0428349	0
2075	Kazachstan	0.0872294	0.0058709	0.068407	0
2075	Russia	0.918693	0.0692239	0.504618	0
2075	Middle East	0.700346	0.0578653	0.410904	0
2075	India	0.292769	0.0227753	1.61094	0
2075	Korea	0.152354	0.0922863	0.125549	0
2075	China+	1.86009	0.242451	1.35213	0
2075	South East Asia	0.0391765	0.0237307	0.419867	0
2075	Indonesia	0.0945841	0.0063659	0.247558	0
2075	Japan	0.113929	0.0556726	0.598899	0.596285
2075	Oceania	0.342096	0.023216	0.0596884	0.0270403
2075	Rest of South Asia	0	0	0.386479	0
2075	Rest of South Africa	0.0645074	0.00434162	0.0732066	0
2076	Canada	0.60058	0.0413181	0.199911	0.0345952
2076	USA	2.04253	0.275456	1.89712	0.525896
2076	Mexico	0.00770262	0.000518419	0.141025	0
2076	Central America	0	0	0.0988533	0
2076	Brazil	0.575287	0.0387192	0.207012	0
2076	Rest of South-America	0.231929	0.0156098	0.244855	0
2076	North Africa	0.325035	0.0218762	0.225454	0
2076	West Africa	0.148012	0.00996185	0.476527	0
2076	East Africa	0.0713953	0.0048052	0.137459	0
2076	South Africa	0.428147	0.0294664	0.0608471	0
2076	West Europe	0.902549	0.0866365	0.970025	0.146767
2076	Central Europe	0.112341	0.0120723	0.0928918	0
2076	Turkey	0.0190385	0.00128137	0.0898425	0.000368817
2076	Ukraine	0.0494202	0.00332618	0.04261	0
2076	Kazachstan	0.0872294	0.0058709	0.0681307	0
2076	Russia	0.918094	0.0688609	0.50402	0
2076	Middle East	0.699477	0.0573385	0.411127	0
2076	India	0.29252	0.0226245	1.60713	0
2076	Korea	0.145704	0.0882582	0.125077	0
2076	China+	1.85058	0.236693	1.34181	0
2076	South East Asia	0.0374666	0.0226949	0.418702	0
[truncated: 629 more rows]

## Sheet: cost_curve_absolute_HFC_all
Reductions in Kt HFC
t	HFC types (see baseline)	Carbon price (steps of 20 (2005)$/tC), step 1 = 0 (2005)$/tC)	Canada	USA	Mexico	Central America	Brazil	Rest of South-America	North Africa	West Africa	East Africa	South Africa	West Europe	Central Europe	Turkey	Ukraine	Kazachstan	Russia	Middle East	India	Korea	China+	South East Asia	Indonesia	Japan	Oceania	Rest of South Asia	Rest of South Africa	class_ 27	class_ 28
2000	1	1	0	0	0	0	0	0	0	0	0	0	0	0	0	0	0	0	0	0	0	0	0	0	0	0	0	0	0	0
2000	1	2	0	0	0	0	0	0	0	0	0	0	0	0	0	0	0	0	0	0	0	0	0	0	0	0	0	0	0	0
2000	1	3	0	0	0	0	0	0	0	0	0	0	0	0	0	0	0	0	0	0	0	0	0	0	0	0	0	0	0	0
2000	1	4	0	0	0	0	0	0	0	0	0	0	0	0	0	0	0	0	0	0	0	0	0	0	0	0	0	0	0	0
2000	1	5	0	0	0	0	0	0	0	0	0	0	0	0	0	0	0	0	0	0	0	0	0	0	0	0	0	0	0	0
2000	1	6	0	0	0	0	0	0	0	0	0	0	0	0	0	0	0	0	0	0	0	0	0	0	0	0	0	0	0	0
2000	1	7	0	0	0	0	0	0	0	0	0	0	0	0	0	0	0	0	0	0	0	0	0	0	0	0	0	0	0	0
2000	1	8	0	0	0	0	0	0	0	0	0	0	0	0	0	0	0	0	0	0	0	0	0	0	0	0	0	0	0	0
2000	1	9	0	0	0	0	0	0	0	0	0	0	0	0	0	0	0	0	0	0	0	0	0	0	0	0	0	0	0	0
2000	1	10	0	0	0	0	0	0	0	0	0	0	0	0	0	0	0	0	0	0	0	0	0	0	0	0	0	0	0	0
2000	1	11	0	0	0	0	0	0	0	0	0	0	0	0	0	0	0	0	0	0	0	0	0	0	0	0	0	0	0	0
2000	1	12	0	0	0	0	0	0	0	0	0	0	0	0	0	0	0	0	0	0	0	0	0	0	0	0	0	0	0	0
2000	1	13	0	0	0	0	0	0	0	0	0	0	0	0	0	0	0	0	0	0	0	0	0	0	0	0	0	0	0	0
2000	1	14	0	0	0	0	0	0	0	0	0	0	0	0	0	0	0	0	0	0	0	0	0	0	0	0	0	0	0	0
2000	1	15	0	0	0	0	0	0	0	0	0	0	0	0	0	0	0	0	0	0	0	0	0	0	0	0	0	0	0	0
2000	1	16	0	0	0	0	0	0	0	0	0	0	0	0	0	0	0	0	0	0	0	0	0	0	0	0	0	0	0	0
2000	1	17	0	0	0	0	0	0	0	0	0	0	0	0	0	0	0	0	0	0	0	0	0	0	0	0	0	0	0	0
2000	1	18	0	0	0	0	0	0	0	0	0	0	0	0	0	0	0	0	0	0	0	0	0	0	0	0	0	0	0	0
2000	1	19	0	0	0	0	0	0	0	0	0	0	0	0	0	0	0	0	0	0	0	0	0	0	0	0	0	0	0	0
2000	1	20	0	0	0	0	0	0	0	0	0	0	0	0	0	0	0	0	0	0	0	0	0	0	0	0	0	0	0	0
2000	1	21	0	0	0	0	0	0	0	0	0	0	0	0	0	0	0	0	0	0	0	0	0	0	0	0	0	0	0	0
2000	1	22	0	0	0	0	0	0	0	0	0	0	0	0	0	0	0	0	0	0	0	0	0	0	0	0	0	0	0	0
2000	1	23	0	0	0	0	0	0	0	0	0	0	0	0	0	0	0	0	0	0	0	0	0	0	0	0	0	0	0	0
2000	1	24	0	0	0	0	0	0	0	0	0	0	0	0	0	0	0	0	0	0	0	0	0	0	0	0	0	0	0	0
2000	1	25	0	0	0	0	0	0	0	0	0	0	0	0	0	0	0	0	0	0	0	0	0	0	0	0	0	0	0	0
2000	1	26	0	0	0	0	0	0	0	0	0	0	0	0	0	0	0	0	0	0	0	0	0	0	0	0	0	0	0	0
2000	1	27	0	0	0	0	0	0	0	0	0	0	0	0	0	0	0	0	0	0	0	0	0	0	0	0	0	0	0	0
2000	1	28	0	0	0	0	0	0	0	0	0	0	0	0	0	0	0	0	0	0	0	0	0	0	0	0	0	0	0	0
2000	1	29	0	0	0	0	0	0	0	0	0	0	0	0	0	0	0	0	0	0	0	0	0	0	0	0	0	0	0	0
2000	1	30	0	0	0	0	0	0	0	0	0	0	0	0	0	0	0	0	0	0	0	0	0	0	0	0	0	0	0	0
2000	1	31	0	0	0	0	0	0	0	0	0	0	0	0	0	0	0	0	0	0	0	0	0	0	0	0	0	0	0	0
2000	1	32	0	0	0	0	0	0	0	0	0	0	0	0	0	0	0	0	0	0	0	0	0	0	0	0	0	0	0	0
2000	1	33	0	0	0	0	0	0	0	0	0	0	0	0	0	0	0	0	0	0	0	0	0	0	0	0	0	0	0	0
2000	1	34	0	0	0	0	0	0	0	0	0	0	0	0	0	0	0	0	0	0	0	0	0	0	0	0	0	0	0	0
2000	1	35	0	0	0	0	0	0	0	0	0	0	0	0	0	0	0	0	0	0	0	0	0	0	0	0	0	0	0	0
2000	1	36	0	0	0	0	0	0	0	0	0	0	0	0	0	0	0	0	0	0	0	0	0	0	0	0	0	0	0	0
2000	1	37	0	0	0	0	0	0	0	0	0	0	0	0	0	0	0	0	0	0	0	0	0	0	0	0	0	0	0	0
2000	1	38	0	0	0	0	0	0	0	0	0	0	0	0	0	0	0	0	0	0	0	0	0	0	0	0	0	0	0	0
2000	1	39	0	0	0	0	0	0	0	0	0	0	0	0	0	0	0	0	0	0	0	0	0	0	0	0	0	0	0	0
2000	1	40	0	0	0	0	0	0	0	0	0	0	0	0	0	0	0	0	0	0	0	0	0	0	0	0	0	0	0	0
2000	1	41	0	0	0	0	0	0	0	0	0	0	0	0	0	0	0	0	0	0	0	0	0	0	0	0	0	0	0	0
2000	1	42	0	0	0	0	0	0	0	0	0	0	0	0	0	0	0	0	0	0	0	0	0	0	0	0	0	0	0	0
2000	1	43	0	0	0	0	0	0	0	0	0	0	0	0	0	0	0	0	0	0	0	0	0	0	0	0	0	0	0	0
2000	1	44	0	0	0	0	0	0	0	0	0	0	0	0	0	0	0	0	0	0	0	0	0	0	0	0	0	0	0	0
2000	1	45	0	0	0	0	0	0	0	0	0	0	0	0	0	0	0	0	0	0	0	0	0	0	0	0	0	0	0	0
2000	1	46	0	0	0	0	0	0	0	0	0	0	0	0	0	0	0	0	0	0	0	0	0	0	0	0	0	0	0	0
2000	1	47	0	0	0	0	0	0	0	0	0	0	0	0	0	0	0	0	0	0	0	0	0	0	0	0	0	0	0	0
2000	1	48	0	0	0	0	0	0	0	0	0	0	0	0	0	0	0	0	0	0	0	0	0	0	0	0	0	0	0	0
2000	1	49	0	0	0	0	0	0	0	0	0	0	0	0	0	0	0	0	0	0	0	0	0	0	0	0	0	0	0	0
2000	1	50	0	0	0	0	0	0	0	0	0	0	0	0	0	0	0	0	0	0	0	0	0	0	0	0	0	0	0	0
2000	1	51	0	0	0	0	0	0	0	0	0	0	0	0	0	0	0	0	0	0	0	0	0	0	0	0	0	0	0	0
2000	1	52	0	0	0	0	0	0	0	0	0	0	0	0	0	0	0	0	0	0	0	0	0	0	0	0	0	0	0	0
2000	1	53	0	0	0	0	0	0	0	0	0	0	0	0	0	0	0	0	0	0	0	0	0	0	0	0	0	0	0	0
2000	1	54	0	0	0	0	0	0	0	0	0	0	0	0	0	0	0	0	0	0	0	0	0	0	0	0	0	0	0	0
2000	1	55	0	0	0	0	0	0	0	0	0	0	0	0	0	0	0	0	0	0	0	0	0	0	0	0	0	0	0	0
2000	1	56	0	0	0	0	0	0	0	0	0	0	0	0	0	0	0	0	0	0	0	0	0	0	0	0	0	0	0	0
2000	1	57	0	0	0	0	0	0	0	0	0	0	0	0	0	0	0	0	0	0	0	0	0	0	0	0	0	0	0	0
2000	1	58	0	0	0	0	0	0	0	0	0	0	0	0	0	0	0	0	0	0	0	0	0	0	0	0	0	0	0	0
2000	1	59	0	0	0	0	0	0	0	0	0	0	0	0	0	0	0	0	0	0	0	0	0	0	0	0	0	0	0	0
2000	1	60	0	0	0	0	0	0	0	0	0	0	0	0	0	0	0	0	0	0	0	0	0	0	0	0	0	0	0	0
2000	1	61	0	0	0	0	0	0	0	0	0	0	0	0	0	0	0	0	0	0	0	0	0	0	0	0	0	0	0	0
2000	1	62	0	0	0	0	0	0	0	0	0	0	0	0	0	0	0	0	0	0	0	0	0	0	0	0	0	0	0	0
2000	1	63	0	0	0	0	0	0	0	0	0	0	0	0	0	0	0	0	0	0	0	0	0	0	0	0	0	0	0	0
2000	1	64	0	0	0	0	0	0	0	0	0	0	0	0	0	0	0	0	0	0	0	0	0	0	0	0	0	0	0	0
2000	1	65	0	0	0	0	0	0	0	0	0	0	0	0	0	0	0	0	0	0	0	0	0	0	0	0	0	0	0	0
2000	1	66	0	0	0	0	0	0	0	0	0	0	0	0	0	0	0	0	0	0	0	0	0	0	0	0	0	0	0	0
2000	1	67	0	0	0	0	0	0	0	0	0	0	0	0	0	0	0	0	0	0	0	0	0	0	0	0	0	0	0	0
2000	1	68	0	0	0	0	0	0	0	0	0	0	0	0	0	0	0	0	0	0	0	0	0	0	0	0	0	0	0	0
2000	1	69	0	0	0	0	0	0	0	0	0	0	0	0	0	0	0	0	0	0	0	0	0	0	0	0	0	0	0	0
2000	1	70	0	0	0	0	0	0	0	0	0	0	0	0	0	0	0	0	0	0	0	0	0	0	0	0	0	0	0	0
2000	1	71	0	0	0	0	0	0	0	0	0	0	0	0	0	0	0	0	0	0	0	0	0	0	0	0	0	0	0	0
2000	1	72	0	0	0	0	0	0	0	0	0	0	0	0	0	0	0	0	0	0	0	0	0	0	0	0	0	0	0	0
2000	1	73	0	0	0	0	0	0	0	0	0	0	0	0	0	0	0	0	0	0	0	0	0	0	0	0	0	0	0	0
2000	1	74	0	0	0	0	0	0	0	0	0	0	0	0	0	0	0	0	0	0	0	0	0	0	0	0	0	0	0	0
2000	1	75	0	0	0	0	0	0	0	0	0	0	0	0	0	0	0	0	0	0	0	0	0	0	0	0	0	0	0	0
2000	1	76	0	0	0	0	0	0	0	0	0	0	0	0	0	0	0	0	0	0	0	0	0	0	0	0	0	0	0	0
2000	1	77	0	0	0	0	0	0	0	0	0	0	0	0	0	0	0	0	0	0	0	0	0	0	0	0	0	0	0	0
2000	1	78	0	0	0	0	0	0	0	0	0	0	0	0	0	0	0	0	0	0	0	0	0	0	0	0	0	0	0	0
2000	1	79	0	0	0	0	0	0	0	0	0	0	0	0	0	0	0	0	0	0	0	0	0	0	0	0	0	0	0	0
2000	1	80	0	0	0	0	0	0	0	0	0	0	0	0	0	0	0	0	0	0	0	0	0	0	0	0	0	0	0	0
2000	1	81	0	0	0	0	0	0	0	0	0	0	0	0	0	0	0	0	0	0	0	0	0	0	0	0	0	0	0	0
2000	1	82	0	0	0	0	0	0	0	0	0	0	0	0	0	0	0	0	0	0	0	0	0	0	0	0	0	0	0	0
2000	1	83	0	0	0	0	0	0	0	0	0	0	0	0	0	0	0	0	0	0	0	0	0	0	0	0	0	0	0	0
2000	1	84	0	0	0	0	0	0	0	0	0	0	0	0	0	0	0	0	0	0	0	0	0	0	0	0	0	0	0	0
2000	1	85	0	0	0	0	0	0	0	0	0	0	0	0	0	0	0	0	0	0	0	0	0	0	0	0	0	0	0	0
2000	1	86	0	0	0	0	0	0	0	0	0	0	0	0	0	0	0	0	0	0	0	0	0	0	0	0	0	0	0	0
2000	1	87	0	0	0	0	0	0	0	0	0	0	0	0	0	0	0	0	0	0	0	0	0	0	0	0	0	0	0	0
2000	1	88	0	0	0	0	0	0	0	0	0	0	0	0	0	0	0	0	0	0	0	0	0	0	0	0	0	0	0	0
2000	1	89	0	0	0	0	0	0	0	0	0	0	0	0	0	0	0	0	0	0	0	0	0	0	0	0	0	0	0	0
2000	1	90	0	0	0	0	0	0	0	0	0	0	0	0	0	0	0	0	0	0	0	0	0	0	0	0	0	0	0	0
2000	1	91	0	0	0	0	0	0	0	0	0	0	0	0	0	0	0	0	0	0	0	0	0	0	0	0	0	0	0	0
2000	1	92	0	0	0	0	0	0	0	0	0	0	0	0	0	0	0	0	0	0	0	0	0	0	0	0	0	0	0	0
2000	1	93	0	0	0	0	0	0	0	0	0	0	0	0	0	0	0	0	0	0	0	0	0	0	0	0	0	0	0	0
2000	1	94	0	0	0	0	0	0	0	0	0	0	0	0	0	0	0	0	0	0	0	0	0	0	0	0	0	0	0	0
2000	1	95	0	0	0	0	0	0	0	0	0	0	0	0	0	0	0	0	0	0	0	0	0	0	0	0	0	0	0	0
2000	1	96	0	0	0	0	0	0	0	0	0	0	0	0	0	0	0	0	0	0	0	0	0	0	0	0	0	0	0	0
2000	1	97	0	0	0	0	0	0	0	0	0	0	0	0	0	0	0	0	0	0	0	0	0	0	0	0	0	0	0	0
2000	1	98	0	0	0	0	0	0	0	0	0	0	0	0	0	0	0	0	0	0	0	0	0	0	0	0	0	0	0	0
2000	1	99	0	0	0	0	0	0	0	0	0	0	0	0	0	0	0	0	0	0	0	0	0	0	0	0	0	0	0	0
2000	1	100	0	0	0	0	0	0	0	0	0	0	0	0	0	0	0	0	0	0	0	0	0	0	0	0	0	0	0	0
2000	1	101	0	0	0	0	0	0	0	0	0	0	0	0	0	0	0	0	0	0	0	0	0	0	0	0	0	0	0	0
2000	1	102	0	0	0	0	0	0	0	0	0	0	0	0	0	0	0	0	0	0	0	0	0	0	0	0	0	0	0	0
2000	1	103	0	0	0	0	0	0	0	0	0	0	0	0	0	0	0	0	0	0	0	0	0	0	0	0	0	0	0	0
2000	1	104	0	0	0	0	0	0	0	0	0	0	0	0	0	0	0	0	0	0	0	0	0	0	0	0	0	0	0	0
2000	1	105	0	0	0	0	0	0	0	0	0	0	0	0	0	0	0	0	0	0	0	0	0	0	0	0	0	0	0	0
2000	1	106	0	0	0	0	0	0	0	0	0	0	0	0	0	0	0	0	0	0	0	0	0	0	0	0	0	0	0	0
2000	1	107	0	0	0	0	0	0	0	0	0	0	0	0	0	0	0	0	0	0	0	0	0	0	0	0	0	0	0	0
2000	1	108	0	0	0	0	0	0	0	0	0	0	0	0	0	0	0	0	0	0	0	0	0	0	0	0	0	0	0	0
2000	1	109	0	0	0	0	0	0	0	0	0	0	0	0	0	0	0	0	0	0	0	0	0	0	0	0	0	0	0	0
2000	1	110	0	0	0	0	0	0	0	0	0	0	0	0	0	0	0	0	0	0	0	0	0	0	0	0	0	0	0	0
2000	1	111	0	0	0	0	0	0	0	0	0	0	0	0	0	0	0	0	0	0	0	0	0	0	0	0	0	0	0	0
2000	1	112	0	0	0	0	0	0	0	0	0	0	0	0	0	0	0	0	0	0	0	0	0	0	0	0	0	0	0	0
2000	1	113	0	0	0	0	0	0	0	0	0	0	0	0	0	0	0	0	0	0	0	0	0	0	0	0	0	0	0	0
2000	1	114	0	0	0	0	0	0	0	0	0	0	0	0	0	0	0	0	0	0	0	0	0	0	0	0	0	0	0	0
2000	1	115	0	0	0	0	0	0	0	0	0	0	0	0	0	0	0	0	0	0	0	0	0	0	0	0	0	0	0	0
2000	1	116	0	0	0	0	0	0	0	0	0	0	0	0	0	0	0	0	0	0	0	0	0	0	0	0	0	0	0	0
2000	1	117	0	0	0	0	0	0	0	0	0	0	0	0	0	0	0	0	0	0	0	0	0	0	0	0	0	0	0	0
2000	1	118	0	0	0	0	0	0	0	0	0	0	0	0	0	0	0	0	0	0	0	0	0	0	0	0	0	0	0	0
2000	1	119	0	0	0	0	0	0	0	0	0	0	0	0	0	0	0	0	0	0	0	0	0	0	0	0	0	0	0	0
2000	1	120	0	0	0	0	0	0	0	0	0	0	0	0	0	0	0	0	0	0	0	0	0	0	0	0	0	0	0	0
2000	1	121	0	0	0	0	0	0	0	0	0	0	0	0	0	0	0	0	0	0	0	0	0	0	0	0	0	0	0	0
2000	1	122	0	0	0	0	0	0	0	0	0	0	0	0	0	0	0	0	0	0	0	0	0	0	0	0	0	0	0	0
2000	1	123	0	0	0	0	0	0	0	0	0	0	0	0	0	0	0	0	0	0	0	0	0	0	0	0	0	0	0	0
2000	1	124	0	0	0	0	0	0	0	0	0	0	0	0	0	0	0	0	0	0	0	0	0	0	0	0	0	0	0	0
2000	1	125	0	0	0	0	0	0	0	0	0	0	0	0	0	0	0	0	0	0	0	0	0	0	0	0	0	0	0	0
2000	1	126	0	0	0	0	0	0	0	0	0	0	0	0	0	0	0	0	0	0	0	0	0	0	0	0	0	0	0	0
2000	1	127	0	0	0	0	0	0	0	0	0	0	0	0	0	0	0	0	0	0	0	0	0	0	0	0	0	0	0	0
2000	1	128	0	0	0	0	0	0	0	0	0	0	0	0	0	0	0	0	0	0	0	0	0	0	0	0	0	0	0	0
2000	1	129	0	0	0	0	0	0	0	0	0	0	0	0	0	0	0	0	0	0	0	0	0	0	0	0	0	0	0	0
2000	1	130	0	0	0	0	0	0	0	0	0	0	0	0	0	0	0	0	0	0	0	0	0	0	0	0	0	0	0	0
2000	1	131	0	0	0	0	0	0	0	0	0	0	0	0	0	0	0	0	0	0	0	0	0	0	0	0	0	0	0	0
2000	1	132	0	0	0	0	0	0	0	0	0	0	0	0	0	0	0	0	0	0	0	0	0	0	0	0	0	0	0	0
2000	1	133	0	0	0	0	0	0	0	0	0	0	0	0	0	0	0	0	0	0	0	0	0	0	0	0	0	0	0	0
2000	1	134	0	0	0	0	0	0	0	0	0	0	0	0	0	0	0	0	0	0	0	0	0	0	0	0	0	0	0	0
2000	1	135	0	0	0	0	0	0	0	0	0	0	0	0	0	0	0	0	0	0	0	0	0	0	0	0	0	0	0	0
2000	1	136	0	0	0	0	0	0	0	0	0	0	0	0	0	0	0	0	0	0	0	0	0	0	0	0	0	0	0	0
2000	1	137	0	0	0	0	0	0	0	0	0	0	0	0	0	0	0	0	0	0	0	0	0	0	0	0	0	0	0	0
2000	1	138	0	0	0	0	0	0	0	0	0	0	0	0	0	0	0	0	0	0	0	0	0	0	0	0	0	0	0	0
2000	1	139	0	0	0	0	0	0	0	0	0	0	0	0	0	0	0	0	0	0	0	0	0	0	0	0	0	0	0	0
2000	1	140	0	0	0	0	0	0	0	0	0	0	0	0	0	0	0	0	0	0	0	0	0	0	0	0	0	0	0	0
2000	1	141	0	0	0	0	0	0	0	0	0	0	0	0	0	0	0	0	0	0	0	0	0	0	0	0	0	0	0	0
2000	1	142	0	0	0	0	0	0	0	0	0	0	0	0	0	0	0	0	0	0	0	0	0	0	0	0	0	0	0	0
2000	1	143	0	0	0	0	0	0	0	0	0	0	0	0	0	0	0	0	0	0	0	0	0	0	0	0	0	0	0	0
2000	1	144	0	0	0	0	0	0	0	0	0	0	0	0	0	0	0	0	0	0	0	0	0	0	0	0	0	0	0	0
2000	1	145	0	0	0	0	0	0	0	0	0	0	0	0	0	0	0	0	0	0	0	0	0	0	0	0	0	0	0	0
2000	1	146	0	0	0	0	0	0	0	0	0	0	0	0	0	0	0	0	0	0	0	0	0	0	0	0	0	0	0	0
2000	1	147	0	0	0	0	0	0	0	0	0	0	0	0	0	0	0	0	0	0	0	0	0	0	0	0	0	0	0	0
2000	1	148	0	0	0	0	0	0	0	0	0	0	0	0	0	0	0	0	0	0	0	0	0	0	0	0	0	0	0	0
2000	1	149	0	0	0	0	0	0	0	0	0	0	0	0	0	0	0	0	0	0	0	0	0	0	0	0	0	0	0	0
2000	1	150	0	0	0	0	0	0	0	0	0	0	0	0	0	0	0	0	0	0	0	0	0	0	0	0	0	0	0	0
2000	1	151	0	0	0	0	0	0	0	0	0	0	0	0	0	0	0	0	0	0	0	0	0	0	0	0	0	0	0	0
2000	1	152	0	0	0	0	0	0	0	0	0	0	0	0	0	0	0	0	0	0	0	0	0	0	0	0	0	0	0	0
2000	1	153	0	0	0	0	0	0	0	0	0	0	0	0	0	0	0	0	0	0	0	0	0	0	0	0	0	0	0	0
2000	1	154	0	0	0	0	0	0	0	0	0	0	0	0	0	0	0	0	0	0	0	0	0	0	0	0	0	0	0	0
2000	1	155	0	0	0	0	0	0	0	0	0	0	0	0	0	0	0	0	0	0	0	0	0	0	0	0	0	0	0	0
2000	1	156	0	0	0	0	0	0	0	0	0	0	0	0	0	0	0	0	0	0	0	0	0	0	0	0	0	0	0	0
2000	1	157	0	0	0	0	0	0	0	0	0	0	0	0	0	0	0	0	0	0	0	0	0	0	0	0	0	0	0	0
2000	1	158	0	0	0	0	0	0	0	0	0	0	0	0	0	0	0	0	0	0	0	0	0	0	0	0	0	0	0	0
2000	1	159	0	0	0	0	0	0	0	0	0	0	0	0	0	0	0	0	0	0	0	0	0	0	0	0	0	0	0	0
2000	1	160	0	0	0	0	0	0	0	0	0	0	0	0	0	0	0	0	0	0	0	0	0	0	0	0	0	0	0	0
2000	1	161	0	0	0	0	0	0	0	0	0	0	0	0	0	0	0	0	0	0	0	0	0	0	0	0	0	0	0	0
2000	1	162	0	0	0	0	0	0	0	0	0	0	0	0	0	0	0	0	0	0	0	0	0	0	0	0	0	0	0	0
2000	1	163	0	0	0	0	0	0	0	0	0	0	0	0	0	0	0	0	0	0	0	0	0	0	0	0	0	0	0	0
2000	1	164	0	0	0	0	0	0	0	0	0	0	0	0	0	0	0	0	0	0	0	0	0	0	0	0	0	0	0	0
2000	1	165	0	0	0	0	0	0	0	0	0	0	0	0	0	0	0	0	0	0	0	0	0	0	0	0	0	0	0	0
2000	1	166	0	0	0	0	0	0	0	0	0	0	0	0	0	0	0	0	0	0	0	0	0	0	0	0	0	0	0	0
2000	1	167	0	0	0	0	0	0	0	0	0	0	0	0	0	0	0	0	0	0	0	0	0	0	0	0	0	0	0	0
2000	1	168	0	0	0	0	0	0	0	0	0	0	0	0	0	0	0	0	0	0	0	0	0	0	0	0	0	0	0	0
2000	1	169	0	0	0	0	0	0	0	0	0	0	0	0	0	0	0	0	0	0	0	0	0	0	0	0	0	0	0	0
2000	1	170	0	0	0	0	0	0	0	0	0	0	0	0	0	0	0	0	0	0	0	0	0	0	0	0	0	0	0	0
2000	1	171	0	0	0	0	0	0	0	0	0	0	0	0	0	0	0	0	0	0	0	0	0	0	0	0	0	0	0	0
2000	1	172	0	0	0	0	0	0	0	0	0	0	0	0	0	0	0	0	0	0	0	0	0	0	0	0	0	0	0	0
2000	1	173	0	0	0	0	0	0	0	0	0	0	0	0	0	0	0	0	0	0	0	0	0	0	0	0	0	0	0	0
2000	1	174	0	0	0	0	0	0	0	0	0	0	0	0	0	0	0	0	0	0	0	0	0	0	0	0	0	0	0	0
2000	1	175	0	0	0	0	0	0	0	0	0	0	0	0	0	0	0	0	0	0	0	0	0	0	0	0	0	0	0	0
2000	1	176	0	0	0	0	0	0	0	0	0	0	0	0	0	0	0	0	0	0	0	0	0	0	0	0	0	0	0	0
2000	1	177	0	0	0	0	0	0	0	0	0	0	0	0	0	0	0	0	0	0	0	0	0	0	0	0	0	0	0	0
2000	1	178	0	0	0	0	0	0	0	0	0	0	0	0	0	0	0	0	0	0	0	0	0	0	0	0	0	0	0	0
2000	1	179	0	0	0	0	0	0	0	0	0	0	0	0	0	0	0	0	0	0	0	0	0	0	0	0	0	0	0	0
2000	1	180	0	0	0	0	0	0	0	0	0	0	0	0	0	0	0	0	0	0	0	0	0	0	0	0	0	0	0	0
2000	1	181	0	0	0	0	0	0	0	0	0	0	0	0	0	0	0	0	0	0	0	0	0	0	0	0	0	0	0	0
2000	1	182	0	0	0	0	0	0	0	0	0	0	0	0	0	0	0	0	0	0	0	0	0	0	0	0	0	0	0	0
2000	1	183	0	0	0	0	0	0	0	0	0	0	0	0	0	0	0	0	0	0	0	0	0	0	0	0	0	0	0	0
2000	1	184	0	0	0	0	0	0	0	0	0	0	0	0	0	0	0	0	0	0	0	0	0	0	0	0	0	0	0	0
2000	1	185	0	0	0	0	0	0	0	0	0	0	0	0	0	0	0	0	0	0	0	0	0	0	0	0	0	0	0	0
2000	1	186	0	0	0	0	0	0	0	0	0	0	0	0	0	0	0	0	0	0	0	0	0	0	0	0	0	0	0	0
2000	1	187	0	0	0	0	0	0	0	0	0	0	0	0	0	0	0	0	0	0	0	0	0	0	0	0	0	0	0	0
2000	1	188	0	0	0	0	0	0	0	0	0	0	0	0	0	0	0	0	0	0	0	0	0	0	0	0	0	0	0	0
2000	1	189	0	0	0	0	0	0	0	0	0	0	0	0	0	0	0	0	0	0	0	0	0	0	0	0	0	0	0	0
2000	1	190	0	0	0	0	0	0	0	0	0	0	0	0	0	0	0	0	0	0	0	0	0	0	0	0	0	0	0	0
2000	1	191	0	0	0	0	0	0	0	0	0	0	0	0	0	0	0	0	0	0	0	0	0	0	0	0	0	0	0	0
2000	1	192	0	0	0	0	0	0	0	0	0	0	0	0	0	0	0	0	0	0	0	0	0	0	0	0	0	0	0	0
2000	1	193	0	0	0	0	0	0	0	0	0	0	0	0	0	0	0	0	0	0	0	0	0	0	0	0	0	0	0	0
2000	1	194	0	0	0	0	0	0	0	0	0	0	0	0	0	0	0	0	0	0	0	0	0	0	0	0	0	0	0	0
2000	1	195	0	0	0	0	0	0	0	0	0	0	0	0	0	0	0	0	0	0	0	0	0	0	0	0	0	0	0	0
2000	1	196	0	0	0	0	0	0	0	0	0	0	0	0	0	0	0	0	0	0	0	0	0	0	0	0	0	0	0	0
2000	1	197	0	0	0	0	0	0	0	0	0	0	0	0	0	0	0	0	0	0	0	0	0	0	0	0	0	0	0	0
2000	1	198	0	0	0	0	0	0	0	0	0	0	0	0	0	0	0	0	0	0	0	0	0	0	0	0	0	0	0	0
2000	1	199	0	0	0	0	0	0	0	0	0	0	0	0	0	0	0	0	0	0	0	0	0	0	0	0	0	0	0	0
2000	1	200	0	0	0	0	0	0	0	0	0	0	0	0	0	0	0	0	0	0	0	0	0	0	0	0	0	0	0	0
2000	1	201	0	0	0	0	0	0	0	0	0	0	0	0	0	0	0	0	0	0	0	0	0	0	0	0	0	0	0	0
2000	2	1	0	0	0	0	0	0	0	0	0	0	0	0	0	0	0	0	0	0	0	0	0	0	0	0	0	0	0	0
2000	2	2	0	0	0	0	0	0	0	0	0	0	0	0	0	0	0	0	0	0	0	0	0	0	0	0	0	0	0	0
2000	2	3	0	0	0	0	0	0	0	0	0	0	0	0	0	0	0	0	0	0	0	0	0	0	0	0	0	0	0	0
2000	2	4	0	0	0	0	0	0	0	0	0	0	0	0	0	0	0	0	0	0	0	0	0	0	0	0	0	0	0	0
2000	2	5	0	0	0	0	0	0	0	0	0	0	0	0	0	0	0	0	0	0	0	0	0	0	0	0	0	0	0	0
2000	2	6	0	0	0	0	0	0	0	0	0	0	0	0	0	0	0	0	0	0	0	0	0	0	0	0	0	0	0	0
2000	2	7	0	0	0	0	0	0	0	0	0	0	0	0	0	0	0	0	0	0	0	0	0	0	0	0	0	0	0	0
2000	2	8	0	0	0	0	0	0	0	0	0	0	0	0	0	0	0	0	0	0	0	0	0	0	0	0	0	0	0	0
2000	2	9	0	0	0	0	0	0	0	0	0	0	0	0	0	0	0	0	0	0	0	0	0	0	0	0	0	0	0	0
2000	2	10	0	0	0	0	0	0	0	0	0	0	0	0	0	0	0	0	0	0	0	0	0	0	0	0	0	0	0	0
2000	2	11	0	0	0	0	0	0	0	0	0	0	0	0	0	0	0	0	0	0	0	0	0	0	0	0	0	0	0	0
2000	2	12	0	0	0	0	0	0	0	0	0	0	0	0	0	0	0	0	0	0	0	0	0	0	0	0	0	0	0	0
2000	2	13	0	0	0	0	0	0	0	0	0	0	0	0	0	0	0	0	0	0	0	0	0	0	0	0	0	0	0	0
2000	2	14	0	0	0	0	0	0	0	0	0	0	0	0	0	0	0	0	0	0	0	0	0	0	0	0	0	0	0	0
2000	2	15	0	0	0	0	0	0	0	0	0	0	0	0	0	0	0	0	0	0	0	0	0	0	0	0	0	0	0	0
2000	2	16	0	0	0	0	0	0	0	0	0	0	0	0	0	0	0	0	0	0	0	0	0	0	0	0	0	0	0	0
2000	2	17	0	0	0	0	0	0	0	0	0	0	0	0	0	0	0	0	0	0	0	0	0	0	0	0	0	0	0	0
2000	2	18	0	0	0	0	0	0	0	0	0	0	0	0	0	0	0	0	0	0	0	0	0	0	0	0	0	0	0	0
2000	2	19	0	0	0	0	0	0	0	0	0	0	0	0	0	0	0	0	0	0	0	0	0	0	0	0	0	0	0	0
2000	2	20	0	0	0	0	0	0	0	0	0	0	0	0	0	0	0	0	0	0	0	0	0	0	0	0	0	0	0	0
2000	2	21	0	0	0	0	0	0	0	0	0	0	0	0	0	0	0	0	0	0	0	0	0	0	0	0	0	0	0	0
2000	2	22	0	0	0	0	0	0	0	0	0	0	0	0	0	0	0	0	0	0	0	0	0	0	0	0	0	0	0	0
2000	2	23	0	0	0	0	0	0	0	0	0	0	0	0	0	0	0	0	0	0	0	0	0	0	0	0	0	0	0	0
2000	2	24	0	0	0	0	0	0	0	0	0	0	0	0	0	0	0	0	0	0	0	0	0	0	0	0	0	0	0	0
2000	2	25	0	0	0	0	0	0	0	0	0	0	0	0	0	0	0	0	0	0	0	0	0	0	0	0	0	0	0	0
2000	2	26	0	0	0	0	0	0	0	0	0	0	0	0	0	0	0	0	0	0	0	0	0	0	0	0	0	0	0	0
2000	2	27	0	0	0	0	0	0	0	0	0	0	0	0	0	0	0	0	0	0	0	0	0	0	0	0	0	0	0	0
2000	2	28	0	0	0	0	0	0	0	0	0	0	0	0	0	0	0	0	0	0	0	0	0	0	0	0	0	0	0	0
2000	2	29	0	0	0	0	0	0	0	0	0	0	0	0	0	0	0	0	0	0	0	0	0	0	0	0	0	0	0	0
2000	2	30	0	0	0	0	0	0	0	0	0	0	0	0	0	0	0	0	0	0	0	0	0	0	0	0	0	0	0	0
2000	2	31	0	0	0	0	0	0	0	0	0	0	0	0	0	0	0	0	0	0	0	0	0	0	0	0	0	0	0	0
2000	2	32	0	0	0	0	0	0	0	0	0	0	0	0	0	0	0	0	0	0	0	0	0	0	0	0	0	0	0	0
2000	2	33	0	0	0	0	0	0	0	0	0	0	0	0	0	0	0	0	0	0	0	0	0	0	0	0	0	0	0	0
2000	2	34	0	0	0	0	0	0	0	0	0	0	0	0	0	0	0	0	0	0	0	0	0	0	0	0	0	0	0	0
2000	2	35	0	0	0	0	0	0	0	0	0	0	0	0	0	0	0	0	0	0	0	0	0	0	0	0	0	0	0	0
2000	2	36	0	0	0	0	0	0	0	0	0	0	0	0	0	0	0	0	0	0	0	0	0	0	0	0	0	0	0	0
2000	2	37	0	0	0	0	0	0	0	0	0	0	0	0	0	0	0	0	0	0	0	0	0	0	0	0	0	0	0	0
2000	2	38	0	0	0	0	0	0	0	0	0	0	0	0	0	0	0	0	0	0	0	0	0	0	0	0	0	0	0	0
2000	2	39	0	0	0	0	0	0	0	0	0	0	0	0	0	0	0	0	0	0	0	0	0	0	0	0	0	0	0	0
2000	2	40	0	0	0	0	0	0	0	0	0	0	0	0	0	0	0	0	0	0	0	0	0	0	0	0	0	0	0	0
2000	2	41	0	0	0	0	0	0	0	0	0	0	0	0	0	0	0	0	0	0	0	0	0	0	0	0	0	0	0	0
2000	2	42	0	0	0	0	0	0	0	0	0	0	0	0	0	0	0	0	0	0	0	0	0	0	0	0	0	0	0	0
2000	2	43	0	0	0	0	0	0	0	0	0	0	0	0	0	0	0	0	0	0	0	0	0	0	0	0	0	0	0	0
2000	2	44	0	0	0	0	0	0	0	0	0	0	0	0	0	0	0	0	0	0	0	0	0	0	0	0	0	0	0	0
2000	2	45	0	0	0	0	0	0	0	0	0	0	0	0	0	0	0	0	0	0	0	0	0	0	0	0	0	0	0	0
2000	2	46	0	0	0	0	0	0	0	0	0	0	0	0	0	0	0	0	0	0	0	0	0	0	0	0	0	0	0	0
2000	2	47	0	0	0	0	0	0	0	0	0	0	0	0	0	0	0	0	0	0	0	0	0	0	0	0	0	0	0	0
2000	2	48	0	0	0	0	0	0	0	0	0	0	0	0	0	0	0	0	0	0	0	0	0	0	0	0	0	0	0	0
2000	2	49	0	0	0	0	0	0	0	0	0	0	0	0	0	0	0	0	0	0	0	0	0	0	0	0	0	0	0	0
2000	2	50	0	0	0	0	0	0	0	0	0	0	0	0	0	0	0	0	0	0	0	0	0	0	0	0	0	0	0	0
2000	2	51	0	0	0	0	0	0	0	0	0	0	0	0	0	0	0	0	0	0	0	0	0	0	0	0	0	0	0	0
2000	2	52	0	0	0	0	0	0	0	0	0	0	0	0	0	0	0	0	0	0	0	0	0	0	0	0	0	0	0	0
2000	2	53	0	0	0	0	0	0	0	0	0	0	0	0	0	0	0	0	0	0	0	0	0	0	0	0	0	0	0	0
2000	2	54	0	0	0	0	0	0	0	0	0	0	0	0	0	0	0	0	0	0	0	0	0	0	0	0	0	0	0	0
2000	2	55	0	0	0	0	0	0	0	0	0	0	0	0	0	0	0	0	0	0	0	0	0	0	0	0	0	0	0	0
2000	2	56	0	0	0	0	0	0	0	0	0	0	0	0	0	0	0	0	0	0	0	0	0	0	0	0	0	0	0	0
2000	2	57	0	0	0	0	0	0	0	0	0	0	0	0	0	0	0	0	0	0	0	0	0	0	0	0	0	0	0	0
2000	2	58	0	0	0	0	0	0	0	0	0	0	0	0	0	0	0	0	0	0	0	0	0	0	0	0	0	0	0	0
2000	2	59	0	0	0	0	0	0	0	0	0	0	0	0	0	0	0	0	0	0	0	0	0	0	0	0	0	0	0	0
2000	2	60	0	0	0	0	0	0	0	0	0	0	0	0	0	0	0	0	0	0	0	0	0	0	0	0	0	0	0	0
2000	2	61	0	0	0	0	0	0	0	0	0	0	0	0	0	0	0	0	0	0	0	0	0	0	0	0	0	0	0	0
2000	2	62	0	0	0	0	0	0	0	0	0	0	0	0	0	0	0	0	0	0	0	0	0	0	0	0	0	0	0	0
2000	2	63	0	0	0	0	0	0	0	0	0	0	0	0	0	0	0	0	0	0	0	0	0	0	0	0	0	0	0	0
2000	2	64	0	0	0	0	0	0	0	0	0	0	0	0	0	0	0	0	0	0	0	0	0	0	0	0	0	0	0	0
2000	2	65	0	0	0	0	0	0	0	0	0	0	0	0	0	0	0	0	0	0	0	0	0	0	0	0	0	0	0	0
2000	2	66	0	0	0	0	0	0	0	0	0	0	0	0	0	0	0	0	0	0	0	0	0	0	0	0	0	0	0	0
2000	2	67	0	0	0	0	0	0	0	0	0	0	0	0	0	0	0	0	0	0	0	0	0	0	0	0	0	0	0	0
2000	2	68	0	0	0	0	0	0	0	0	0	0	0	0	0	0	0	0	0	0	0	0	0	0	0	0	0	0	0	0
2000	2	69	0	0	0	0	0	0	0	0	0	0	0	0	0	0	0	0	0	0	0	0	0	0	0	0	0	0	0	0
2000	2	70	0	0	0	0	0	0	0	0	0	0	0	0	0	0	0	0	0	0	0	0	0	0	0	0	0	0	0	0
2000	2	71	0	0	0	0	0	0	0	0	0	0	0	0	0	0	0	0	0	0	0	0	0	0	0	0	0	0	0	0
2000	2	72	0	0	0	0	0	0	0	0	0	0	0	0	0	0	0	0	0	0	0	0	0	0	0	0	0	0	0	0
2000	2	73	0	0	0	0	0	0	0	0	0	0	0	0	0	0	0	0	0	0	0	0	0	0	0	0	0	0	0	0
2000	2	74	0	0	0	0	0	0	0	0	0	0	0	0	0	0	0	0	0	0	0	0	0	0	0	0	0	0	0	0
2000	2	75	0	0	0	0	0	0	0	0	0	0	0	0	0	0	0	0	0	0	0	0	0	0	0	0	0	0	0	0
2000	2	76	0	0	0	0	0	0	0	0	0	0	0	0	0	0	0	0	0	0	0	0	0	0	0	0	0	0	0	0
2000	2	77	0	0	0	0	0	0	0	0	0	0	0	0	0	0	0	0	0	0	0	0	0	0	0	0	0	0	0	0
2000	2	78	0	0	0	0	0	0	0	0	0	0	0	0	0	0	0	0	0	0	0	0	0	0	0	0	0	0	0	0
2000	2	79	0	0	0	0	0	0	0	0	0	0	0	0	0	0	0	0	0	0	0	0	0	0	0	0	0	0	0	0
2000	2	80	0	0	0	0	0	0	0	0	0	0	0	0	0	0	0	0	0	0	0	0	0	0	0	0	0	0	0	0
2000	2	81	0	0	0	0	0	0	0	0	0	0	0	0	0	0	0	0	0	0	0	0	0	0	0	0	0	0	0	0
2000	2	82	0	0	0	0	0	0	0	0	0	0	0	0	0	0	0	0	0	0	0	0	0	0	0	0	0	0	0	0
2000	2	83	0	0	0	0	0	0	0	0	0	0	0	0	0	0	0	0	0	0	0	0	0	0	0	0	0	0	0	0
2000	2	84	0	0	0	0	0	0	0	0	0	0	0	0	0	0	0	0	0	0	0	0	0	0	0	0	0	0	0	0
2000	2	85	0	0	0	0	0	0	0	0	0	0	0	0	0	0	0	0	0	0	0	0	0	0	0	0	0	0	0	0
2000	2	86	0	0	0	0	0	0	0	0	0	0	0	0	0	0	0	0	0	0	0	0	0	0	0	0	0	0	0	0
2000	2	87	0	0	0	0	0	0	0	0	0	0	0	0	0	0	0	0	0	0	0	0	0	0	0	0	0	0	0	0
2000	2	88	0	0	0	0	0	0	0	0	0	0	0	0	0	0	0	0	0	0	0	0	0	0	0	0	0	0	0	0
2000	2	89	0	0	0	0	0	0	0	0	0	0	0	0	0	0	0	0	0	0	0	0	0	0	0	0	0	0	0	0
2000	2	90	0	0	0	0	0	0	0	0	0	0	0	0	0	0	0	0	0	0	0	0	0	0	0	0	0	0	0	0
2000	2	91	0	0	0	0	0	0	0	0	0	0	0	0	0	0	0	0	0	0	0	0	0	0	0	0	0	0	0	0
2000	2	92	0	0	0	0	0	0	0	0	0	0	0	0	0	0	0	0	0	0	0	0	0	0	0	0	0	0	0	0
2000	2	93	0	0	0	0	0	0	0	0	0	0	0	0	0	0	0	0	0	0	0	0	0	0	0	0	0	0	0	0
2000	2	94	0	0	0	0	0	0	0	0	0	0	0	0	0	0	0	0	0	0	0	0	0	0	0	0	0	0	0	0
2000	2	95	0	0	0	0	0	0	0	0	0	0	0	0	0	0	0	0	0	0	0	0	0	0	0	0	0	0	0	0
2000	2	96	0	0	0	0	0	0	0	0	0	0	0	0	0	0	0	0	0	0	0	0	0	0	0	0	0	0	0	0
2000	2	97	0	0	0	0	0	0	0	0	0	0	0	0	0	0	0	0	0	0	0	0	0	0	0	0	0	0	0	0
2000	2	98	0	0	0	0	0	0	0	0	0	0	0	0	0	0	0	0	0	0	0	0	0	0	0	0	0	0	0	0
2000	2	99	0	0	0	0	0	0	0	0	0	0	0	0	0	0	0	0	0	0	0	0	0	0	0	0	0	0	0	0
2000	2	100	0	0	0	0	0	0	0	0	0	0	0	0	0	0	0	0	0	0	0	0	0	0	0	0	0	0	0	0
2000	2	101	0	0	0	0	0	0	0	0	0	0	0	0	0	0	0	0	0	0	0	0	0	0	0	0	0	0	0	0
2000	2	102	0	0	0	0	0	0	0	0	0	0	0	0	0	0	0	0	0	0	0	0	0	0	0	0	0	0	0	0
2000	2	103	0	0	0	0	0	0	0	0	0	0	0	0	0	0	0	0	0	0	0	0	0	0	0	0	0	0	0	0
2000	2	104	0	0	0	0	0	0	0	0	0	0	0	0	0	0	0	0	0	0	0	0	0	0	0	0	0	0	0	0
2000	2	105	0	0	0	0	0	0	0	0	0	0	0	0	0	0	0	0	0	0	0	0	0	0	0	0	0	0	0	0
2000	2	106	0	0	0	0	0	0	0	0	0	0	0	0	0	0	0	0	0	0	0	0	0	0	0	0	0	0	0	0
2000	2	107	0	0	0	0	0	0	0	0	0	0	0	0	0	0	0	0	0	0	0	0	0	0	0	0	0	0	0	0
2000	2	108	0	0	0	0	0	0	0	0	0	0	0	0	0	0	0	0	0	0	0	0	0	0	0	0	0	0	0	0
2000	2	109	0	0	0	0	0	0	0	0	0	0	0	0	0	0	0	0	0	0	0	0	0	0	0	0	0	0	0	0
2000	2	110	0	0	0	0	0	0	0	0	0	0	0	0	0	0	0	0	0	0	0	0	0	0	0	0	0	0	0	0
2000	2	111	0	0	0	0	0	0	0	0	0	0	0	0	0	0	0	0	0	0	0	0	0	0	0	0	0	0	0	0
2000	2	112	0	0	0	0	0	0	0	0	0	0	0	0	0	0	0	0	0	0	0	0	0	0	0	0	0	0	0	0
2000	2	113	0	0	0	0	0	0	0	0	0	0	0	0	0	0	0	0	0	0	0	0	0	0	0	0	0	0	0	0
2000	2	114	0	0	0	0	0	0	0	0	0	0	0	0	0	0	0	0	0	0	0	0	0	0	0	0	0	0	0	0
2000	2	115	0	0	0	0	0	0	0	0	0	0	0	0	0	0	0	0	0	0	0	0	0	0	0	0	0	0	0	0
2000	2	116	0	0	0	0	0	0	0	0	0	0	0	0	0	0	0	0	0	0	0	0	0	0	0	0	0	0	0	0
2000	2	117	0	0	0	0	0	0	0	0	0	0	0	0	0	0	0	0	0	0	0	0	0	0	0	0	0	0	0	0
2000	2	118	0	0	0	0	0	0	0	0	0	0	0	0	0	0	0	0	0	0	0	0	0	0	0	0	0	0	0	0
2000	2	119	0	0	0	0	0	0	0	0	0	0	0	0	0	0	0	0	0	0	0	0	0	0	0	0	0	0	0	0
2000	2	120	0	0	0	0	0	0	0	0	0	0	0	0	0	0	0	0	0	0	0	0	0	0	0	0	0	0	0	0
2000	2	121	0	0	0	0	0	0	0	0	0	0	0	0	0	0	0	0	0	0	0	0	0	0	0	0	0	0	0	0
2000	2	122	0	0	0	0	0	0	0	0	0	0	0	0	0	0	0	0	0	0	0	0	0	0	0	0	0	0	0	0
2000	2	123	0	0	0	0	0	0	0	0	0	0	0	0	0	0	0	0	0	0	0	0	0	0	0	0	0	0	0	0
2000	2	124	0	0	0	0	0	0	0	0	0	0	0	0	0	0	0	0	0	0	0	0	0	0	0	0	0	0	0	0
2000	2	125	0	0	0	0	0	0	0	0	0	0	0	0	0	0	0	0	0	0	0	0	0	0	0	0	0	0	0	0
2000	2	126	0	0	0	0	0	0	0	0	0	0	0	0	0	0	0	0	0	0	0	0	0	0	0	0	0	0	0	0
2000	2	127	0	0	0	0	0	0	0	0	0	0	0	0	0	0	0	0	0	0	0	0	0	0	0	0	0	0	0	0
2000	2	128	0	0	0	0	0	0	0	0	0	0	0	0	0	0	0	0	0	0	0	0	0	0	0	0	0	0	0	0
2000	2	129	0	0	0	0	0	0	0	0	0	0	0	0	0	0	0	0	0	0	0	0	0	0	0	0	0	0	0	0
2000	2	130	0	0	0	0	0	0	0	0	0	0	0	0	0	0	0	0	0	0	0	0	0	0	0	0	0	0	0	0
2000	2	131	0	0	0	0	0	0	0	0	0	0	0	0	0	0	0	0	0	0	0	0	0	0	0	0	0	0	0	0
2000	2	132	0	0	0	0	0	0	0	0	0	0	0	0	0	0	0	0	0	0	0	0	0	0	0	0	0	0	0	0
2000	2	133	0	0	0	0	0	0	0	0	0	0	0	0	0	0	0	0	0	0	0	0	0	0	0	0	0	0	0	0
2000	2	134	0	0	0	0	0	0	0	0	0	0	0	0	0	0	0	0	0	0	0	0	0	0	0	0	0	0	0	0
2000	2	135	0	0	0	0	0	0	0	0	0	0	0	0	0	0	0	0	0	0	0	0	0	0	0	0	0	0	0	0
2000	2	136	0	0	0	0	0	0	0	0	0	0	0	0	0	0	0	0	0	0	0	0	0	0	0	0	0	0	0	0
2000	2	137	0	0	0	0	0	0	0	0	0	0	0	0	0	0	0	0	0	0	0	0	0	0	0	0	0	0	0	0
2000	2	138	0	0	0	0	0	0	0	0	0	0	0	0	0	0	0	0	0	0	0	0	0	0	0	0	0	0	0	0
2000	2	139	0	0	0	0	0	0	0	0	0	0	0	0	0	0	0	0	0	0	0	0	0	0	0	0	0	0	0	0
2000	2	140	0	0	0	0	0	0	0	0	0	0	0	0	0	0	0	0	0	0	0	0	0	0	0	0	0	0	0	0
2000	2	141	0	0	0	0	0	0	0	0	0	0	0	0	0	0	0	0	0	0	0	0	0	0	0	0	0	0	0	0
2000	2	142	0	0	0	0	0	0	0	0	0	0	0	0	0	0	0	0	0	0	0	0	0	0	0	0	0	0	0	0
2000	2	143	0	0	0	0	0	0	0	0	0	0	0	0	0	0	0	0	0	0	0	0	0	0	0	0	0	0	0	0
2000	2	144	0	0	0	0	0	0	0	0	0	0	0	0	0	0	0	0	0	0	0	0	0	0	0	0	0	0	0	0
2000	2	145	0	0	0	0	0	0	0	0	0	0	0	0	0	0	0	0	0	0	0	0	0	0	0	0	0	0	0	0
2000	2	146	0	0	0	0	0	0	0	0	0	0	0	0	0	0	0	0	0	0	0	0	0	0	0	0	0	0	0	0
2000	2	147	0	0	0	0	0	0	0	0	0	0	0	0	0	0	0	0	0	0	0	0	0	0	0	0	0	0	0	0
2000	2	148	0	0	0	0	0	0	0	0	0	0	0	0	0	0	0	0	0	0	0	0	0	0	0	0	0	0	0	0
2000	2	149	0	0	0	0	0	0	0	0	0	0	0	0	0	0	0	0	0	0	0	0	0	0	0	0	0	0	0	0
2000	2	150	0	0	0	0	0	0	0	0	0	0	0	0	0	0	0	0	0	0	0	0	0	0	0	0	0	0	0	0
2000	2	151	0	0	0	0	0	0	0	0	0	0	0	0	0	0	0	0	0	0	0	0	0	0	0	0	0	0	0	0
2000	2	152	0	0	0	0	0	0	0	0	0	0	0	0	0	0	0	0	0	0	0	0	0	0	0	0	0	0	0	0
2000	2	153	0	0	0	0	0	0	0	0	0	0	0	0	0	0	0	0	0	0	0	0	0	0	0	0	0	0	0	0
2000	2	154	0	0	0	0	0	0	0	0	0	0	0	0	0	0	0	0	0	0	0	0	0	0	0	0	0	0	0	0
2000	2	155	0	0	0	0	0	0	0	0	0	0	0	0	0	0	0	0	0	0	0	0	0	0	0	0	0	0	0	0
2000	2	156	0	0	0	0	0	0	0	0	0	0	0	0	0	0	0	0	0	0	0	0	0	0	0	0	0	0	0	0
2000	2	157	0	0	0	0	0	0	0	0	0	0	0	0	0	0	0	0	0	0	0	0	0	0	0	0	0	0	0	0
2000	2	158	0	0	0	0	0	0	0	0	0	0	0	0	0	0	0	0	0	0	0	0	0	0	0	0	0	0	0	0
2000	2	159	0	0	0	0	0	0	0	0	0	0	0	0	0	0	0	0	0	0	0	0	0	0	0	0	0	0	0	0
2000	2	160	0	0	0	0	0	0	0	0	0	0	0	0	0	0	0	0	0	0	0	0	0	0	0	0	0	0	0	0
2000	2	161	0	0	0	0	0	0	0	0	0	0	0	0	0	0	0	0	0	0	0	0	0	0	0	0	0	0	0	0
2000	2	162	0	0	0	0	0	0	0	0	0	0	0	0	0	0	0	0	0	0	0	0	0	0	0	0	0	0	0	0
2000	2	163	0	0	0	0	0	0	0	0	0	0	0	0	0	0	0	0	0	0	0	0	0	0	0	0	0	0	0	0
2000	2	164	0	0	0	0	0	0	0	0	0	0	0	0	0	0	0	0	0	0	0	0	0	0	0	0	0	0	0	0
2000	2	165	0	0	0	0	0	0	0	0	0	0	0	0	0	0	0	0	0	0	0	0	0	0	0	0	0	0	0	0
2000	2	166	0	0	0	0	0	0	0	0	0	0	0	0	0	0	0	0	0	0	0	0	0	0	0	0	0	0	0	0
2000	2	167	0	0	0	0	0	0	0	0	0	0	0	0	0	0	0	0	0	0	0	0	0	0	0	0	0	0	0	0
2000	2	168	0	0	0	0	0	0	0	0	0	0	0	0	0	0	0	0	0	0	0	0	0	0	0	0	0	0	0	0
2000	2	169	0	0	0	0	0	0	0	0	0	0	0	0	0	0	0	0	0	0	0	0	0	0	0	0	0	0	0	0
2000	2	170	0	0	0	0	0	0	0	0	0	0	0	0	0	0	0	0	0	0	0	0	0	0	0	0	0	0	0	0
2000	2	171	0	0	0	0	0	0	0	0	0	0	0	0	0	0	0	0	0	0	0	0	0	0	0	0	0	0	0	0
2000	2	172	0	0	0	0	0	0	0	0	0	0	0	0	0	0	0	0	0	0	0	0	0	0	0	0	0	0	0	0
2000	2	173	0	0	0	0	0	0	0	0	0	0	0	0	0	0	0	0	0	0	0	0	0	0	0	0	0	0	0	0
2000	2	174	0	0	0	0	0	0	0	0	0	0	0	0	0	0	0	0	0	0	0	0	0	0	0	0	0	0	0	0
2000	2	175	0	0	0	0	0	0	0	0	0	0	0	0	0	0	0	0	0	0	0	0	0	0	0	0	0	0	0	0
2000	2	176	0	0	0	0	0	0	0	0	0	0	0	0	0	0	0	0	0	0	0	0	0	0	0	0	0	0	0	0
2000	2	177	0	0	0	0	0	0	0	0	0	0	0	0	0	0	0	0	0	0	0	0	0	0	0	0	0	0	0	0
2000	2	178	0	0	0	0	0	0	0	0	0	0	0	0	0	0	0	0	0	0	0	0	0	0	0	0	0	0	0	0
2000	2	179	0	0	0	0	0	0	0	0	0	0	0	0	0	0	0	0	0	0	0	0	0	0	0	0	0	0	0	0
2000	2	180	0	0	0	0	0	0	0	0	0	0	0	0	0	0	0	0	0	0	0	0	0	0	0	0	0	0	0	0
2000	2	181	0	0	0	0	0	0	0	0	0	0	0	0	0	0	0	0	0	0	0	0	0	0	0	0	0	0	0	0
2000	2	182	0	0	0	0	0	0	0	0	0	0	0	0	0	0	0	0	0	0	0	0	0	0	0	0	0	0	0	0
2000	2	183	0	0	0	0	0	0	0	0	0	0	0	0	0	0	0	0	0	0	0	0	0	0	0	0	0	0	0	0
2000	2	184	0	0	0	0	0	0	0	0	0	0	0	0	0	0	0	0	0	0	0	0	0	0	0	0	0	0	0	0
2000	2	185	0	0	0	0	0	0	0	0	0	0	0	0	0	0	0	0	0	0	0	0	0	0	0	0	0	0	0	0
2000	2	186	0	0	0	0	0	0	0	0	0	0	0	0	0	0	0	0	0	0	0	0	0	0	0	0	0	0	0	0
2000	2	187	0	0	0	0	0	0	0	0	0	0	0	0	0	0	0	0	0	0	0	0	0	0	0	0	0	0	0	0
2000	2	188	0	0	0	0	0	0	0	0	0	0	0	0	0	0	0	0	0	0	0	0	0	0	0	0	0	0	0	0
2000	2	189	0	0	0	0	0	0	0	0	0	0	0	0	0	0	0	0	0	0	0	0	0	0	0	0	0	0	0	0
2000	2	190	0	0	0	0	0	0	0	0	0	0	0	0	0	0	0	0	0	0	0	0	0	0	0	0	0	0	0	0
2000	2	191	0	0	0	0	0	0	0	0	0	0	0	0	0	0	0	0	0	0	0	0	0	0	0	0	0	0	0	0
2000	2	192	0	0	0	0	0	0	0	0	0	0	0	0	0	0	0	0	0	0	0	0	0	0	0	0	0	0	0	0
2000	2	193	0	0	0	0	0	0	0	0	0	0	0	0	0	0	0	0	0	0	0	0	0	0	0	0	0	0	0	0
2000	2	194	0	0	0	0	0	0	0	0	0	0	0	0	0	0	0	0	0	0	0	0	0	0	0	0	0	0	0	0
2000	2	195	0	0	0	0	0	0	0	0	0	0	0	0	0	0	0	0	0	0	0	0	0	0	0	0	0	0	0	0
2000	2	196	0	0	0	0	0	0	0	0	0	0	0	0	0	0	0	0	0	0	0	0	0	0	0	0	0	0	0	0
2000	2	197	0	0	0	0	0	0	0	0	0	0	0	0	0	0	0	0	0	0	0	0	0	0	0	0	0	0	0	0
2000	2	198	0	0	0	0	0	0	0	0	0	0	0	0	0	0	0	0	0	0	0	0	0	0	0	0	0	0	0	0
2000	2	199	0	0	0	0	0	0	0	0	0	0	0	0	0	0	0	0	0	0	0	0	0	0	0	0	0	0	0	0
2000	2	200	0	0	0	0	0	0	0	0	0	0	0	0	0	0	0	0	0	0	0	0	0	0	0	0	0	0	0	0
2000	2	201	0	0	0	0	0	0	0	0	0	0	0	0	0	0	0	0	0	0	0	0	0	0	0	0	0	0	0	0
2000	3	1	0	0	0	0	0	0	0	0	0	0	0	0	0	0	0	0	0	0	0	0	0	0	0	0	0	0	0	0
2000	3	2	0	0	0	0	0	0	0	0	0	0	0	0	0	0	0	0	0	0	0	0	0	0	0	0	0	0	0	0
2000	3	3	0	0	0	0	0	0	0	0	0	0	0	0	0	0	0	0	0	0	0	0	0	0	0	0	0	0	0	0
2000	3	4	0	0	0	0	0	0	0	0	0	0	0	0	0	0	0	0	0	0	0	0	0	0	0	0	0	0	0	0
2000	3	5	0	0	0	0	0	0	0	0	0	0	0	0	0	0	0	0	0	0	0	0	0	0	0	0	0	0	0	0
2000	3	6	0	0	0	0	0	0	0	0	0	0	0	0	0	0	0	0	0	0	0	0	0	0	0	0	0	0	0	0
2000	3	7	0	0	0	0	0	0	0	0	0	0	0	0	0	0	0	0	0	0	0	0	0	0	0	0	0	0	0	0
2000	3	8	0	0	0	0	0	0	0	0	0	0	0	0	0	0	0	0	0	0	0	0	0	0	0	0	0	0	0	0
2000	3	9	0	0	0	0	0	0	0	0	0	0	0	0	0	0	0	0	0	0	0	0	0	0	0	0	0	0	0	0
2000	3	10	0	0	0	0	0	0	0	0	0	0	0	0	0	0	0	0	0	0	0	0	0	0	0	0	0	0	0	0
2000	3	11	0	0	0	0	0	0	0	0	0	0	0	0	0	0	0	0	0	0	0	0	0	0	0	0	0	0	0	0
2000	3	12	0	0	0	0	0	0	0	0	0	0	0	0	0	0	0	0	0	0	0	0	0	0	0	0	0	0	0	0
2000	3	13	0	0	0	0	0	0	0	0	0	0	0	0	0	0	0	0	0	0	0	0	0	0	0	0	0	0	0	0
2000	3	14	0	0	0	0	0	0	0	0	0	0	0	0	0	0	0	0	0	0	0	0	0	0	0	0	0	0	0	0
2000	3	15	0	0	0	0	0	0	0	0	0	0	0	0	0	0	0	0	0	0	0	0	0	0	0	0	0	0	0	0
2000	3	16	0	0	0	0	0	0	0	0	0	0	0	0	0	0	0	0	0	0	0	0	0	0	0	0	0	0	0	0
2000	3	17	0	0	0	0	0	0	0	0	0	0	0	0	0	0	0	0	0	0	0	0	0	0	0	0	0	0	0	0
2000	3	18	0	0	0	0	0	0	0	0	0	0	0	0	0	0	0	0	0	0	0	0	0	0	0	0	0	0	0	0
2000	3	19	0	0	0	0	0	0	0	0	0	0	0	0	0	0	0	0	0	0	0	0	0	0	0	0	0	0	0	0
2000	3	20	0	0	0	0	0	0	0	0	0	0	0	0	0	0	0	0	0	0	0	0	0	0	0	0	0	0	0	0
2000	3	21	0	0	0	0	0	0	0	0	0	0	0	0	0	0	0	0	0	0	0	0	0	0	0	0	0	0	0	0
2000	3	22	0	0	0	0	0	0	0	0	0	0	0	0	0	0	0	0	0	0	0	0	0	0	0	0	0	0	0	0
2000	3	23	0	0	0	0	0	0	0	0	0	0	0	0	0	0	0	0	0	0	0	0	0	0	0	0	0	0	0	0
2000	3	24	0	0	0	0	0	0	0	0	0	0	0	0	0	0	0	0	0	0	0	0	0	0	0	0	0	0	0	0
2000	3	25	0	0	0	0	0	0	0	0	0	0	0	0	0	0	0	0	0	0	0	0	0	0	0	0	0	0	0	0
2000	3	26	0	0	0	0	0	0	0	0	0	0	0	0	0	0	0	0	0	0	0	0	0	0	0	0	0	0	0	0
2000	3	27	0	0	0	0	0	0	0	0	0	0	0	0	0	0	0	0	0	0	0	0	0	0	0	0	0	0	0	0
2000	3	28	0	0	0	0	0	0	0	0	0	0	0	0	0	0	0	0	0	0	0	0	0	0	0	0	0	0	0	0
2000	3	29	0	0	0	0	0	0	0	0	0	0	0	0	0	0	0	0	0	0	0	0	0	0	0	0	0	0	0	0
2000	3	30	0	0	0	0	0	0	0	0	0	0	0	0	0	0	0	0	0	0	0	0	0	0	0	0	0	0	0	0
2000	3	31	0	0	0	0	0	0	0	0	0	0	0	0	0	0	0	0	0	0	0	0	0	0	0	0	0	0	0	0
2000	3	32	0	0	0	0	0	0	0	0	0	0	0	0	0	0	0	0	0	0	0	0	0	0	0	0	0	0	0	0
2000	3	33	0	0	0	0	0	0	0	0	0	0	0	0	0	0	0	0	0	0	0	0	0	0	0	0	0	0	0	0
2000	3	34	0	0	0	0	0	0	0	0	0	0	0	0	0	0	0	0	0	0	0	0	0	0	0	0	0	0	0	0
2000	3	35	0	0	0	0	0	0	0	0	0	0	0	0	0	0	0	0	0	0	0	0	0	0	0	0	0	0	0	0
2000	3	36	0	0	0	0	0	0	0	0	0	0	0	0	0	0	0	0	0	0	0	0	0	0	0	0	0	0	0	0
2000	3	37	0	0	0	0	0	0	0	0	0	0	0	0	0	0	0	0	0	0	0	0	0	0	0	0	0	0	0	0
2000	3	38	0	0	0	0	0	0	0	0	0	0	0	0	0	0	0	0	0	0	0	0	0	0	0	0	0	0	0	0
2000	3	39	0	0	0	0	0	0	0	0	0	0	0	0	0	0	0	0	0	0	0	0	0	0	0	0	0	0	0	0
2000	3	40	0	0	0	0	0	0	0	0	0	0	0	0	0	0	0	0	0	0	0	0	0	0	0	0	0	0	0	0
2000	3	41	0	0	0	0	0	0	0	0	0	0	0	0	0	0	0	0	0	0	0	0	0	0	0	0	0	0	0	0
2000	3	42	0	0	0	0	0	0	0	0	0	0	0	0	0	0	0	0	0	0	0	0	0	0	0	0	0	0	0	0
2000	3	43	0	0	0	0	0	0	0	0	0	0	0	0	0	0	0	0	0	0	0	0	0	0	0	0	0	0	0	0
2000	3	44	0	0	0	0	0	0	0	0	0	0	0	0	0	0	0	0	0	0	0	0	0	0	0	0	0	0	0	0
2000	3	45	0	0	0	0	0	0	0	0	0	0	0	0	0	0	0	0	0	0	0	0	0	0	0	0	0	0	0	0
2000	3	46	0	0	0	0	0	0	0	0	0	0	0	0	0	0	0	0	0	0	0	0	0	0	0	0	0	0	0	0
2000	3	47	0	0	0	0	0	0	0	0	0	0	0	0	0	0	0	0	0	0	0	0	0	0	0	0	0	0	0	0
2000	3	48	0	0	0	0	0	0	0	0	0	0	0	0	0	0	0	0	0	0	0	0	0	0	0	0	0	0	0	0
2000	3	49	0	0	0	0	0	0	0	0	0	0	0	0	0	0	0	0	0	0	0	0	0	0	0	0	0	0	0	0
2000	3	50	0	0	0	0	0	0	0	0	0	0	0	0	0	0	0	0	0	0	0	0	0	0	0	0	0	0	0	0
2000	3	51	0	0	0	0	0	0	0	0	0	0	0	0	0	0	0	0	0	0	0	0	0	0	0	0	0	0	0	0
2000	3	52	0	0	0	0	0	0	0	0	0	0	0	0	0	0	0	0	0	0	0	0	0	0	0	0	0	0	0	0
2000	3	53	0	0	0	0	0	0	0	0	0	0	0	0	0	0	0	0	0	0	0	0	0	0	0	0	0	0	0	0
2000	3	54	0	0	0	0	0	0	0	0	0	0	0	0	0	0	0	0	0	0	0	0	0	0	0	0	0	0	0	0
2000	3	55	0	0	0	0	0	0	0	0	0	0	0	0	0	0	0	0	0	0	0	0	0	0	0	0	0	0	0	0
2000	3	56	0	0	0	0	0	0	0	0	0	0	0	0	0	0	0	0	0	0	0	0	0	0	0	0	0	0	0	0
2000	3	57	0	0	0	0	0	0	0	0	0	0	0	0	0	0	0	0	0	0	0	0	0	0	0	0	0	0	0	0
2000	3	58	0	0	0	0	0	0	0	0	0	0	0	0	0	0	0	0	0	0	0	0	0	0	0	0	0	0	0	0
2000	3	59	0	0	0	0	0	0	0	0	0	0	0	0	0	0	0	0	0	0	0	0	0	0	0	0	0	0	0	0
2000	3	60	0	0	0	0	0	0	0	0	0	0	0	0	0	0	0	0	0	0	0	0	0	0	0	0	0	0	0	0
2000	3	61	0	0	0	0	0	0	0	0	0	0	0	0	0	0	0	0	0	0	0	0	0	0	0	0	0	0	0	0
2000	3	62	0	0	0	0	0	0	0	0	0	0	0	0	0	0	0	0	0	0	0	0	0	0	0	0	0	0	0	0
2000	3	63	0	0	0	0	0	0	0	0	0	0	0	0	0	0	0	0	0	0	0	0	0	0	0	0	0	0	0	0
2000	3	64	0	0	0	0	0	0	0	0	0	0	0	0	0	0	0	0	0	0	0	0	0	0	0	0	0	0	0	0
2000	3	65	0	0	0	0	0	0	0	0	0	0	0	0	0	0	0	0	0	0	0	0	0	0	0	0	0	0	0	0
2000	3	66	0	0	0	0	0	0	0	0	0	0	0	0	0	0	0	0	0	0	0	0	0	0	0	0	0	0	0	0
2000	3	67	0	0	0	0	0	0	0	0	0	0	0	0	0	0	0	0	0	0	0	0	0	0	0	0	0	0	0	0
2000	3	68	0	0	0	0	0	0	0	0	0	0	0	0	0	0	0	0	0	0	0	0	0	0	0	0	0	0	0	0
2000	3	69	0	0	0	0	0	0	0	0	0	0	0	0	0	0	0	0	0	0	0	0	0	0	0	0	0	0	0	0
2000	3	70	0	0	0	0	0	0	0	0	0	0	0	0	0	0	0	0	0	0	0	0	0	0	0	0	0	0	0	0
2000	3	71	0	0	0	0	0	0	0	0	0	0	0	0	0	0	0	0	0	0	0	0	0	0	0	0	0	0	0	0
2000	3	72	0	0	0	0	0	0	0	0	0	0	0	0	0	0	0	0	0	0	0	0	0	0	0	0	0	0	0	0
2000	3	73	0	0	0	0	0	0	0	0	0	0	0	0	0	0	0	0	0	0	0	0	0	0	0	0	0	0	0	0
2000	3	74	0	0	0	0	0	0	0	0	0	0	0	0	0	0	0	0	0	0	0	0	0	0	0	0	0	0	0	0
2000	3	75	0	0	0	0	0	0	0	0	0	0	0	0	0	0	0	0	0	0	0	0	0	0	0	0	0	0	0	0
2000	3	76	0	0	0	0	0	0	0	0	0	0	0	0	0	0	0	0	0	0	0	0	0	0	0	0	0	0	0	0
2000	3	77	0	0	0	0	0	0	0	0	0	0	0	0	0	0	0	0	0	0	0	0	0	0	0	0	0	0	0	0
2000	3	78	0	0	0	0	0	0	0	0	0	0	0	0	0	0	0	0	0	0	0	0	0	0	0	0	0	0	0	0
2000	3	79	0	0	0	0	0	0	0	0	0	0	0	0	0	0	0	0	0	0	0	0	0	0	0	0	0	0	0	0
2000	3	80	0	0	0	0	0	0	0	0	0	0	0	0	0	0	0	0	0	0	0	0	0	0	0	0	0	0	0	0
2000	3	81	0	0	0	0	0	0	0	0	0	0	0	0	0	0	0	0	0	0	0	0	0	0	0	0	0	0	0	0
2000	3	82	0	0	0	0	0	0	0	0	0	0	0	0	0	0	0	0	0	0	0	0	0	0	0	0	0	0	0	0
2000	3	83	0	0	0	0	0	0	0	0	0	0	0	0	0	0	0	0	0	0	0	0	0	0	0	0	0	0	0	0
2000	3	84	0	0	0	0	0	0	0	0	0	0	0	0	0	0	0	0	0	0	0	0	0	0	0	0	0	0	0	0
2000	3	85	0	0	0	0	0	0	0	0	0	0	0	0	0	0	0	0	0	0	0	0	0	0	0	0	0	0	0	0
2000	3	86	0	0	0	0	0	0	0	0	0	0	0	0	0	0	0	0	0	0	0	0	0	0	0	0	0	0	0	0
2000	3	87	0	0	0	0	0	0	0	0	0	0	0	0	0	0	0	0	0	0	0	0	0	0	0	0	0	0	0	0
2000	3	88	0	0	0	0	0	0	0	0	0	0	0	0	0	0	0	0	0	0	0	0	0	0	0	0	0	0	0	0
2000	3	89	0	0	0	0	0	0	0	0	0	0	0	0	0	0	0	0	0	0	0	0	0	0	0	0	0	0	0	0
2000	3	90	0	0	0	0	0	0	0	0	0	0	0	0	0	0	0	0	0	0	0	0	0	0	0	0	0	0	0	0
2000	3	91	0	0	0	0	0	0	0	0	0	0	0	0	0	0	0	0	0	0	0	0	0	0	0	0	0	0	0	0
2000	3	92	0	0	0	0	0	0	0	0	0	0	0	0	0	0	0	0	0	0	0	0	0	0	0	0	0	0	0	0
2000	3	93	0	0	0	0	0	0	0	0	0	0	0	0	0	0	0	0	0	0	0	0	0	0	0	0	0	0	0	0
2000	3	94	0	0	0	0	0	0	0	0	0	0	0	0	0	0	0	0	0	0	0	0	0	0	0	0	0	0	0	0
2000	3	95	0	0	0	0	0	0	0	0	0	0	0	0	0	0	0	0	0	0	0	0	0	0	0	0	0	0	0	0
2000	3	96	0	0	0	0	0	0	0	0	0	0	0	0	0	0	0	0	0	0	0	0	0	0	0	0	0	0	0	0
2000	3	97	0	0	0	0	0	0	0	0	0	0	0	0	0	0	0	0	0	0	0	0	0	0	0	0	0	0	0	0
2000	3	98	0	0	0	0	0	0	0	0	0	0	0	0	0	0	0	0	0	0	0	0	0	0	0	0	0	0	0	0
2000	3	99	0	0	0	0	0	0	0	0	0	0	0	0	0	0	0	0	0	0	0	0	0	0	0	0	0	0	0	0
2000	3	100	0	0	0	0	0	0	0	0	0	0	0	0	0	0	0	0	0	0	0	0	0	0	0	0	0	0	0	0
2000	3	101	0	0	0	0	0	0	0	0	0	0	0	0	0	0	0	0	0	0	0	0	0	0	0	0	0	0	0	0
2000	3	102	0	0	0	0	0	0	0	0	0	0	0	0	0	0	0	0	0	0	0	0	0	0	0	0	0	0	0	0
2000	3	103	0	0	0	0	0	0	0	0	0	0	0	0	0	0	0	0	0	0	0	0	0	0	0	0	0	0	0	0
2000	3	104	0	0	0	0	0	0	0	0	0	0	0	0	0	0	0	0	0	0	0	0	0	0	0	0	0	0	0	0
2000	3	105	0	0	0	0	0	0	0	0	0	0	0	0	0	0	0	0	0	0	0	0	0	0	0	0	0	0	0	0
2000	3	106	0	0	0	0	0	0	0	0	0	0	0	0	0	0	0	0	0	0	0	0	0	0	0	0	0	0	0	0
2000	3	107	0	0	0	0	0	0	0	0	0	0	0	0	0	0	0	0	0	0	0	0	0	0	0	0	0	0	0	0
2000	3	108	0	0	0	0	0	0	0	0	0	0	0	0	0	0	0	0	0	0	0	0	0	0	0	0	0	0	0	0
2000	3	109	0	0	0	0	0	0	0	0	0	0	0	0	0	0	0	0	0	0	0	0	0	0	0	0	0	0	0	0
2000	3	110	0	0	0	0	0	0	0	0	0	0	0	0	0	0	0	0	0	0	0	0	0	0	0	0	0	0	0	0
2000	3	111	0	0	0	0	0	0	0	0	0	0	0	0	0	0	0	0	0	0	0	0	0	0	0	0	0	0	0	0
2000	3	112	0	0	0	0	0	0	0	0	0	0	0	0	0	0	0	0	0	0	0	0	0	0	0	0	0	0	0	0
2000	3	113	0	0	0	0	0	0	0	0	0	0	0	0	0	0	0	0	0	0	0	0	0	0	0	0	0	0	0	0
2000	3	114	0	0	0	0	0	0	0	0	0	0	0	0	0	0	0	0	0	0	0	0	0	0	0	0	0	0	0	0
2000	3	115	0	0	0	0	0	0	0	0	0	0	0	0	0	0	0	0	0	0	0	0	0	0	0	0	0	0	0	0
2000	3	116	0	0	0	0	0	0	0	0	0	0	0	0	0	0	0	0	0	0	0	0	0	0	0	0	0	0	0	0
2000	3	117	0	0	0	0	0	0	0	0	0	0	0	0	0	0	0	0	0	0	0	0	0	0	0	0	0	0	0	0
2000	3	118	0	0	0	0	0	0	0	0	0	0	0	0	0	0	0	0	0	0	0	0	0	0	0	0	0	0	0	0
2000	3	119	0	0	0	0	0	0	0	0	0	0	0	0	0	0	0	0	0	0	0	0	0	0	0	0	0	0	0	0
2000	3	120	0	0	0	0	0	0	0	0	0	0	0	0	0	0	0	0	0	0	0	0	0	0	0	0	0	0	0	0
2000	3	121	0	0	0	0	0	0	0	0	0	0	0	0	0	0	0	0	0	0	0	0	0	0	0	0	0	0	0	0
2000	3	122	0	0	0	0	0	0	0	0	0	0	0	0	0	0	0	0	0	0	0	0	0	0	0	0	0	0	0	0
2000	3	123	0	0	0	0	0	0	0	0	0	0	0	0	0	0	0	0	0	0	0	0	0	0	0	0	0	0	0	0
2000	3	124	0	0	0	0	0	0	0	0	0	0	0	0	0	0	0	0	0	0	0	0	0	0	0	0	0	0	0	0
2000	3	125	0	0	0	0	0	0	0	0	0	0	0	0	0	0	0	0	0	0	0	0	0	0	0	0	0	0	0	0
2000	3	126	0	0	0	0	0	0	0	0	0	0	0	0	0	0	0	0	0	0	0	0	0	0	0	0	0	0	0	0
2000	3	127	0	0	0	0	0	0	0	0	0	0	0	0	0	0	0	0	0	0	0	0	0	0	0	0	0	0	0	0
2000	3	128	0	0	0	0	0	0	0	0	0	0	0	0	0	0	0	0	0	0	0	0	0	0	0	0	0	0	0	0
2000	3	129	0	0	0	0	0	0	0	0	0	0	0	0	0	0	0	0	0	0	0	0	0	0	0	0	0	0	0	0
2000	3	130	0	0	0	0	0	0	0	0	0	0	0	0	0	0	0	0	0	0	0	0	0	0	0	0	0	0	0	0
2000	3	131	0	0	0	0	0	0	0	0	0	0	0	0	0	0	0	0	0	0	0	0	0	0	0	0	0	0	0	0
2000	3	132	0	0	0	0	0	0	0	0	0	0	0	0	0	0	0	0	0	0	0	0	0	0	0	0	0	0	0	0
2000	3	133	0	0	0	0	0	0	0	0	0	0	0	0	0	0	0	0	0	0	0	0	0	0	0	0	0	0	0	0
2000	3	134	0	0	0	0	0	0	0	0	0	0	0	0	0	0	0	0	0	0	0	0	0	0	0	0	0	0	0	0
2000	3	135	0	0	0	0	0	0	0	0	0	0	0	0	0	0	0	0	0	0	0	0	0	0	0	0	0	0	0	0
2000	3	136	0	0	0	0	0	0	0	0	0	0	0	0	0	0	0	0	0	0	0	0	0	0	0	0	0	0	0	0
2000	3	137	0	0	0	0	0	0	0	0	0	0	0	0	0	0	0	0	0	0	0	0	0	0	0	0	0	0	0	0
2000	3	138	0	0	0	0	0	0	0	0	0	0	0	0	0	0	0	0	0	0	0	0	0	0	0	0	0	0	0	0
2000	3	139	0	0	0	0	0	0	0	0	0	0	0	0	0	0	0	0	0	0	0	0	0	0	0	0	0	0	0	0
2000	3	140	0	0	0	0	0	0	0	0	0	0	0	0	0	0	0	0	0	0	0	0	0	0	0	0	0	0	0	0
2000	3	141	0	0	0	0	0	0	0	0	0	0	0	0	0	0	0	0	0	0	0	0	0	0	0	0	0	0	0	0
2000	3	142	0	0	0	0	0	0	0	0	0	0	0	0	0	0	0	0	0	0	0	0	0	0	0	0	0	0	0	0
2000	3	143	0	0	0	0	0	0	0	0	0	0	0	0	0	0	0	0	0	0	0	0	0	0	0	0	0	0	0	0
2000	3	144	0	0	0	0	0	0	0	0	0	0	0	0	0	0	0	0	0	0	0	0	0	0	0	0	0	0	0	0
2000	3	145	0	0	0	0	0	0	0	0	0	0	0	0	0	0	0	0	0	0	0	0	0	0	0	0	0	0	0	0
2000	3	146	0	0	0	0	0	0	0	0	0	0	0	0	0	0	0	0	0	0	0	0	0	0	0	0	0	0	0	0
2000	3	147	0	0	0	0	0	0	0	0	0	0	0	0	0	0	0	0	0	0	0	0	0	0	0	0	0	0	0	0
2000	3	148	0	0	0	0	0	0	0	0	0	0	0	0	0	0	0	0	0	0	0	0	0	0	0	0	0	0	0	0
2000	3	149	0	0	0	0	0	0	0	0	0	0	0	0	0	0	0	0	0	0	0	0	0	0	0	0	0	0	0	0
2000	3	150	0	0	0	0	0	0	0	0	0	0	0	0	0	0	0	0	0	0	0	0	0	0	0	0	0	0	0	0
2000	3	151	0	0	0	0	0	0	0	0	0	0	0	0	0	0	0	0	0	0	0	0	0	0	0	0	0	0	0	0
2000	3	152	0	0	0	0	0	0	0	0	0	0	0	0	0	0	0	0	0	0	0	0	0	0	0	0	0	0	0	0
2000	3	153	0	0	0	0	0	0	0	0	0	0	0	0	0	0	0	0	0	0	0	0	0	0	0	0	0	0	0	0
2000	3	154	0	0	0	0	0	0	0	0	0	0	0	0	0	0	0	0	0	0	0	0	0	0	0	0	0	0	0	0
2000	3	155	0	0	0	0	0	0	0	0	0	0	0	0	0	0	0	0	0	0	0	0	0	0	0	0	0	0	0	0
2000	3	156	0	0	0	0	0	0	0	0	0	0	0	0	0	0	0	0	0	0	0	0	0	0	0	0	0	0	0	0
2000	3	157	0	0	0	0	0	0	0	0	0	0	0	0	0	0	0	0	0	0	0	0	0	0	0	0	0	0	0	0
2000	3	158	0	0	0	0	0	0	0	0	0	0	0	0	0	0	0	0	0	0	0	0	0	0	0	0	0	0	0	0
2000	3	159	0	0	0	0	0	0	0	0	0	0	0	0	0	0	0	0	0	0	0	0	0	0	0	0	0	0	0	0
2000	3	160	0	0	0	0	0	0	0	0	0	0	0	0	0	0	0	0	0	0	0	0	0	0	0	0	0	0	0	0
2000	3	161	0	0	0	0	0	0	0	0	0	0	0	0	0	0	0	0	0	0	0	0	0	0	0	0	0	0	0	0
2000	3	162	0	0	0	0	0	0	0	0	0	0	0	0	0	0	0	0	0	0	0	0	0	0	0	0	0	0	0	0
2000	3	163	0	0	0	0	0	0	0	0	0	0	0	0	0	0	0	0	0	0	0	0	0	0	0	0	0	0	0	0
2000	3	164	0	0	0	0	0	0	0	0	0	0	0	0	0	0	0	0	0	0	0	0	0	0	0	0	0	0	0	0
2000	3	165	0	0	0	0	0	0	0	0	0	0	0	0	0	0	0	0	0	0	0	0	0	0	0	0	0	0	0	0
2000	3	166	0	0	0	0	0	0	0	0	0	0	0	0	0	0	0	0	0	0	0	0	0	0	0	0	0	0	0	0
2000	3	167	0	0	0	0	0	0	0	0	0	0	0	0	0	0	0	0	0	0	0	0	0	0	0	0	0	0	0	0
2000	3	168	0	0	0	0	0	0	0	0	0	0	0	0	0	0	0	0	0	0	0	0	0	0	0	0	0	0	0	0
2000	3	169	0	0	0	0	0	0	0	0	0	0	0	0	0	0	0	0	0	0	0	0	0	0	0	0	0	0	0	0
2000	3	170	0	0	0	0	0	0	0	0	0	0	0	0	0	0	0	0	0	0	0	0	0	0	0	0	0	0	0	0
2000	3	171	0	0	0	0	0	0	0	0	0	0	0	0	0	0	0	0	0	0	0	0	0	0	0	0	0	0	0	0
2000	3	172	0	0	0	0	0	0	0	0	0	0	0	0	0	0	0	0	0	0	0	0	0	0	0	0	0	0	0	0
2000	3	173	0	0	0	0	0	0	0	0	0	0	0	0	0	0	0	0	0	0	0	0	0	0	0	0	0	0	0	0
2000	3	174	0	0	0	0	0	0	0	0	0	0	0	0	0	0	0	0	0	0	0	0	0	0	0	0	0	0	0	0
2000	3	175	0	0	0	0	0	0	0	0	0	0	0	0	0	0	0	0	0	0	0	0	0	0	0	0	0	0	0	0
2000	3	176	0	0	0	0	0	0	0	0	0	0	0	0	0	0	0	0	0	0	0	0	0	0	0	0	0	0	0	0
2000	3	177	0	0	0	0	0	0	0	0	0	0	0	0	0	0	0	0	0	0	0	0	0	0	0	0	0	0	0	0
2000	3	178	0	0	0	0	0	0	0	0	0	0	0	0	0	0	0	0	0	0	0	0	0	0	0	0	0	0	0	0
2000	3	179	0	0	0	0	0	0	0	0	0	0	0	0	0	0	0	0	0	0	0	0	0	0	0	0	0	0	0	0
2000	3	180	0	0	0	0	0	0	0	0	0	0	0	0	0	0	0	0	0	0	0	0	0	0	0	0	0	0	0	0
2000	3	181	0	0	0	0	0	0	0	0	0	0	0	0	0	0	0	0	0	0	0	0	0	0	0	0	0	0	0	0
2000	3	182	0	0	0	0	0	0	0	0	0	0	0	0	0	0	0	0	0	0	0	0	0	0	0	0	0	0	0	0
2000	3	183	0	0	0	0	0	0	0	0	0	0	0	0	0	0	0	0	0	0	0	0	0	0	0	0	0	0	0	0
2000	3	184	0	0	0	0	0	0	0	0	0	0	0	0	0	0	0	0	0	0	0	0	0	0	0	0	0	0	0	0
2000	3	185	0	0	0	0	0	0	0	0	0	0	0	0	0	0	0	0	0	0	0	0	0	0	0	0	0	0	0	0
2000	3	186	0	0	0	0	0	0	0	0	0	0	0	0	0	0	0	0	0	0	0	0	0	0	0	0	0	0	0	0
2000	3	187	0	0	0	0	0	0	0	0	0	0	0	0	0	0	0	0	0	0	0	0	0	0	0	0	0	0	0	0
2000	3	188	0	0	0	0	0	0	0	0	0	0	0	0	0	0	0	0	0	0	0	0	0	0	0	0	0	0	0	0
2000	3	189	0	0	0	0	0	0	0	0	0	0	0	0	0	0	0	0	0	0	0	0	0	0	0	0	0	0	0	0
2000	3	190	0	0	0	0	0	0	0	0	0	0	0	0	0	0	0	0	0	0	0	0	0	0	0	0	0	0	0	0
2000	3	191	0	0	0	0	0	0	0	0	0	0	0	0	0	0	0	0	0	0	0	0	0	0	0	0	0	0	0	0
2000	3	192	0	0	0	0	0	0	0	0	0	0	0	0	0	0	0	0	0	0	0	0	0	0	0	0	0	0	0	0
2000	3	193	0	0	0	0	0	0	0	0	0	0	0	0	0	0	0	0	0	0	0	0	0	0	0	0	0	0	0	0
2000	3	194	0	0	0	0	0	0	0	0	0	0	0	0	0	0	0	0	0	0	0	0	0	0	0	0	0	0	0	0
2000	3	195	0	0	0	0	0	0	0	0	0	0	0	0	0	0	0	0	0	0	0	0	0	0	0	0	0	0	0	0
2000	3	196	0	0	0	0	0	0	0	0	0	0	0	0	0	0	0	0	0	0	0	0	0	0	0	0	0	0	0	0
2000	3	197	0	0	0	0	0	0	0	0	0	0	0	0	0	0	0	0	0	0	0	0	0	0	0	0	0	0	0	0
2000	3	198	0	0	0	0	0	0	0	0	0	0	0	0	0	0	0	0	0	0	0	0	0	0	0	0	0	0	0	0
2000	3	199	0	0	0	0	0	0	0	0	0	0	0	0	0	0	0	0	0	0	0	0	0	0	0	0	0	0	0	0
2000	3	200	0	0	0	0	0	0	0	0	0	0	0	0	0	0	0	0	0	0	0	0	0	0	0	0	0	0	0	0
2000	3	201	0	0	0	0	0	0	0	0	0	0	0	0	0	0	0	0	0	0	0	0	0	0	0	0	0	0	0	0
2000	4	1	0	0	0	0	0	0	0	0	0	0	0	0	0	0	0	0	0	0	0	0	0	0	0	0	0	0	0	0
2000	4	2	0	0	0	0	0	0	0	0	0	0	0	0	0	0	0	0	0	0	0	0	0	0	0	0	0	0	0	0
2000	4	3	0	0	0	0	0	0	0	0	0	0	0	0	0	0	0	0	0	0	0	0	0	0	0	0	0	0	0	0
2000	4	4	0	0	0	0	0	0	0	0	0	0	0	0	0	0	0	0	0	0	0	0	0	0	0	0	0	0	0	0
2000	4	5	0	0	0	0	0	0	0	0	0	0	0	0	0	0	0	0	0	0	0	0	0	0	0	0	0	0	0	0
2000	4	6	0	0	0	0	0	0	0	0	0	0	0	0	0	0	0	0	0	0	0	0	0	0	0	0	0	0	0	0
2000	4	7	0	0	0	0	0	0	0	0	0	0	0	0	0	0	0	0	0	0	0	0	0	0	0	0	0	0	0	0
2000	4	8	0	0	0	0	0	0	0	0	0	0	0	0	0	0	0	0	0	0	0	0	0	0	0	0	0	0	0	0
2000	4	9	0	0	0	0	0	0	0	0	0	0	0	0	0	0	0	0	0	0	0	0	0	0	0	0	0	0	0	0
2000	4	10	0	0	0	0	0	0	0	0	0	0	0	0	0	0	0	0	0	0	0	0	0	0	0	0	0	0	0	0
2000	4	11	0	0	0	0	0	0	0	0	0	0	0	0	0	0	0	0	0	0	0	0	0	0	0	0	0	0	0	0
2000	4	12	0	0	0	0	0	0	0	0	0	0	0	0	0	0	0	0	0	0	0	0	0	0	0	0	0	0	0	0
2000	4	13	0	0	0	0	0	0	0	0	0	0	0	0	0	0	0	0	0	0	0	0	0	0	0	0	0	0	0	0
2000	4	14	0	0	0	0	0	0	0	0	0	0	0	0	0	0	0	0	0	0	0	0	0	0	0	0	0	0	0	0
2000	4	15	0	0	0	0	0	0	0	0	0	0	0	0	0	0	0	0	0	0	0	0	0	0	0	0	0	0	0	0
2000	4	16	0	0	0	0	0	0	0	0	0	0	0	0	0	0	0	0	0	0	0	0	0	0	0	0	0	0	0	0
2000	4	17	0	0	0	0	0	0	0	0	0	0	0	0	0	0	0	0	0	0	0	0	0	0	0	0	0	0	0	0
2000	4	18	0	0	0	0	0	0	0	0	0	0	0	0	0	0	0	0	0	0	0	0	0	0	0	0	0	0	0	0
2000	4	19	0	0	0	0	0	0	0	0	0	0	0	0	0	0	0	0	0	0	0	0	0	0	0	0	0	0	0	0
2000	4	20	0	0	0	0	0	0	0	0	0	0	0	0	0	0	0	0	0	0	0	0	0	0	0	0	0	0	0	0
2000	4	21	0	0	0	0	0	0	0	0	0	0	0	0	0	0	0	0	0	0	0	0	0	0	0	0	0	0	0	0
2000	4	22	0	0	0	0	0	0	0	0	0	0	0	0	0	0	0	0	0	0	0	0	0	0	0	0	0	0	0	0
2000	4	23	0	0	0	0	0	0	0	0	0	0	0	0	0	0	0	0	0	0	0	0	0	0	0	0	0	0	0	0
2000	4	24	0	0	0	0	0	0	0	0	0	0	0	0	0	0	0	0	0	0	0	0	0	0	0	0	0	0	0	0
2000	4	25	0	0	0	0	0	0	0	0	0	0	0	0	0	0	0	0	0	0	0	0	0	0	0	0	0	0	0	0
2000	4	26	0	0	0	0	0	0	0	0	0	0	0	0	0	0	0	0	0	0	0	0	0	0	0	0	0	0	0	0
2000	4	27	0	0	0	0	0	0	0	0	0	0	0	0	0	0	0	0	0	0	0	0	0	0	0	0	0	0	0	0
2000	4	28	0	0	0	0	0	0	0	0	0	0	0	0	0	0	0	0	0	0	0	0	0	0	0	0	0	0	0	0
2000	4	29	0	0	0	0	0	0	0	0	0	0	0	0	0	0	0	0	0	0	0	0	0	0	0	0	0	0	0	0
2000	4	30	0	0	0	0	0	0	0	0	0	0	0	0	0	0	0	0	0	0	0	0	0	0	0	0	0	0	0	0
2000	4	31	0	0	0	0	0	0	0	0	0	0	0	0	0	0	0	0	0	0	0	0	0	0	0	0	0	0	0	0
2000	4	32	0	0	0	0	0	0	0	0	0	0	0	0	0	0	0	0	0	0	0	0	0	0	0	0	0	0	0	0
2000	4	33	0	0	0	0	0	0	0	0	0	0	0	0	0	0	0	0	0	0	0	0	0	0	0	0	0	0	0	0
2000	4	34	0	0	0	0	0	0	0	0	0	0	0	0	0	0	0	0	0	0	0	0	0	0	0	0	0	0	0	0
2000	4	35	0	0	0	0	0	0	0	0	0	0	0	0	0	0	0	0	0	0	0	0	0	0	0	0	0	0	0	0
2000	4	36	0	0	0	0	0	0	0	0	0	0	0	0	0	0	0	0	0	0	0	0	0	0	0	0	0	0	0	0
2000	4	37	0	0	0	0	0	0	0	0	0	0	0	0	0	0	0	0	0	0	0	0	0	0	0	0	0	0	0	0
2000	4	38	0	0	0	0	0	0	0	0	0	0	0	0	0	0	0	0	0	0	0	0	0	0	0	0	0	0	0	0
2000	4	39	0	0	0	0	0	0	0	0	0	0	0	0	0	0	0	0	0	0	0	0	0	0	0	0	0	0	0	0
2000	4	40	0	0	0	0	0	0	0	0	0	0	0	0	0	0	0	0	0	0	0	0	0	0	0	0	0	0	0	0
2000	4	41	0	0	0	0	0	0	0	0	0	0	0	0	0	0	0	0	0	0	0	0	0	0	0	0	0	0	0	0
2000	4	42	0	0	0	0	0	0	0	0	0	0	0	0	0	0	0	0	0	0	0	0	0	0	0	0	0	0	0	0
2000	4	43	0	0	0	0	0	0	0	0	0	0	0	0	0	0	0	0	0	0	0	0	0	0	0	0	0	0	0	0
2000	4	44	0	0	0	0	0	0	0	0	0	0	0	0	0	0	0	0	0	0	0	0	0	0	0	0	0	0	0	0
2000	4	45	0	0	0	0	0	0	0	0	0	0	0	0	0	0	0	0	0	0	0	0	0	0	0	0	0	0	0	0
2000	4	46	0	0	0	0	0	0	0	0	0	0	0	0	0	0	0	0	0	0	0	0	0	0	0	0	0	0	0	0
2000	4	47	0	0	0	0	0	0	0	0	0	0	0	0	0	0	0	0	0	0	0	0	0	0	0	0	0	0	0	0
2000	4	48	0	0	0	0	0	0	0	0	0	0	0	0	0	0	0	0	0	0	0	0	0	0	0	0	0	0	0	0
2000	4	49	0	0	0	0	0	0	0	0	0	0	0	0	0	0	0	0	0	0	0	0	0	0	0	0	0	0	0	0
2000	4	50	0	0	0	0	0	0	0	0	0	0	0	0	0	0	0	0	0	0	0	0	0	0	0	0	0	0	0	0
2000	4	51	0	0	0	0	0	0	0	0	0	0	0	0	0	0	0	0	0	0	0	0	0	0	0	0	0	0	0	0
2000	4	52	0	0	0	0	0	0	0	0	0	0	0	0	0	0	0	0	0	0	0	0	0	0	0	0	0	0	0	0
2000	4	53	0	0	0	0	0	0	0	0	0	0	0	0	0	0	0	0	0	0	0	0	0	0	0	0	0	0	0	0
2000	4	54	0	0	0	0	0	0	0	0	0	0	0	0	0	0	0	0	0	0	0	0	0	0	0	0	0	0	0	0
2000	4	55	0	0	0	0	0	0	0	0	0	0	0	0	0	0	0	0	0	0	0	0	0	0	0	0	0	0	0	0
2000	4	56	0	0	0	0	0	0	0	0	0	0	0	0	0	0	0	0	0	0	0	0	0	0	0	0	0	0	0	0
2000	4	57	0	0	0	0	0	0	0	0	0	0	0	0	0	0	0	0	0	0	0	0	0	0	0	0	0	0	0	0
2000	4	58	0	0	0	0	0	0	0	0	0	0	0	0	0	0	0	0	0	0	0	0	0	0	0	0	0	0	0	0
2000	4	59	0	0	0	0	0	0	0	0	0	0	0	0	0	0	0	0	0	0	0	0	0	0	0	0	0	0	0	0
2000	4	60	0	0	0	0	0	0	0	0	0	0	0	0	0	0	0	0	0	0	0	0	0	0	0	0	0	0	0	0
2000	4	61	0	0	0	0	0	0	0	0	0	0	0	0	0	0	0	0	0	0	0	0	0	0	0	0	0	0	0	0
2000	4	62	0	0	0	0	0	0	0	0	0	0	0	0	0	0	0	0	0	0	0	0	0	0	0	0	0	0	0	0
2000	4	63	0	0	0	0	0	0	0	0	0	0	0	0	0	0	0	0	0	0	0	0	0	0	0	0	0	0	0	0
2000	4	64	0	0	0	0	0	0	0	0	0	0	0	0	0	0	0	0	0	0	0	0	0	0	0	0	0	0	0	0
2000	4	65	0	0	0	0	0	0	0	0	0	0	0	0	0	0	0	0	0	0	0	0	0	0	0	0	0	0	0	0
2000	4	66	0	0	0	0	0	0	0	0	0	0	0	0	0	0	0	0	0	0	0	0	0	0	0	0	0	0	0	0
2000	4	67	0	0	0	0	0	0	0	0	0	0	0	0	0	0	0	0	0	0	0	0	0	0	0	0	0	0	0	0
2000	4	68	0	0	0	0	0	0	0	0	0	0	0	0	0	0	0	0	0	0	0	0	0	0	0	0	0	0	0	0
2000	4	69	0	0	0	0	0	0	0	0	0	0	0	0	0	0	0	0	0	0	0	0	0	0	0	0	0	0	0	0
2000	4	70	0	0	0	0	0	0	0	0	0	0	0	0	0	0	0	0	0	0	0	0	0	0	0	0	0	0	0	0
2000	4	71	0	0	0	0	0	0	0	0	0	0	0	0	0	0	0	0	0	0	0	0	0	0	0	0	0	0	0	0
2000	4	72	0	0	0	0	0	0	0	0	0	0	0	0	0	0	0	0	0	0	0	0	0	0	0	0	0	0	0	0
2000	4	73	0	0	0	0	0	0	0	0	0	0	0	0	0	0	0	0	0	0	0	0	0	0	0	0	0	0	0	0
2000	4	74	0	0	0	0	0	0	0	0	0	0	0	0	0	0	0	0	0	0	0	0	0	0	0	0	0	0	0	0
2000	4	75	0	0	0	0	0	0	0	0	0	0	0	0	0	0	0	0	0	0	0	0	0	0	0	0	0	0	0	0
2000	4	76	0	0	0	0	0	0	0	0	0	0	0	0	0	0	0	0	0	0	0	0	0	0	0	0	0	0	0	0
2000	4	77	0	0	0	0	0	0	0	0	0	0	0	0	0	0	0	0	0	0	0	0	0	0	0	0	0	0	0	0
2000	4	78	0	0	0	0	0	0	0	0	0	0	0	0	0	0	0	0	0	0	0	0	0	0	0	0	0	0	0	0
2000	4	79	0	0	0	0	0	0	0	0	0	0	0	0	0	0	0	0	0	0	0	0	0	0	0	0	0	0	0	0
2000	4	80	0	0	0	0	0	0	0	0	0	0	0	0	0	0	0	0	0	0	0	0	0	0	0	0	0	0	0	0
2000	4	81	0	0	0	0	0	0	0	0	0	0	0	0	0	0	0	0	0	0	0	0	0	0	0	0	0	0	0	0
2000	4	82	0	0	0	0	0	0	0	0	0	0	0	0	0	0	0	0	0	0	0	0	0	0	0	0	0	0	0	0
2000	4	83	0	0	0	0	0	0	0	0	0	0	0	0	0	0	0	0	0	0	0	0	0	0	0	0	0	0	0	0
2000	4	84	0	0	0	0	0	0	0	0	0	0	0	0	0	0	0	0	0	0	0	0	0	0	0	0	0	0	0	0
2000	4	85	0	0	0	0	0	0	0	0	0	0	0	0	0	0	0	0	0	0	0	0	0	0	0	0	0	0	0	0
2000	4	86	0	0	0	0	0	0	0	0	0	0	0	0	0	0	0	0	0	0	0	0	0	0	0	0	0	0	0	0
2000	4	87	0	0	0	0	0	0	0	0	0	0	0	0	0	0	0	0	0	0	0	0	0	0	0	0	0	0	0	0
2000	4	88	0	0	0	0	0	0	0	0	0	0	0	0	0	0	0	0	0	0	0	0	0	0	0	0	0	0	0	0
2000	4	89	0	0	0	0	0	0	0	0	0	0	0	0	0	0	0	0	0	0	0	0	0	0	0	0	0	0	0	0
2000	4	90	0	0	0	0	0	0	0	0	0	0	0	0	0	0	0	0	0	0	0	0	0	0	0	0	0	0	0	0
2000	4	91	0	0	0	0	0	0	0	0	0	0	0	0	0	0	0	0	0	0	0	0	0	0	0	0	0	0	0	0
2000	4	92	0	0	0	0	0	0	0	0	0	0	0	0	0	0	0	0	0	0	0	0	0	0	0	0	0	0	0	0
2000	4	93	0	0	0	0	0	0	0	0	0	0	0	0	0	0	0	0	0	0	0	0	0	0	0	0	0	0	0	0
2000	4	94	0	0	0	0	0	0	0	0	0	0	0	0	0	0	0	0	0	0	0	0	0	0	0	0	0	0	0	0
2000	4	95	0	0	0	0	0	0	0	0	0	0	0	0	0	0	0	0	0	0	0	0	0	0	0	0	0	0	0	0
2000	4	96	0	0	0	0	0	0	0	0	0	0	0	0	0	0	0	0	0	0	0	0	0	0	0	0	0	0	0	0
2000	4	97	0	0	0	0	0	0	0	0	0	0	0	0	0	0	0	0	0	0	0	0	0	0	0	0	0	0	0	0
2000	4	98	0	0	0	0	0	0	0	0	0	0	0	0	0	0	0	0	0	0	0	0	0	0	0	0	0	0	0	0
2000	4	99	0	0	0	0	0	0	0	0	0	0	0	0	0	0	0	0	0	0	0	0	0	0	0	0	0	0	0	0
2000	4	100	0	0	0	0	0	0	0	0	0	0	0	0	0	0	0	0	0	0	0	0	0	0	0	0	0	0	0	0
2000	4	101	0	0	0	0	0	0	0	0	0	0	0	0	0	0	0	0	0	0	0	0	0	0	0	0	0	0	0	0
2000	4	102	0	0	0	0	0	0	0	0	0	0	0	0	0	0	0	0	0	0	0	0	0	0	0	0	0	0	0	0
2000	4	103	0	0	0	0	0	0	0	0	0	0	0	0	0	0	0	0	0	0	0	0	0	0	0	0	0	0	0	0
2000	4	104	0	0	0	0	0	0	0	0	0	0	0	0	0	0	0	0	0	0	0	0	0	0	0	0	0	0	0	0
2000	4	105	0	0	0	0	0	0	0	0	0	0	0	0	0	0	0	0	0	0	0	0	0	0	0	0	0	0	0	0
2000	4	106	0	0	0	0	0	0	0	0	0	0	0	0	0	0	0	0	0	0	0	0	0	0	0	0	0	0	0	0
2000	4	107	0	0	0	0	0	0	0	0	0	0	0	0	0	0	0	0	0	0	0	0	0	0	0	0	0	0	0	0
2000	4	108	0	0	0	0	0	0	0	0	0	0	0	0	0	0	0	0	0	0	0	0	0	0	0	0	0	0	0	0
2000	4	109	0	0	0	0	0	0	0	0	0	0	0	0	0	0	0	0	0	0	0	0	0	0	0	0	0	0	0	0
2000	4	110	0	0	0	0	0	0	0	0	0	0	0	0	0	0	0	0	0	0	0	0	0	0	0	0	0	0	0	0
2000	4	111	0	0	0	0	0	0	0	0	0	0	0	0	0	0	0	0	0	0	0	0	0	0	0	0	0	0	0	0
2000	4	112	0	0	0	0	0	0	0	0	0	0	0	0	0	0	0	0	0	0	0	0	0	0	0	0	0	0	0	0
2000	4	113	0	0	0	0	0	0	0	0	0	0	0	0	0	0	0	0	0	0	0	0	0	0	0	0	0	0	0	0
2000	4	114	0	0	0	0	0	0	0	0	0	0	0	0	0	0	0	0	0	0	0	0	0	0	0	0	0	0	0	0
2000	4	115	0	0	0	0	0	0	0	0	0	0	0	0	0	0	0	0	0	0	0	0	0	0	0	0	0	0	0	0
2000	4	116	0	0	0	0	0	0	0	0	0	0	0	0	0	0	0	0	0	0	0	0	0	0	0	0	0	0	0	0
2000	4	117	0	0	0	0	0	0	0	0	0	0	0	0	0	0	0	0	0	0	0	0	0	0	0	0	0	0	0	0
2000	4	118	0	0	0	0	0	0	0	0	0	0	0	0	0	0	0	0	0	0	0	0	0	0	0	0	0	0	0	0
2000	4	119	0	0	0	0	0	0	0	0	0	0	0	0	0	0	0	0	0	0	0	0	0	0	0	0	0	0	0	0
2000	4	120	0	0	0	0	0	0	0	0	0	0	0	0	0	0	0	0	0	0	0	0	0	0	0	0	0	0	0	0
2000	4	121	0	0	0	0	0	0	0	0	0	0	0	0	0	0	0	0	0	0	0	0	0	0	0	0	0	0	0	0
2000	4	122	0	0	0	0	0	0	0	0	0	0	0	0	0	0	0	0	0	0	0	0	0	0	0	0	0	0	0	0
2000	4	123	0	0	0	0	0	0	0	0	0	0	0	0	0	0	0	0	0	0	0	0	0	0	0	0	0	0	0	0
2000	4	124	0	0	0	0	0	0	0	0	0	0	0	0	0	0	0	0	0	0	0	0	0	0	0	0	0	0	0	0
2000	4	125	0	0	0	0	0	0	0	0	0	0	0	0	0	0	0	0	0	0	0	0	0	0	0	0	0	0	0	0
2000	4	126	0	0	0	0	0	0	0	0	0	0	0	0	0	0	0	0	0	0	0	0	0	0	0	0	0	0	0	0
2000	4	127	0	0	0	0	0	0	0	0	0	0	0	0	0	0	0	0	0	0	0	0	0	0	0	0	0	0	0	0
2000	4	128	0	0	0	0	0	0	0	0	0	0	0	0	0	0	0	0	0	0	0	0	0	0	0	0	0	0	0	0
2000	4	129	0	0	0	0	0	0	0	0	0	0	0	0	0	0	0	0	0	0	0	0	0	0	0	0	0	0	0	0
2000	4	130	0	0	0	0	0	0	0	0	0	0	0	0	0	0	0	0	0	0	0	0	0	0	0	0	0	0	0	0
2000	4	131	0	0	0	0	0	0	0	0	0	0	0	0	0	0	0	0	0	0	0	0	0	0	0	0	0	0	0	0
2000	4	132	0	0	0	0	0	0	0	0	0	0	0	0	0	0	0	0	0	0	0	0	0	0	0	0	0	0	0	0
2000	4	133	0	0	0	0	0	0	0	0	0	0	0	0	0	0	0	0	0	0	0	0	0	0	0	0	0	0	0	0
2000	4	134	0	0	0	0	0	0	0	0	0	0	0	0	0	0	0	0	0	0	0	0	0	0	0	0	0	0	0	0
2000	4	135	0	0	0	0	0	0	0	0	0	0	0	0	0	0	0	0	0	0	0	0	0	0	0	0	0	0	0	0
2000	4	136	0	0	0	0	0	0	0	0	0	0	0	0	0	0	0	0	0	0	0	0	0	0	0	0	0	0	0	0
2000	4	137	0	0	0	0	0	0	0	0	0	0	0	0	0	0	0	0	0	0	0	0	0	0	0	0	0	0	0	0
2000	4	138	0	0	0	0	0	0	0	0	0	0	0	0	0	0	0	0	0	0	0	0	0	0	0	0	0	0	0	0
2000	4	139	0	0	0	0	0	0	0	0	0	0	0	0	0	0	0	0	0	0	0	0	0	0	0	0	0	0	0	0
2000	4	140	0	0	0	0	0	0	0	0	0	0	0	0	0	0	0	0	0	0	0	0	0	0	0	0	0	0	0	0
2000	4	141	0	0	0	0	0	0	0	0	0	0	0	0	0	0	0	0	0	0	0	0	0	0	0	0	0	0	0	0
2000	4	142	0	0	0	0	0	0	0	0	0	0	0	0	0	0	0	0	0	0	0	0	0	0	0	0	0	0	0	0
2000	4	143	0	0	0	0	0	0	0	0	0	0	0	0	0	0	0	0	0	0	0	0	0	0	0	0	0	0	0	0
2000	4	144	0	0	0	0	0	0	0	0	0	0	0	0	0	0	0	0	0	0	0	0	0	0	0	0	0	0	0	0
2000	4	145	0	0	0	0	0	0	0	0	0	0	0	0	0	0	0	0	0	0	0	0	0	0	0	0	0	0	0	0
2000	4	146	0	0	0	0	0	0	0	0	0	0	0	0	0	0	0	0	0	0	0	0	0	0	0	0	0	0	0	0
2000	4	147	0	0	0	0	0	0	0	0	0	0	0	0	0	0	0	0	0	0	0	0	0	0	0	0	0	0	0	0
2000	4	148	0	0	0	0	0	0	0	0	0	0	0	0	0	0	0	0	0	0	0	0	0	0	0	0	0	0	0	0
2000	4	149	0	0	0	0	0	0	0	0	0	0	0	0	0	0	0	0	0	0	0	0	0	0	0	0	0	0	0	0
2000	4	150	0	0	0	0	0	0	0	0	0	0	0	0	0	0	0	0	0	0	0	0	0	0	0	0	0	0	0	0
2000	4	151	0	0	0	0	0	0	0	0	0	0	0	0	0	0	0	0	0	0	0	0	0	0	0	0	0	0	0	0
2000	4	152	0	0	0	0	0	0	0	0	0	0	0	0	0	0	0	0	0	0	0	0	0	0	0	0	0	0	0	0
2000	4	153	0	0	0	0	0	0	0	0	0	0	0	0	0	0	0	0	0	0	0	0	0	0	0	0	0	0	0	0
2000	4	154	0	0	0	0	0	0	0	0	0	0	0	0	0	0	0	0	0	0	0	0	0	0	0	0	0	0	0	0
2000	4	155	0	0	0	0	0	0	0	0	0	0	0	0	0	0	0	0	0	0	0	0	0	0	0	0	0	0	0	0
2000	4	156	0	0	0	0	0	0	0	0	0	0	0	0	0	0	0	0	0	0	0	0	0	0	0	0	0	0	0	0
2000	4	157	0	0	0	0	0	0	0	0	0	0	0	0	0	0	0	0	0	0	0	0	0	0	0	0	0	0	0	0
2000	4	158	0	0	0	0	0	0	0	0	0	0	0	0	0	0	0	0	0	0	0	0	0	0	0	0	0	0	0	0
2000	4	159	0	0	0	0	0	0	0	0	0	0	0	0	0	0	0	0	0	0	0	0	0	0	0	0	0	0	0	0
2000	4	160	0	0	0	0	0	0	0	0	0	0	0	0	0	0	0	0	0	0	0	0	0	0	0	0	0	0	0	0
2000	4	161	0	0	0	0	0	0	0	0	0	0	0	0	0	0	0	0	0	0	0	0	0	0	0	0	0	0	0	0
2000	4	162	0	0	0	0	0	0	0	0	0	0	0	0	0	0	0	0	0	0	0	0	0	0	0	0	0	0	0	0
2000	4	163	0	0	0	0	0	0	0	0	0	0	0	0	0	0	0	0	0	0	0	0	0	0	0	0	0	0	0	0
2000	4	164	0	0	0	0	0	0	0	0	0	0	0	0	0	0	0	0	0	0	0	0	0	0	0	0	0	0	0	0
2000	4	165	0	0	0	0	0	0	0	0	0	0	0	0	0	0	0	0	0	0	0	0	0	0	0	0	0	0	0	0
2000	4	166	0	0	0	0	0	0	0	0	0	0	0	0	0	0	0	0	0	0	0	0	0	0	0	0	0	0	0	0
2000	4	167	0	0	0	0	0	0	0	0	0	0	0	0	0	0	0	0	0	0	0	0	0	0	0	0	0	0	0	0
2000	4	168	0	0	0	0	0	0	0	0	0	0	0	0	0	0	0	0	0	0	0	0	0	0	0	0	0	0	0	0
2000	4	169	0	0	0	0	0	0	0	0	0	0	0	0	0	0	0	0	0	0	0	0	0	0	0	0	0	0	0	0
2000	4	170	0	0	0	0	0	0	0	0	0	0	0	0	0	0	0	0	0	0	0	0	0	0	0	0	0	0	0	0
2000	4	171	0	0	0	0	0	0	0	0	0	0	0	0	0	0	0	0	0	0	0	0	0	0	0	0	0	0	0	0
2000	4	172	0	0	0	0	0	0	0	0	0	0	0	0	0	0	0	0	0	0	0	0	0	0	0	0	0	0	0	0
2000	4	173	0	0	0	0	0	0	0	0	0	0	0	0	0	0	0	0	0	0	0	0	0	0	0	0	0	0	0	0
2000	4	174	0	0	0	0	0	0	0	0	0	0	0	0	0	0	0	0	0	0	0	0	0	0	0	0	0	0	0	0
2000	4	175	0	0	0	0	0	0	0	0	0	0	0	0	0	0	0	0	0	0	0	0	0	0	0	0	0	0	0	0
2000	4	176	0	0	0	0	0	0	0	0	0	0	0	0	0	0	0	0	0	0	0	0	0	0	0	0	0	0	0	0
2000	4	177	0	0	0	0	0	0	0	0	0	0	0	0	0	0	0	0	0	0	0	0	0	0	0	0	0	0	0	0
2000	4	178	0	0	0	0	0	0	0	0	0	0	0	0	0	0	0	0	0	0	0	0	0	0	0	0	0	0	0	0
2000	4	179	0	0	0	0	0	0	0	0	0	0	0	0	0	0	0	0	0	0	0	0	0	0	0	0	0	0	0	0
2000	4	180	0	0	0	0	0	0	0	0	0	0	0	0	0	0	0	0	0	0	0	0	0	0	0	0	0	0	0	0
2000	4	181	0	0	0	0	0	0	0	0	0	0	0	0	0	0	0	0	0	0	0	0	0	0	0	0	0	0	0	0
2000	4	182	0	0	0	0	0	0	0	0	0	0	0	0	0	0	0	0	0	0	0	0	0	0	0	0	0	0	0	0
2000	4	183	0	0	0	0	0	0	0	0	0	0	0	0	0	0	0	0	0	0	0	0	0	0	0	0	0	0	0	0
2000	4	184	0	0	0	0	0	0	0	0	0	0	0	0	0	0	0	0	0	0	0	0	0	0	0	0	0	0	0	0
2000	4	185	0	0	0	0	0	0	0	0	0	0	0	0	0	0	0	0	0	0	0	0	0	0	0	0	0	0	0	0
2000	4	186	0	0	0	0	0	0	0	0	0	0	0	0	0	0	0	0	0	0	0	0	0	0	0	0	0	0	0	0
2000	4	187	0	0	0	0	0	0	0	0	0	0	0	0	0	0	0	0	0	0	0	0	0	0	0	0	0	0	0	0
2000	4	188	0	0	0	0	0	0	0	0	0	0	0	0	0	0	0	0	0	0	0	0	0	0	0	0	0	0	0	0
2000	4	189	0	0	0	0	0	0	0	0	0	0	0	0	0	0	0	0	0	0	0	0	0	0	0	0	0	0	0	0
2000	4	190	0	0	0	0	0	0	0	0	0	0	0	0	0	0	0	0	0	0	0	0	0	0	0	0	0	0	0	0
2000	4	191	0	0	0	0	0	0	0	0	0	0	0	0	0	0	0	0	0	0	0	0	0	0	0	0	0	0	0	0
2000	4	192	0	0	0	0	0	0	0	0	0	0	0	0	0	0	0	0	0	0	0	0	0	0	0	0	0	0	0	0
2000	4	193	0	0	0	0	0	0	0	0	0	0	0	0	0	0	0	0	0	0	0	0	0	0	0	0	0	0	0	0
2000	4	194	0	0	0	0	0	0	0	0	0	0	0	0	0	0	0	0	0	0	0	0	0	0	0	0	0	0	0	0
2000	4	195	0	0	0	0	0	0	0	0	0	0	0	0	0	0	0	0	0	0	0	0	0	0	0	0	0	0	0	0
2000	4	196	0	0	0	0	0	0	0	0	0	0	0	0	0	0	0	0	0	0	0	0	0	0	0	0	0	0	0	0
2000	4	197	0	0	0	0	0	0	0	0	0	0	0	0	0	0	0	0	0	0	0	0	0	0	0	0	0	0	0	0
2000	4	198	0	0	0	0	0	0	0	0	0	0	0	0	0	0	0	0	0	0	0	0	0	0	0	0	0	0	0	0
2000	4	199	0	0	0	0	0	0	0	0	0	0	0	0	0	0	0	0	0	0	0	0	0	0	0	0	0	0	0	0
2000	4	200	0	0	0	0	0	0	0	0	0	0	0	0	0	0	0	0	0	0	0	0	0	0	0	0	0	0	0	0
2000	4	201	0	0	0	0	0	0	0	0	0	0	0	0	0	0	0	0	0	0	0	0	0	0	0	0	0	0	0	0
2000	5	1	0	0	0	0	0	0	0	0	0	0	0	0	0	0	0	0	0	0	0	0	0	0	0	0	0	0	0	0
2000	5	2	0	0	0	0	0	0	0	0	0	0	0	0	0	0	0	0	0	0	0	0	0	0	0	0	0	0	0	0
2000	5	3	0	0	0	0	0	0	0	0	0	0	0	0	0	0	0	0	0	0	0	0	0	0	0	0	0	0	0	0
2000	5	4	0	0	0	0	0	0	0	0	0	0	0	0	0	0	0	0	0	0	0	0	0	0	0	0	0	0	0	0
2000	5	5	0	0	0	0	0	0	0	0	0	0	0	0	0	0	0	0	0	0	0	0	0	0	0	0	0	0	0	0
2000	5	6	0	0	0	0	0	0	0	0	0	0	0	0	0	0	0	0	0	0	0	0	0	0	0	0	0	0	0	0
2000	5	7	0	0	0	0	0	0	0	0	0	0	0	0	0	0	0	0	0	0	0	0	0	0	0	0	0	0	0	0
2000	5	8	0	0	0	0	0	0	0	0	0	0	0	0	0	0	0	0	0	0	0	0	0	0	0	0	0	0	0	0
2000	5	9	0	0	0	0	0	0	0	0	0	0	0	0	0	0	0	0	0	0	0	0	0	0	0	0	0	0	0	0
2000	5	10	0	0	0	0	0	0	0	0	0	0	0	0	0	0	0	0	0	0	0	0	0	0	0	0	0	0	0	0
2000	5	11	0	0	0	0	0	0	0	0	0	0	0	0	0	0	0	0	0	0	0	0	0	0	0	0	0	0	0	0
2000	5	12	0	0	0	0	0	0	0	0	0	0	0	0	0	0	0	0	0	0	0	0	0	0	0	0	0	0	0	0
2000	5	13	0	0	0	0	0	0	0	0	0	0	0	0	0	0	0	0	0	0	0	0	0	0	0	0	0	0	0	0
2000	5	14	0	0	0	0	0	0	0	0	0	0	0	0	0	0	0	0	0	0	0	0	0	0	0	0	0	0	0	0
2000	5	15	0	0	0	0	0	0	0	0	0	0	0	0	0	0	0	0	0	0	0	0	0	0	0	0	0	0	0	0
2000	5	16	0	0	0	0	0	0	0	0	0	0	0	0	0	0	0	0	0	0	0	0	0	0	0	0	0	0	0	0
2000	5	17	0	0	0	0	0	0	0	0	0	0	0	0	0	0	0	0	0	0	0	0	0	0	0	0	0	0	0	0
2000	5	18	0	0	0	0	0	0	0	0	0	0	0	0	0	0	0	0	0	0	0	0	0	0	0	0	0	0	0	0
2000	5	19	0	0	0	0	0	0	0	0	0	0	0	0	0	0	0	0	0	0	0	0	0	0	0	0	0	0	0	0
2000	5	20	0	0	0	0	0	0	0	0	0	0	0	0	0	0	0	0	0	0	0	0	0	0	0	0	0	0	0	0
2000	5	21	0	0	0	0	0	0	0	0	0	0	0	0	0	0	0	0	0	0	0	0	0	0	0	0	0	0	0	0
2000	5	22	0	0	0	0	0	0	0	0	0	0	0	0	0	0	0	0	0	0	0	0	0	0	0	0	0	0	0	0
2000	5	23	0	0	0	0	0	0	0	0	0	0	0	0	0	0	0	0	0	0	0	0	0	0	0	0	0	0	0	0
2000	5	24	0	0	0	0	0	0	0	0	0	0	0	0	0	0	0	0	0	0	0	0	0	0	0	0	0	0	0	0
2000	5	25	0	0	0	0	0	0	0	0	0	0	0	0	0	0	0	0	0	0	0	0	0	0	0	0	0	0	0	0
2000	5	26	0	0	0	0	0	0	0	0	0	0	0	0	0	0	0	0	0	0	0	0	0	0	0	0	0	0	0	0
2000	5	27	0	0	0	0	0	0	0	0	0	0	0	0	0	0	0	0	0	0	0	0	0	0	0	0	0	0	0	0
2000	5	28	0	0	0	0	0	0	0	0	0	0	0	0	0	0	0	0	0	0	0	0	0	0	0	0	0	0	0	0
2000	5	29	0	0	0	0	0	0	0	0	0	0	0	0	0	0	0	0	0	0	0	0	0	0	0	0	0	0	0	0
2000	5	30	0	0	0	0	0	0	0	0	0	0	0	0	0	0	0	0	0	0	0	0	0	0	0	0	0	0	0	0
2000	5	31	0	0	0	0	0	0	0	0	0	0	0	0	0	0	0	0	0	0	0	0	0	0	0	0	0	0	0	0
2000	5	32	0	0	0	0	0	0	0	0	0	0	0	0	0	0	0	0	0	0	0	0	0	0	0	0	0	0	0	0
2000	5	33	0	0	0	0	0	0	0	0	0	0	0	0	0	0	0	0	0	0	0	0	0	0	0	0	0	0	0	0
2000	5	34	0	0	0	0	0	0	0	0	0	0	0	0	0	0	0	0	0	0	0	0	0	0	0	0	0	0	0	0
2000	5	35	0	0	0	0	0	0	0	0	0	0	0	0	0	0	0	0	0	0	0	0	0	0	0	0	0	0	0	0
2000	5	36	0	0	0	0	0	0	0	0	0	0	0	0	0	0	0	0	0	0	0	0	0	0	0	0	0	0	0	0
2000	5	37	0	0	0	0	0	0	0	0	0	0	0	0	0	0	0	0	0	0	0	0	0	0	0	0	0	0	0	0
2000	5	38	0	0	0	0	0	0	0	0	0	0	0	0	0	0	0	0	0	0	0	0	0	0	0	0	0	0	0	0
2000	5	39	0	0	0	0	0	0	0	0	0	0	0	0	0	0	0	0	0	0	0	0	0	0	0	0	0	0	0	0
2000	5	40	0	0	0	0	0	0	0	0	0	0	0	0	0	0	0	0	0	0	0	0	0	0	0	0	0	0	0	0
2000	5	41	0	0	0	0	0	0	0	0	0	0	0	0	0	0	0	0	0	0	0	0	0	0	0	0	0	0	0	0
2000	5	42	0	0	0	0	0	0	0	0	0	0	0	0	0	0	0	0	0	0	0	0	0	0	0	0	0	0	0	0
2000	5	43	0	0	0	0	0	0	0	0	0	0	0	0	0	0	0	0	0	0	0	0	0	0	0	0	0	0	0	0
2000	5	44	0	0	0	0	0	0	0	0	0	0	0	0	0	0	0	0	0	0	0	0	0	0	0	0	0	0	0	0
2000	5	45	0	0	0	0	0	0	0	0	0	0	0	0	0	0	0	0	0	0	0	0	0	0	0	0	0	0	0	0
2000	5	46	0	0	0	0	0	0	0	0	0	0	0	0	0	0	0	0	0	0	0	0	0	0	0	0	0	0	0	0
2000	5	47	0	0	0	0	0	0	0	0	0	0	0	0	0	0	0	0	0	0	0	0	0	0	0	0	0	0	0	0
2000	5	48	0	0	0	0	0	0	0	0	0	0	0	0	0	0	0	0	0	0	0	0	0	0	0	0	0	0	0	0
2000	5	49	0	0	0	0	0	0	0	0	0	0	0	0	0	0	0	0	0	0	0	0	0	0	0	0	0	0	0	0
2000	5	50	0	0	0	0	0	0	0	0	0	0	0	0	0	0	0	0	0	0	0	0	0	0	0	0	0	0	0	0
2000	5	51	0	0	0	0	0	0	0	0	0	0	0	0	0	0	0	0	0	0	0	0	0	0	0	0	0	0	0	0
2000	5	52	0	0	0	0	0	0	0	0	0	0	0	0	0	0	0	0	0	0	0	0	0	0	0	0	0	0	0	0
2000	5	53	0	0	0	0	0	0	0	0	0	0	0	0	0	0	0	0	0	0	0	0	0	0	0	0	0	0	0	0
2000	5	54	0	0	0	0	0	0	0	0	0	0	0	0	0	0	0	0	0	0	0	0	0	0	0	0	0	0	0	0
2000	5	55	0	0	0	0	0	0	0	0	0	0	0	0	0	0	0	0	0	0	0	0	0	0	0	0	0	0	0	0
2000	5	56	0	0	0	0	0	0	0	0	0	0	0	0	0	0	0	0	0	0	0	0	0	0	0	0	0	0	0	0
2000	5	57	0	0	0	0	0	0	0	0	0	0	0	0	0	0	0	0	0	0	0	0	0	0	0	0	0	0	0	0
2000	5	58	0	0	0	0	0	0	0	0	0	0	0	0	0	0	0	0	0	0	0	0	0	0	0	0	0	0	0	0
2000	5	59	0	0	0	0	0	0	0	0	0	0	0	0	0	0	0	0	0	0	0	0	0	0	0	0	0	0	0	0
2000	5	60	0	0	0	0	0	0	0	0	0	0	0	0	0	0	0	0	0	0	0	0	0	0	0	0	0	0	0	0
2000	5	61	0	0	0	0	0	0	0	0	0	0	0	0	0	0	0	0	0	0	0	0	0	0	0	0	0	0	0	0
2000	5	62	0	0	0	0	0	0	0	0	0	0	0	0	0	0	0	0	0	0	0	0	0	0	0	0	0	0	0	0
2000	5	63	0	0	0	0	0	0	0	0	0	0	0	0	0	0	0	0	0	0	0	0	0	0	0	0	0	0	0	0
2000	5	64	0	0	0	0	0	0	0	0	0	0	0	0	0	0	0	0	0	0	0	0	0	0	0	0	0	0	0	0
2000	5	65	0	0	0	0	0	0	0	0	0	0	0	0	0	0	0	0	0	0	0	0	0	0	0	0	0	0	0	0
2000	5	66	0	0	0	0	0	0	0	0	0	0	0	0	0	0	0	0	0	0	0	0	0	0	0	0	0	0	0	0
2000	5	67	0	0	0	0	0	0	0	0	0	0	0	0	0	0	0	0	0	0	0	0	0	0	0	0	0	0	0	0
2000	5	68	0	0	0	0	0	0	0	0	0	0	0	0	0	0	0	0	0	0	0	0	0	0	0	0	0	0	0	0
2000	5	69	0	0	0	0	0	0	0	0	0	0	0	0	0	0	0	0	0	0	0	0	0	0	0	0	0	0	0	0
2000	5	70	0	0	0	0	0	0	0	0	0	0	0	0	0	0	0	0	0	0	0	0	0	0	0	0	0	0	0	0
2000	5	71	0	0	0	0	0	0	0	0	0	0	0	0	0	0	0	0	0	0	0	0	0	0	0	0	0	0	0	0
2000	5	72	0	0	0	0	0	0	0	0	0	0	0	0	0	0	0	0	0	0	0	0	0	0	0	0	0	0	0	0
2000	5	73	0	0	0	0	0	0	0	0	0	0	0	0	0	0	0	0	0	0	0	0	0	0	0	0	0	0	0	0
2000	5	74	0	0	0	0	0	0	0	0	0	0	0	0	0	0	0	0	0	0	0	0	0	0	0	0	0	0	0	0
2000	5	75	0	0	0	0	0	0	0	0	0	0	0	0	0	0	0	0	0	0	0	0	0	0	0	0	0	0	0	0
2000	5	76	0	0	0	0	0	0	0	0	0	0	0	0	0	0	0	0	0	0	0	0	0	0	0	0	0	0	0	0
2000	5	77	0	0	0	0	0	0	0	0	0	0	0	0	0	0	0	0	0	0	0	0	0	0	0	0	0	0	0	0
2000	5	78	0	0	0	0	0	0	0	0	0	0	0	0	0	0	0	0	0	0	0	0	0	0	0	0	0	0	0	0
2000	5	79	0	0	0	0	0	0	0	0	0	0	0	0	0	0	0	0	0	0	0	0	0	0	0	0	0	0	0	0
2000	5	80	0	0	0	0	0	0	0	0	0	0	0	0	0	0	0	0	0	0	0	0	0	0	0	0	0	0	0	0
2000	5	81	0	0	0	0	0	0	0	0	0	0	0	0	0	0	0	0	0	0	0	0	0	0	0	0	0	0	0	0
2000	5	82	0	0	0	0	0	0	0	0	0	0	0	0	0	0	0	0	0	0	0	0	0	0	0	0	0	0	0	0
2000	5	83	0	0	0	0	0	0	0	0	0	0	0	0	0	0	0	0	0	0	0	0	0	0	0	0	0	0	0	0
2000	5	84	0	0	0	0	0	0	0	0	0	0	0	0	0	0	0	0	0	0	0	0	0	0	0	0	0	0	0	0
2000	5	85	0	0	0	0	0	0	0	0	0	0	0	0	0	0	0	0	0	0	0	0	0	0	0	0	0	0	0	0
2000	5	86	0	0	0	0	0	0	0	0	0	0	0	0	0	0	0	0	0	0	0	0	0	0	0	0	0	0	0	0
2000	5	87	0	0	0	0	0	0	0	0	0	0	0	0	0	0	0	0	0	0	0	0	0	0	0	0	0	0	0	0
2000	5	88	0	0	0	0	0	0	0	0	0	0	0	0	0	0	0	0	0	0	0	0	0	0	0	0	0	0	0	0
2000	5	89	0	0	0	0	0	0	0	0	0	0	0	0	0	0	0	0	0	0	0	0	0	0	0	0	0	0	0	0
2000	5	90	0	0	0	0	0	0	0	0	0	0	0	0	0	0	0	0	0	0	0	0	0	0	0	0	0	0	0	0
2000	5	91	0	0	0	0	0	0	0	0	0	0	0	0	0	0	0	0	0	0	0	0	0	0	0	0	0	0	0	0
2000	5	92	0	0	0	0	0	0	0	0	0	0	0	0	0	0	0	0	0	0	0	0	0	0	0	0	0	0	0	0
2000	5	93	0	0	0	0	0	0	0	0	0	0	0	0	0	0	0	0	0	0	0	0	0	0	0	0	0	0	0	0
2000	5	94	0	0	0	0	0	0	0	0	0	0	0	0	0	0	0	0	0	0	0	0	0	0	0	0	0	0	0	0
2000	5	95	0	0	0	0	0	0	0	0	0	0	0	0	0	0	0	0	0	0	0	0	0	0	0	0	0	0	0	0
2000	5	96	0	0	0	0	0	0	0	0	0	0	0	0	0	0	0	0	0	0	0	0	0	0	0	0	0	0	0	0
2000	5	97	0	0	0	0	0	0	0	0	0	0	0	0	0	0	0	0	0	0	0	0	0	0	0	0	0	0	0	0
2000	5	98	0	0	0	0	0	0	0	0	0	0	0	0	0	0	0	0	0	0	0	0	0	0	0	0	0	0	0	0
2000	5	99	0	0	0	0	0	0	0	0	0	0	0	0	0	0	0	0	0	0	0	0	0	0	0	0	0	0	0	0
2000	5	100	0	0	0	0	0	0	0	0	0	0	0	0	0	0	0	0	0	0	0	0	0	0	0	0	0	0	0	0
2000	5	101	0	0	0	0	0	0	0	0	0	0	0	0	0	0	0	0	0	0	0	0	0	0	0	0	0	0	0	0
2000	5	102	0	0	0	0	0	0	0	0	0	0	0	0	0	0	0	0	0	0	0	0	0	0	0	0	0	0	0	0
2000	5	103	0	0	0	0	0	0	0	0	0	0	0	0	0	0	0	0	0	0	0	0	0	0	0	0	0	0	0	0
2000	5	104	0	0	0	0	0	0	0	0	0	0	0	0	0	0	0	0	0	0	0	0	0	0	0	0	0	0	0	0
2000	5	105	0	0	0	0	0	0	0	0	0	0	0	0	0	0	0	0	0	0	0	0	0	0	0	0	0	0	0	0
2000	5	106	0	0	0	0	0	0	0	0	0	0	0	0	0	0	0	0	0	0	0	0	0	0	0	0	0	0	0	0
2000	5	107	0	0	0	0	0	0	0	0	0	0	0	0	0	0	0	0	0	0	0	0	0	0	0	0	0	0	0	0
2000	5	108	0	0	0	0	0	0	0	0	0	0	0	0	0	0	0	0	0	0	0	0	0	0	0	0	0	0	0	0
2000	5	109	0	0	0	0	0	0	0	0	0	0	0	0	0	0	0	0	0	0	0	0	0	0	0	0	0	0	0	0
2000	5	110	0	0	0	0	0	0	0	0	0	0	0	0	0	0	0	0	0	0	0	0	0	0	0	0	0	0	0	0
2000	5	111	0	0	0	0	0	0	0	0	0	0	0	0	0	0	0	0	0	0	0	0	0	0	0	0	0	0	0	0
2000	5	112	0	0	0	0	0	0	0	0	0	0	0	0	0	0	0	0	0	0	0	0	0	0	0	0	0	0	0	0
2000	5	113	0	0	0	0	0	0	0	0	0	0	0	0	0	0	0	0	0	0	0	0	0	0	0	0	0	0	0	0
2000	5	114	0	0	0	0	0	0	0	0	0	0	0	0	0	0	0	0	0	0	0	0	0	0	0	0	0	0	0	0
2000	5	115	0	0	0	0	0	0	0	0	0	0	0	0	0	0	0	0	0	0	0	0	0	0	0	0	0	0	0	0
2000	5	116	0	0	0	0	0	0	0	0	0	0	0	0	0	0	0	0	0	0	0	0	0	0	0	0	0	0	0	0
2000	5	117	0	0	0	0	0	0	0	0	0	0	0	0	0	0	0	0	0	0	0	0	0	0	0	0	0	0	0	0
2000	5	118	0	0	0	0	0	0	0	0	0	0	0	0	0	0	0	0	0	0	0	0	0	0	0	0	0	0	0	0
2000	5	119	0	0	0	0	0	0	0	0	0	0	0	0	0	0	0	0	0	0	0	0	0	0	0	0	0	0	0	0
2000	5	120	0	0	0	0	0	0	0	0	0	0	0	0	0	0	0	0	0	0	0	0	0	0	0	0	0	0	0	0
2000	5	121	0	0	0	0	0	0	0	0	0	0	0	0	0	0	0	0	0	0	0	0	0	0	0	0	0	0	0	0
2000	5	122	0	0	0	0	0	0	0	0	0	0	0	0	0	0	0	0	0	0	0	0	0	0	0	0	0	0	0	0
2000	5	123	0	0	0	0	0	0	0	0	0	0	0	0	0	0	0	0	0	0	0	0	0	0	0	0	0	0	0	0
2000	5	124	0	0	0	0	0	0	0	0	0	0	0	0	0	0	0	0	0	0	0	0	0	0	0	0	0	0	0	0
2000	5	125	0	0	0	0	0	0	0	0	0	0	0	0	0	0	0	0	0	0	0	0	0	0	0	0	0	0	0	0
2000	5	126	0	0	0	0	0	0	0	0	0	0	0	0	0	0	0	0	0	0	0	0	0	0	0	0	0	0	0	0
2000	5	127	0	0	0	0	0	0	0	0	0	0	0	0	0	0	0	0	0	0	0	0	0	0	0	0	0	0	0	0
2000	5	128	0	0	0	0	0	0	0	0	0	0	0	0	0	0	0	0	0	0	0	0	0	0	0	0	0	0	0	0
2000	5	129	0	0	0	0	0	0	0	0	0	0	0	0	0	0	0	0	0	0	0	0	0	0	0	0	0	0	0	0
2000	5	130	0	0	0	0	0	0	0	0	0	0	0	0	0	0	0	0	0	0	0	0	0	0	0	0	0	0	0	0
2000	5	131	0	0	0	0	0	0	0	0	0	0	0	0	0	0	0	0	0	0	0	0	0	0	0	0	0	0	0	0
2000	5	132	0	0	0	0	0	0	0	0	0	0	0	0	0	0	0	0	0	0	0	0	0	0	0	0	0	0	0	0
2000	5	133	0	0	0	0	0	0	0	0	0	0	0	0	0	0	0	0	0	0	0	0	0	0	0	0	0	0	0	0
2000	5	134	0	0	0	0	0	0	0	0	0	0	0	0	0	0	0	0	0	0	0	0	0	0	0	0	0	0	0	0
2000	5	135	0	0	0	0	0	0	0	0	0	0	0	0	0	0	0	0	0	0	0	0	0	0	0	0	0	0	0	0
2000	5	136	0	0	0	0	0	0	0	0	0	0	0	0	0	0	0	0	0	0	0	0	0	0	0	0	0	0	0	0
2000	5	137	0	0	0	0	0	0	0	0	0	0	0	0	0	0	0	0	0	0	0	0	0	0	0	0	0	0	0	0
2000	5	138	0	0	0	0	0	0	0	0	0	0	0	0	0	0	0	0	0	0	0	0	0	0	0	0	0	0	0	0
2000	5	139	0	0	0	0	0	0	0	0	0	0	0	0	0	0	0	0	0	0	0	0	0	0	0	0	0	0	0	0
2000	5	140	0	0	0	0	0	0	0	0	0	0	0	0	0	0	0	0	0	0	0	0	0	0	0	0	0	0	0	0
2000	5	141	0	0	0	0	0	0	0	0	0	0	0	0	0	0	0	0	0	0	0	0	0	0	0	0	0	0	0	0
2000	5	142	0	0	0	0	0	0	0	0	0	0	0	0	0	0	0	0	0	0	0	0	0	0	0	0	0	0	0	0
2000	5	143	0	0	0	0	0	0	0	0	0	0	0	0	0	0	0	0	0	0	0	0	0	0	0	0	0	0	0	0
2000	5	144	0	0	0	0	0	0	0	0	0	0	0	0	0	0	0	0	0	0	0	0	0	0	0	0	0	0	0	0
2000	5	145	0	0	0	0	0	0	0	0	0	0	0	0	0	0	0	0	0	0	0	0	0	0	0	0	0	0	0	0
2000	5	146	0	0	0	0	0	0	0	0	0	0	0	0	0	0	0	0	0	0	0	0	0	0	0	0	0	0	0	0
2000	5	147	0	0	0	0	0	0	0	0	0	0	0	0	0	0	0	0	0	0	0	0	0	0	0	0	0	0	0	0
2000	5	148	0	0	0	0	0	0	0	0	0	0	0	0	0	0	0	0	0	0	0	0	0	0	0	0	0	0	0	0
2000	5	149	0	0	0	0	0	0	0	0	0	0	0	0	0	0	0	0	0	0	0	0	0	0	0	0	0	0	0	0
2000	5	150	0	0	0	0	0	0	0	0	0	0	0	0	0	0	0	0	0	0	0	0	0	0	0	0	0	0	0	0
2000	5	151	0	0	0	0	0	0	0	0	0	0	0	0	0	0	0	0	0	0	0	0	0	0	0	0	0	0	0	0
2000	5	152	0	0	0	0	0	0	0	0	0	0	0	0	0	0	0	0	0	0	0	0	0	0	0	0	0	0	0	0
2000	5	153	0	0	0	0	0	0	0	0	0	0	0	0	0	0	0	0	0	0	0	0	0	0	0	0	0	0	0	0
2000	5	154	0	0	0	0	0	0	0	0	0	0	0	0	0	0	0	0	0	0	0	0	0	0	0	0	0	0	0	0
2000	5	155	0	0	0	0	0	0	0	0	0	0	0	0	0	0	0	0	0	0	0	0	0	0	0	0	0	0	0	0
2000	5	156	0	0	0	0	0	0	0	0	0	0	0	0	0	0	0	0	0	0	0	0	0	0	0	0	0	0	0	0
2000	5	157	0	0	0	0	0	0	0	0	0	0	0	0	0	0	0	0	0	0	0	0	0	0	0	0	0	0	0	0
2000	5	158	0	0	0	0	0	0	0	0	0	0	0	0	0	0	0	0	0	0	0	0	0	0	0	0	0	0	0	0
2000	5	159	0	0	0	0	0	0	0	0	0	0	0	0	0	0	0	0	0	0	0	0	0	0	0	0	0	0	0	0
2000	5	160	0	0	0	0	0	0	0	0	0	0	0	0	0	0	0	0	0	0	0	0	0	0	0	0	0	0	0	0
2000	5	161	0	0	0	0	0	0	0	0	0	0	0	0	0	0	0	0	0	0	0	0	0	0	0	0	0	0	0	0
2000	5	162	0	0	0	0	0	0	0	0	0	0	0	0	0	0	0	0	0	0	0	0	0	0	0	0	0	0	0	0
2000	5	163	0	0	0	0	0	0	0	0	0	0	0	0	0	0	0	0	0	0	0	0	0	0	0	0	0	0	0	0
2000	5	164	0	0	0	0	0	0	0	0	0	0	0	0	0	0	0	0	0	0	0	0	0	0	0	0	0	0	0	0
2000	5	165	0	0	0	0	0	0	0	0	0	0	0	0	0	0	0	0	0	0	0	0	0	0	0	0	0	0	0	0
2000	5	166	0	0	0	0	0	0	0	0	0	0	0	0	0	0	0	0	0	0	0	0	0	0	0	0	0	0	0	0
2000	5	167	0	0	0	0	0	0	0	0	0	0	0	0	0	0	0	0	0	0	0	0	0	0	0	0	0	0	0	0
2000	5	168	0	0	0	0	0	0	0	0	0	0	0	0	0	0	0	0	0	0	0	0	0	0	0	0	0	0	0	0
2000	5	169	0	0	0	0	0	0	0	0	0	0	0	0	0	0	0	0	0	0	0	0	0	0	0	0	0	0	0	0
2000	5	170	0	0	0	0	0	0	0	0	0	0	0	0	0	0	0	0	0	0	0	0	0	0	0	0	0	0	0	0
2000	5	171	0	0	0	0	0	0	0	0	0	0	0	0	0	0	0	0	0	0	0	0	0	0	0	0	0	0	0	0
2000	5	172	0	0	0	0	0	0	0	0	0	0	0	0	0	0	0	0	0	0	0	0	0	0	0	0	0	0	0	0
2000	5	173	0	0	0	0	0	0	0	0	0	0	0	0	0	0	0	0	0	0	0	0	0	0	0	0	0	0	0	0
2000	5	174	0	0	0	0	0	0	0	0	0	0	0	0	0	0	0	0	0	0	0	0	0	0	0	0	0	0	0	0
2000	5	175	0	0	0	0	0	0	0	0	0	0	0	0	0	0	0	0	0	0	0	0	0	0	0	0	0	0	0	0
2000	5	176	0	0	0	0	0	0	0	0	0	0	0	0	0	0	0	0	0	0	0	0	0	0	0	0	0	0	0	0
2000	5	177	0	0	0	0	0	0	0	0	0	0	0	0	0	0	0	0	0	0	0	0	0	0	0	0	0	0	0	0
2000	5	178	0	0	0	0	0	0	0	0	0	0	0	0	0	0	0	0	0	0	0	0	0	0	0	0	0	0	0	0
2000	5	179	0	0	0	0	0	0	0	0	0	0	0	0	0	0	0	0	0	0	0	0	0	0	0	0	0	0	0	0
2000	5	180	0	0	0	0	0	0	0	0	0	0	0	0	0	0	0	0	0	0	0	0	0	0	0	0	0	0	0	0
2000	5	181	0	0	0	0	0	0	0	0	0	0	0	0	0	0	0	0	0	0	0	0	0	0	0	0	0	0	0	0
2000	5	182	0	0	0	0	0	0	0	0	0	0	0	0	0	0	0	0	0	0	0	0	0	0	0	0	0	0	0	0
2000	5	183	0	0	0	0	0	0	0	0	0	0	0	0	0	0	0	0	0	0	0	0	0	0	0	0	0	0	0	0
2000	5	184	0	0	0	0	0	0	0	0	0	0	0	0	0	0	0	0	0	0	0	0	0	0	0	0	0	0	0	0
2000	5	185	0	0	0	0	0	0	0	0	0	0	0	0	0	0	0	0	0	0	0	0	0	0	0	0	0	0	0	0
2000	5	186	0	0	0	0	0	0	0	0	0	0	0	0	0	0	0	0	0	0	0	0	0	0	0	0	0	0	0	0
2000	5	187	0	0	0	0	0	0	0	0	0	0	0	0	0	0	0	0	0	0	0	0	0	0	0	0	0	0	0	0
2000	5	188	0	0	0	0	0	0	0	0	0	0	0	0	0	0	0	0	0	0	0	0	0	0	0	0	0	0	0	0
2000	5	189	0	0	0	0	0	0	0	0	0	0	0	0	0	0	0	0	0	0	0	0	0	0	0	0	0	0	0	0
2000	5	190	0	0	0	0	0	0	0	0	0	0	0	0	0	0	0	0	0	0	0	0	0	0	0	0	0	0	0	0
2000	5	191	0	0	0	0	0	0	0	0	0	0	0	0	0	0	0	0	0	0	0	0	0	0	0	0	0	0	0	0
2000	5	192	0	0	0	0	0	0	0	0	0	0	0	0	0	0	0	0	0	0	0	0	0	0	0	0	0	0	0	0
2000	5	193	0	0	0	0	0	0	0	0	0	0	0	0	0	0	0	0	0	0	0	0	0	0	0	0	0	0	0	0
2000	5	194	0	0	0	0	0	0	0	0	0	0	0	0	0	0	0	0	0	0	0	0	0	0	0	0	0	0	0	0
2000	5	195	0	0	0	0	0	0	0	0	0	0	0	0	0	0	0	0	0	0	0	0	0	0	0	0	0	0	0	0
2000	5	196	0	0	0	0	0	0	0	0	0	0	0	0	0	0	0	0	0	0	0	0	0	0	0	0	0	0	0	0
2000	5	197	0	0	0	0	0	0	0	0	0	0	0	0	0	0	0	0	0	0	0	0	0	0	0	0	0	0	0	0
2000	5	198	0	0	0	0	0	0	0	0	0	0	0	0	0	0	0	0	0	0	0	0	0	0	0	0	0	0	0	0
2000	5	199	0	0	0	0	0	0	0	0	0	0	0	0	0	0	0	0	0	0	0	0	0	0	0	0	0	0	0	0
2000	5	200	0	0	0	0	0	0	0	0	0	0	0	0	0	0	0	0	0	0	0	0	0	0	0	0	0	0	0	0
2000	5	201	0	0	0	0	0	0	0	0	0	0	0	0	0	0	0	0	0	0	0	0	0	0	0	0	0	0	0	0
2000	6	1	0	0	0	0	0	0	0	0	0	0	0	0	0	0	0	0	0	0	0	0	0	0	0	0	0	0	0	0
2000	6	2	0	0	0	0	0	0	0	0	0	0	0	0	0	0	0	0	0	0	0	0	0	0	0	0	0	0	0	0
2000	6	3	0	0	0	0	0	0	0	0	0	0	0	0	0	0	0	0	0	0	0	0	0	0	0	0	0	0	0	0
2000	6	4	0	0	0	0	0	0	0	0	0	0	0	0	0	0	0	0	0	0	0	0	0	0	0	0	0	0	0	0
2000	6	5	0	0	0	0	0	0	0	0	0	0	0	0	0	0	0	0	0	0	0	0	0	0	0	0	0	0	0	0
2000	6	6	0	0	0	0	0	0	0	0	0	0	0	0	0	0	0	0	0	0	0	0	0	0	0	0	0	0	0	0
2000	6	7	0	0	0	0	0	0	0	0	0	0	0	0	0	0	0	0	0	0	0	0	0	0	0	0	0	0	0	0
2000	6	8	0	0	0	0	0	0	0	0	0	0	0	0	0	0	0	0	0	0	0	0	0	0	0	0	0	0	0	0
2000	6	9	0	0	0	0	0	0	0	0	0	0	0	0	0	0	0	0	0	0	0	0	0	0	0	0	0	0	0	0
2000	6	10	0	0	0	0	0	0	0	0	0	0	0	0	0	0	0	0	0	0	0	0	0	0	0	0	0	0	0	0
2000	6	11	0	0	0	0	0	0	0	0	0	0	0	0	0	0	0	0	0	0	0	0	0	0	0	0	0	0	0	0
2000	6	12	0	0	0	0	0	0	0	0	0	0	0	0	0	0	0	0	0	0	0	0	0	0	0	0	0	0	0	0
2000	6	13	0	0	0	0	0	0	0	0	0	0	0	0	0	0	0	0	0	0	0	0	0	0	0	0	0	0	0	0
2000	6	14	0	0	0	0	0	0	0	0	0	0	0	0	0	0	0	0	0	0	0	0	0	0	0	0	0	0	0	0
2000	6	15	0	0	0	0	0	0	0	0	0	0	0	0	0	0	0	0	0	0	0	0	0	0	0	0	0	0	0	0
2000	6	16	0	0	0	0	0	0	0	0	0	0	0	0	0	0	0	0	0	0	0	0	0	0	0	0	0	0	0	0
2000	6	17	0	0	0	0	0	0	0	0	0	0	0	0	0	0	0	0	0	0	0	0	0	0	0	0	0	0	0	0
2000	6	18	0	0	0	0	0	0	0	0	0	0	0	0	0	0	0	0	0	0	0	0	0	0	0	0	0	0	0	0
2000	6	19	0	0	0	0	0	0	0	0	0	0	0	0	0	0	0	0	0	0	0	0	0	0	0	0	0	0	0	0
2000	6	20	0	0	0	0	0	0	0	0	0	0	0	0	0	0	0	0	0	0	0	0	0	0	0	0	0	0	0	0
2000	6	21	0	0	0	0	0	0	0	0	0	0	0	0	0	0	0	0	0	0	0	0	0	0	0	0	0	0	0	0
2000	6	22	0	0	0	0	0	0	0	0	0	0	0	0	0	0	0	0	0	0	0	0	0	0	0	0	0	0	0	0
2000	6	23	0	0	0	0	0	0	0	0	0	0	0	0	0	0	0	0	0	0	0	0	0	0	0	0	0	0	0	0
2000	6	24	0	0	0	0	0	0	0	0	0	0	0	0	0	0	0	0	0	0	0	0	0	0	0	0	0	0	0	0
2000	6	25	0	0	0	0	0	0	0	0	0	0	0	0	0	0	0	0	0	0	0	0	0	0	0	0	0	0	0	0
2000	6	26	0	0	0	0	0	0	0	0	0	0	0	0	0	0	0	0	0	0	0	0	0	0	0	0	0	0	0	0
2000	6	27	0	0	0	0	0	0	0	0	0	0	0	0	0	0	0	0	0	0	0	0	0	0	0	0	0	0	0	0
2000	6	28	0	0	0	0	0	0	0	0	0	0	0	0	0	0	0	0	0	0	0	0	0	0	0	0	0	0	0	0
2000	6	29	0	0	0	0	0	0	0	0	0	0	0	0	0	0	0	0	0	0	0	0	0	0	0	0	0	0	0	0
2000	6	30	0	0	0	0	0	0	0	0	0	0	0	0	0	0	0	0	0	0	0	0	0	0	0	0	0	0	0	0
2000	6	31	0	0	0	0	0	0	0	0	0	0	0	0	0	0	0	0	0	0	0	0	0	0	0	0	0	0	0	0
2000	6	32	0	0	0	0	0	0	0	0	0	0	0	0	0	0	0	0	0	0	0	0	0	0	0	0	0	0	0	0
2000	6	33	0	0	0	0	0	0	0	0	0	0	0	0	0	0	0	0	0	0	0	0	0	0	0	0	0	0	0	0
2000	6	34	0	0	0	0	0	0	0	0	0	0	0	0	0	0	0	0	0	0	0	0	0	0	0	0	0	0	0	0
2000	6	35	0	0	0	0	0	0	0	0	0	0	0	0	0	0	0	0	0	0	0	0	0	0	0	0	0	0	0	0
2000	6	36	0	0	0	0	0	0	0	0	0	0	0	0	0	0	0	0	0	0	0	0	0	0	0	0	0	0	0	0
2000	6	37	0	0	0	0	0	0	0	0	0	0	0	0	0	0	0	0	0	0	0	0	0	0	0	0	0	0	0	0
2000	6	38	0	0	0	0	0	0	0	0	0	0	0	0	0	0	0	0	0	0	0	0	0	0	0	0	0	0	0	0
2000	6	39	0	0	0	0	0	0	0	0	0	0	0	0	0	0	0	0	0	0	0	0	0	0	0	0	0	0	0	0
2000	6	40	0	0	0	0	0	0	0	0	0	0	0	0	0	0	0	0	0	0	0	0	0	0	0	0	0	0	0	0
2000	6	41	0	0	0	0	0	0	0	0	0	0	0	0	0	0	0	0	0	0	0	0	0	0	0	0	0	0	0	0
2000	6	42	0	0	0	0	0	0	0	0	0	0	0	0	0	0	0	0	0	0	0	0	0	0	0	0	0	0	0	0
2000	6	43	0	0	0	0	0	0	0	0	0	0	0	0	0	0	0	0	0	0	0	0	0	0	0	0	0	0	0	0
2000	6	44	0	0	0	0	0	0	0	0	0	0	0	0	0	0	0	0	0	0	0	0	0	0	0	0	0	0	0	0
2000	6	45	0	0	0	0	0	0	0	0	0	0	0	0	0	0	0	0	0	0	0	0	0	0	0	0	0	0	0	0
2000	6	46	0	0	0	0	0	0	0	0	0	0	0	0	0	0	0	0	0	0	0	0	0	0	0	0	0	0	0	0
2000	6	47	0	0	0	0	0	0	0	0	0	0	0	0	0	0	0	0	0	0	0	0	0	0	0	0	0	0	0	0
2000	6	48	0	0	0	0	0	0	0	0	0	0	0	0	0	0	0	0	0	0	0	0	0	0	0	0	0	0	0	0
2000	6	49	0	0	0	0	0	0	0	0	0	0	0	0	0	0	0	0	0	0	0	0	0	0	0	0	0	0	0	0
2000	6	50	0	0	0	0	0	0	0	0	0	0	0	0	0	0	0	0	0	0	0	0	0	0	0	0	0	0	0	0
2000	6	51	0	0	0	0	0	0	0	0	0	0	0	0	0	0	0	0	0	0	0	0	0	0	0	0	0	0	0	0
2000	6	52	0	0	0	0	0	0	0	0	0	0	0	0	0	0	0	0	0	0	0	0	0	0	0	0	0	0	0	0
2000	6	53	0	0	0	0	0	0	0	0	0	0	0	0	0	0	0	0	0	0	0	0	0	0	0	0	0	0	0	0
2000	6	54	0	0	0	0	0	0	0	0	0	0	0	0	0	0	0	0	0	0	0	0	0	0	0	0	0	0	0	0
2000	6	55	0	0	0	0	0	0	0	0	0	0	0	0	0	0	0	0	0	0	0	0	0	0	0	0	0	0	0	0
2000	6	56	0	0	0	0	0	0	0	0	0	0	0	0	0	0	0	0	0	0	0	0	0	0	0	0	0	0	0	0
2000	6	57	0	0	0	0	0	0	0	0	0	0	0	0	0	0	0	0	0	0	0	0	0	0	0	0	0	0	0	0
2000	6	58	0	0	0	0	0	0	0	0	0	0	0	0	0	0	0	0	0	0	0	0	0	0	0	0	0	0	0	0
2000	6	59	0	0	0	0	0	0	0	0	0	0	0	0	0	0	0	0	0	0	0	0	0	0	0	0	0	0	0	0
2000	6	60	0	0	0	0	0	0	0	0	0	0	0	0	0	0	0	0	0	0	0	0	0	0	0	0	0	0	0	0
2000	6	61	0	0	0	0	0	0	0	0	0	0	0	0	0	0	0	0	0	0	0	0	0	0	0	0	0	0	0	0
2000	6	62	0	0	0	0	0	0	0	0	0	0	0	0	0	0	0	0	0	0	0	0	0	0	0	0	0	0	0	0
2000	6	63	0	0	0	0	0	0	0	0	0	0	0	0	0	0	0	0	0	0	0	0	0	0	0	0	0	0	0	0
2000	6	64	0	0	0	0	0	0	0	0	0	0	0	0	0	0	0	0	0	0	0	0	0	0	0	0	0	0	0	0
2000	6	65	0	0	0	0	0	0	0	0	0	0	0	0	0	0	0	0	0	0	0	0	0	0	0	0	0	0	0	0
2000	6	66	0	0	0	0	0	0	0	0	0	0	0	0	0	0	0	0	0	0	0	0	0	0	0	0	0	0	0	0
2000	6	67	0	0	0	0	0	0	0	0	0	0	0	0	0	0	0	0	0	0	0	0	0	0	0	0	0	0	0	0
2000	6	68	0	0	0	0	0	0	0	0	0	0	0	0	0	0	0	0	0	0	0	0	0	0	0	0	0	0	0	0
2000	6	69	0	0	0	0	0	0	0	0	0	0	0	0	0	0	0	0	0	0	0	0	0	0	0	0	0	0	0	0
2000	6	70	0	0	0	0	0	0	0	0	0	0	0	0	0	0	0	0	0	0	0	0	0	0	0	0	0	0	0	0
2000	6	71	0	0	0	0	0	0	0	0	0	0	0	0	0	0	0	0	0	0	0	0	0	0	0	0	0	0	0	0
2000	6	72	0	0	0	0	0	0	0	0	0	0	0	0	0	0	0	0	0	0	0	0	0	0	0	0	0	0	0	0
2000	6	73	0	0	0	0	0	0	0	0	0	0	0	0	0	0	0	0	0	0	0	0	0	0	0	0	0	0	0	0
2000	6	74	0	0	0	0	0	0	0	0	0	0	0	0	0	0	0	0	0	0	0	0	0	0	0	0	0	0	0	0
2000	6	75	0	0	0	0	0	0	0	0	0	0	0	0	0	0	0	0	0	0	0	0	0	0	0	0	0	0	0	0
2000	6	76	0	0	0	0	0	0	0	0	0	0	0	0	0	0	0	0	0	0	0	0	0	0	0	0	0	0	0	0
2000	6	77	0	0	0	0	0	0	0	0	0	0	0	0	0	0	0	0	0	0	0	0	0	0	0	0	0	0	0	0
2000	6	78	0	0	0	0	0	0	0	0	0	0	0	0	0	0	0	0	0	0	0	0	0	0	0	0	0	0	0	0
2000	6	79	0	0	0	0	0	0	0	0	0	0	0	0	0	0	0	0	0	0	0	0	0	0	0	0	0	0	0	0
2000	6	80	0	0	0	0	0	0	0	0	0	0	0	0	0	0	0	0	0	0	0	0	0	0	0	0	0	0	0	0
2000	6	81	0	0	0	0	0	0	0	0	0	0	0	0	0	0	0	0	0	0	0	0	0	0	0	0	0	0	0	0
2000	6	82	0	0	0	0	0	0	0	0	0	0	0	0	0	0	0	0	0	0	0	0	0	0	0	0	0	0	0	0
2000	6	83	0	0	0	0	0	0	0	0	0	0	0	0	0	0	0	0	0	0	0	0	0	0	0	0	0	0	0	0
2000	6	84	0	0	0	0	0	0	0	0	0	0	0	0	0	0	0	0	0	0	0	0	0	0	0	0	0	0	0	0
2000	6	85	0	0	0	0	0	0	0	0	0	0	0	0	0	0	0	0	0	0	0	0	0	0	0	0	0	0	0	0
2000	6	86	0	0	0	0	0	0	0	0	0	0	0	0	0	0	0	0	0	0	0	0	0	0	0	0	0	0	0	0
2000	6	87	0	0	0	0	0	0	0	0	0	0	0	0	0	0	0	0	0	0	0	0	0	0	0	0	0	0	0	0
2000	6	88	0	0	0	0	0	0	0	0	0	0	0	0	0	0	0	0	0	0	0	0	0	0	0	0	0	0	0	0
2000	6	89	0	0	0	0	0	0	0	0	0	0	0	0	0	0	0	0	0	0	0	0	0	0	0	0	0	0	0	0
2000	6	90	0	0	0	0	0	0	0	0	0	0	0	0	0	0	0	0	0	0	0	0	0	0	0	0	0	0	0	0
2000	6	91	0	0	0	0	0	0	0	0	0	0	0	0	0	0	0	0	0	0	0	0	0	0	0	0	0	0	0	0
2000	6	92	0	0	0	0	0	0	0	0	0	0	0	0	0	0	0	0	0	0	0	0	0	0	0	0	0	0	0	0
2000	6	93	0	0	0	0	0	0	0	0	0	0	0	0	0	0	0	0	0	0	0	0	0	0	0	0	0	0	0	0
2000	6	94	0	0	0	0	0	0	0	0	0	0	0	0	0	0	0	0	0	0	0	0	0	0	0	0	0	0	0	0
2000	6	95	0	0	0	0	0	0	0	0	0	0	0	0	0	0	0	0	0	0	0	0	0	0	0	0	0	0	0	0
2000	6	96	0	0	0	0	0	0	0	0	0	0	0	0	0	0	0	0	0	0	0	0	0	0	0	0	0	0	0	0
2000	6	97	0	0	0	0	0	0	0	0	0	0	0	0	0	0	0	0	0	0	0	0	0	0	0	0	0	0	0	0
2000	6	98	0	0	0	0	0	0	0	0	0	0	0	0	0	0	0	0	0	0	0	0	0	0	0	0	0	0	0	0
2000	6	99	0	0	0	0	0	0	0	0	0	0	0	0	0	0	0	0	0	0	0	0	0	0	0	0	0	0	0	0
2000	6	100	0	0	0	0	0	0	0	0	0	0	0	0	0	0	0	0	0	0	0	0	0	0	0	0	0	0	0	0
2000	6	101	0	0	0	0	0	0	0	0	0	0	0	0	0	0	0	0	0	0	0	0	0	0	0	0	0	0	0	0
2000	6	102	0	0	0	0	0	0	0	0	0	0	0	0	0	0	0	0	0	0	0	0	0	0	0	0	0	0	0	0
2000	6	103	0	0	0	0	0	0	0	0	0	0	0	0	0	0	0	0	0	0	0	0	0	0	0	0	0	0	0	0
2000	6	104	0	0	0	0	0	0	0	0	0	0	0	0	0	0	0	0	0	0	0	0	0	0	0	0	0	0	0	0
2000	6	105	0	0	0	0	0	0	0	0	0	0	0	0	0	0	0	0	0	0	0	0	0	0	0	0	0	0	0	0
2000	6	106	0	0	0	0	0	0	0	0	0	0	0	0	0	0	0	0	0	0	0	0	0	0	0	0	0	0	0	0
2000	6	107	0	0	0	0	0	0	0	0	0	0	0	0	0	0	0	0	0	0	0	0	0	0	0	0	0	0	0	0
2000	6	108	0	0	0	0	0	0	0	0	0	0	0	0	0	0	0	0	0	0	0	0	0	0	0	0	0	0	0	0
2000	6	109	0	0	0	0	0	0	0	0	0	0	0	0	0	0	0	0	0	0	0	0	0	0	0	0	0	0	0	0
2000	6	110	0	0	0	0	0	0	0	0	0	0	0	0	0	0	0	0	0	0	0	0	0	0	0	0	0	0	0	0
2000	6	111	0	0	0	0	0	0	0	0	0	0	0	0	0	0	0	0	0	0	0	0	0	0	0	0	0	0	0	0
2000	6	112	0	0	0	0	0	0	0	0	0	0	0	0	0	0	0	0	0	0	0	0	0	0	0	0	0	0	0	0
2000	6	113	0	0	0	0	0	0	0	0	0	0	0	0	0	0	0	0	0	0	0	0	0	0	0	0	0	0	0	0
2000	6	114	0	0	0	0	0	0	0	0	0	0	0	0	0	0	0	0	0	0	0	0	0	0	0	0	0	0	0	0
2000	6	115	0	0	0	0	0	0	0	0	0	0	0	0	0	0	0	0	0	0	0	0	0	0	0	0	0	0	0	0
2000	6	116	0	0	0	0	0	0	0	0	0	0	0	0	0	0	0	0	0	0	0	0	0	0	0	0	0	0	0	0
2000	6	117	0	0	0	0	0	0	0	0	0	0	0	0	0	0	0	0	0	0	0	0	0	0	0	0	0	0	0	0
2000	6	118	0	0	0	0	0	0	0	0	0	0	0	0	0	0	0	0	0	0	0	0	0	0	0	0	0	0	0	0
2000	6	119	0	0	0	0	0	0	0	0	0	0	0	0	0	0	0	0	0	0	0	0	0	0	0	0	0	0	0	0
2000	6	120	0	0	0	0	0	0	0	0	0	0	0	0	0	0	0	0	0	0	0	0	0	0	0	0	0	0	0	0
2000	6	121	0	0	0	0	0	0	0	0	0	0	0	0	0	0	0	0	0	0	0	0	0	0	0	0	0	0	0	0
2000	6	122	0	0	0	0	0	0	0	0	0	0	0	0	0	0	0	0	0	0	0	0	0	0	0	0	0	0	0	0
2000	6	123	0	0	0	0	0	0	0	0	0	0	0	0	0	0	0	0	0	0	0	0	0	0	0	0	0	0	0	0
2000	6	124	0	0	0	0	0	0	0	0	0	0	0	0	0	0	0	0	0	0	0	0	0	0	0	0	0	0	0	0
2000	6	125	0	0	0	0	0	0	0	0	0	0	0	0	0	0	0	0	0	0	0	0	0	0	0	0	0	0	0	0
2000	6	126	0	0	0	0	0	0	0	0	0	0	0	0	0	0	0	0	0	0	0	0	0	0	0	0	0	0	0	0
2000	6	127	0	0	0	0	0	0	0	0	0	0	0	0	0	0	0	0	0	0	0	0	0	0	0	0	0	0	0	0
2000	6	128	0	0	0	0	0	0	0	0	0	0	0	0	0	0	0	0	0	0	0	0	0	0	0	0	0	0	0	0
2000	6	129	0	0	0	0	0	0	0	0	0	0	0	0	0	0	0	0	0	0	0	0	0	0	0	0	0	0	0	0
2000	6	130	0	0	0	0	0	0	0	0	0	0	0	0	0	0	0	0	0	0	0	0	0	0	0	0	0	0	0	0
2000	6	131	0	0	0	0	0	0	0	0	0	0	0	0	0	0	0	0	0	0	0	0	0	0	0	0	0	0	0	0
2000	6	132	0	0	0	0	0	0	0	0	0	0	0	0	0	0	0	0	0	0	0	0	0	0	0	0	0	0	0	0
2000	6	133	0	0	0	0	0	0	0	0	0	0	0	0	0	0	0	0	0	0	0	0	0	0	0	0	0	0	0	0
2000	6	134	0	0	0	0	0	0	0	0	0	0	0	0	0	0	0	0	0	0	0	0	0	0	0	0	0	0	0	0
2000	6	135	0	0	0	0	0	0	0	0	0	0	0	0	0	0	0	0	0	0	0	0	0	0	0	0	0	0	0	0
2000	6	136	0	0	0	0	0	0	0	0	0	0	0	0	0	0	0	0	0	0	0	0	0	0	0	0	0	0	0	0
2000	6	137	0	0	0	0	0	0	0	0	0	0	0	0	0	0	0	0	0	0	0	0	0	0	0	0	0	0	0	0
2000	6	138	0	0	0	0	0	0	0	0	0	0	0	0	0	0	0	0	0	0	0	0	0	0	0	0	0	0	0	0
2000	6	139	0	0	0	0	0	0	0	0	0	0	0	0	0	0	0	0	0	0	0	0	0	0	0	0	0	0	0	0
2000	6	140	0	0	0	0	0	0	0	0	0	0	0	0	0	0	0	0	0	0	0	0	0	0	0	0	0	0	0	0
2000	6	141	0	0	0	0	0	0	0	0	0	0	0	0	0	0	0	0	0	0	0	0	0	0	0	0	0	0	0	0
2000	6	142	0	0	0	0	0	0	0	0	0	0	0	0	0	0	0	0	0	0	0	0	0	0	0	0	0	0	0	0
2000	6	143	0	0	0	0	0	0	0	0	0	0	0	0	0	0	0	0	0	0	0	0	0	0	0	0	0	0	0	0
2000	6	144	0	0	0	0	0	0	0	0	0	0	0	0	0	0	0	0	0	0	0	0	0	0	0	0	0	0	0	0
2000	6	145	0	0	0	0	0	0	0	0	0	0	0	0	0	0	0	0	0	0	0	0	0	0	0	0	0	0	0	0
2000	6	146	0	0	0	0	0	0	0	0	0	0	0	0	0	0	0	0	0	0	0	0	0	0	0	0	0	0	0	0
2000	6	147	0	0	0	0	0	0	0	0	0	0	0	0	0	0	0	0	0	0	0	0	0	0	0	0	0	0	0	0
2000	6	148	0	0	0	0	0	0	0	0	0	0	0	0	0	0	0	0	0	0	0	0	0	0	0	0	0	0	0	0
2000	6	149	0	0	0	0	0	0	0	0	0	0	0	0	0	0	0	0	0	0	0	0	0	0	0	0	0	0	0	0
2000	6	150	0	0	0	0	0	0	0	0	0	0	0	0	0	0	0	0	0	0	0	0	0	0	0	0	0	0	0	0
2000	6	151	0	0	0	0	0	0	0	0	0	0	0	0	0	0	0	0	0	0	0	0	0	0	0	0	0	0	0	0
2000	6	152	0	0	0	0	0	0	0	0	0	0	0	0	0	0	0	0	0	0	0	0	0	0	0	0	0	0	0	0
2000	6	153	0	0	0	0	0	0	0	0	0	0	0	0	0	0	0	0	0	0	0	0	0	0	0	0	0	0	0	0
2000	6	154	0	0	0	0	0	0	0	0	0	0	0	0	0	0	0	0	0	0	0	0	0	0	0	0	0	0	0	0
2000	6	155	0	0	0	0	0	0	0	0	0	0	0	0	0	0	0	0	0	0	0	0	0	0	0	0	0	0	0	0
2000	6	156	0	0	0	0	0	0	0	0	0	0	0	0	0	0	0	0	0	0	0	0	0	0	0	0	0	0	0	0
2000	6	157	0	0	0	0	0	0	0	0	0	0	0	0	0	0	0	0	0	0	0	0	0	0	0	0	0	0	0	0
2000	6	158	0	0	0	0	0	0	0	0	0	0	0	0	0	0	0	0	0	0	0	0	0	0	0	0	0	0	0	0
2000	6	159	0	0	0	0	0	0	0	0	0	0	0	0	0	0	0	0	0	0	0	0	0	0	0	0	0	0	0	0
2000	6	160	0	0	0	0	0	0	0	0	0	0	0	0	0	0	0	0	0	0	0	0	0	0	0	0	0	0	0	0
2000	6	161	0	0	0	0	0	0	0	0	0	0	0	0	0	0	0	0	0	0	0	0	0	0	0	0	0	0	0	0
2000	6	162	0	0	0	0	0	0	0	0	0	0	0	0	0	0	0	0	0	0	0	0	0	0	0	0	0	0	0	0
2000	6	163	0	0	0	0	0	0	0	0	0	0	0	0	0	0	0	0	0	0	0	0	0	0	0	0	0	0	0	0
2000	6	164	0	0	0	0	0	0	0	0	0	0	0	0	0	0	0	0	0	0	0	0	0	0	0	0	0	0	0	0
2000	6	165	0	0	0	0	0	0	0	0	0	0	0	0	0	0	0	0	0	0	0	0	0	0	0	0	0	0	0	0
2000	6	166	0	0	0	0	0	0	0	0	0	0	0	0	0	0	0	0	0	0	0	0	0	0	0	0	0	0	0	0
2000	6	167	0	0	0	0	0	0	0	0	0	0	0	0	0	0	0	0	0	0	0	0	0	0	0	0	0	0	0	0
2000	6	168	0	0	0	0	0	0	0	0	0	0	0	0	0	0	0	0	0	0	0	0	0	0	0	0	0	0	0	0
2000	6	169	0	0	0	0	0	0	0	0	0	0	0	0	0	0	0	0	0	0	0	0	0	0	0	0	0	0	0	0
2000	6	170	0	0	0	0	0	0	0	0	0	0	0	0	0	0	0	0	0	0	0	0	0	0	0	0	0	0	0	0
2000	6	171	0	0	0	0	0	0	0	0	0	0	0	0	0	0	0	0	0	0	0	0	0	0	0	0	0	0	0	0
2000	6	172	0	0	0	0	0	0	0	0	0	0	0	0	0	0	0	0	0	0	0	0	0	0	0	0	0	0	0	0
2000	6	173	0	0	0	0	0	0	0	0	0	0	0	0	0	0	0	0	0	0	0	0	0	0	0	0	0	0	0	0
2000	6	174	0	0	0	0	0	0	0	0	0	0	0	0	0	0	0	0	0	0	0	0	0	0	0	0	0	0	0	0
2000	6	175	0	0	0	0	0	0	0	0	0	0	0	0	0	0	0	0	0	0	0	0	0	0	0	0	0	0	0	0
2000	6	176	0	0	0	0	0	0	0	0	0	0	0	0	0	0	0	0	0	0	0	0	0	0	0	0	0	0	0	0
2000	6	177	0	0	0	0	0	0	0	0	0	0	0	0	0	0	0	0	0	0	0	0	0	0	0	0	0	0	0	0
2000	6	178	0	0	0	0	0	0	0	0	0	0	0	0	0	0	0	0	0	0	0	0	0	0	0	0	0	0	0	0
2000	6	179	0	0	0	0	0	0	0	0	0	0	0	0	0	0	0	0	0	0	0	0	0	0	0	0	0	0	0	0
2000	6	180	0	0	0	0	0	0	0	0	0	0	0	0	0	0	0	0	0	0	0	0	0	0	0	0	0	0	0	0
2000	6	181	0	0	0	0	0	0	0	0	0	0	0	0	0	0	0	0	0	0	0	0	0	0	0	0	0	0	0	0
2000	6	182	0	0	0	0	0	0	0	0	0	0	0	0	0	0	0	0	0	0	0	0	0	0	0	0	0	0	0	0
2000	6	183	0	0	0	0	0	0	0	0	0	0	0	0	0	0	0	0	0	0	0	0	0	0	0	0	0	0	0	0
2000	6	184	0	0	0	0	0	0	0	0	0	0	0	0	0	0	0	0	0	0	0	0	0	0	0	0	0	0	0	0
2000	6	185	0	0	0	0	0	0	0	0	0	0	0	0	0	0	0	0	0	0	0	0	0	0	0	0	0	0	0	0
2000	6	186	0	0	0	0	0	0	0	0	0	0	0	0	0	0	0	0	0	0	0	0	0	0	0	0	0	0	0	0
2000	6	187	0	0	0	0	0	0	0	0	0	0	0	0	0	0	0	0	0	0	0	0	0	0	0	0	0	0	0	0
2000	6	188	0	0	0	0	0	0	0	0	0	0	0	0	0	0	0	0	0	0	0	0	0	0	0	0	0	0	0	0
2000	6	189	0	0	0	0	0	0	0	0	0	0	0	0	0	0	0	0	0	0	0	0	0	0	0	0	0	0	0	0
2000	6	190	0	0	0	0	0	0	0	0	0	0	0	0	0	0	0	0	0	0	0	0	0	0	0	0	0	0	0	0
2000	6	191	0	0	0	0	0	0	0	0	0	0	0	0	0	0	0	0	0	0	0	0	0	0	0	0	0	0	0	0
2000	6	192	0	0	0	0	0	0	0	0	0	0	0	0	0	0	0	0	0	0	0	0	0	0	0	0	0	0	0	0
2000	6	193	0	0	0	0	0	0	0	0	0	0	0	0	0	0	0	0	0	0	0	0	0	0	0	0	0	0	0	0
2000	6	194	0	0	0	0	0	0	0	0	0	0	0	0	0	0	0	0	0	0	0	0	0	0	0	0	0	0	0	0
2000	6	195	0	0	0	0	0	0	0	0	0	0	0	0	0	0	0	0	0	0	0	0	0	0	0	0	0	0	0	0
2000	6	196	0	0	0	0	0	0	0	0	0	0	0	0	0	0	0	0	0	0	0	0	0	0	0	0	0	0	0	0
2000	6	197	0	0	0	0	0	0	0	0	0	0	0	0	0	0	0	0	0	0	0	0	0	0	0	0	0	0	0	0
2000	6	198	0	0	0	0	0	0	0	0	0	0	0	0	0	0	0	0	0	0	0	0	0	0	0	0	0	0	0	0
2000	6	199	0	0	0	0	0	0	0	0	0	0	0	0	0	0	0	0	0	0	0	0	0	0	0	0	0	0	0	0
2000	6	200	0	0	0	0	0	0	0	0	0	0	0	0	0	0	0	0	0	0	0	0	0	0	0	0	0	0	0	0
2000	6	201	0	0	0	0	0	0	0	0	0	0	0	0	0	0	0	0	0	0	0	0	0	0	0	0	0	0	0	0
2000	7	1	0	0	0	0	0	0	0	0	0	0	0	0	0	0	0	0	0	0	0	0	0	0	0	0	0	0	0	0
2000	7	2	0	0	0	0	0	0	0	0	0	0	0	0	0	0	0	0	0	0	0	0	0	0	0	0	0	0	0	0
2000	7	3	0	0	0	0	0	0	0	0	0	0	0	0	0	0	0	0	0	0	0	0	0	0	0	0	0	0	0	0
2000	7	4	0	0	0	0	0	0	0	0	0	0	0	0	0	0	0	0	0	0	0	0	0	0	0	0	0	0	0	0
2000	7	5	0	0	0	0	0	0	0	0	0	0	0	0	0	0	0	0	0	0	0	0	0	0	0	0	0	0	0	0
2000	7	6	0	0	0	0	0	0	0	0	0	0	0	0	0	0	0	0	0	0	0	0	0	0	0	0	0	0	0	0
2000	7	7	0	0	0	0	0	0	0	0	0	0	0	0	0	0	0	0	0	0	0	0	0	0	0	0	0	0	0	0
2000	7	8	0	0	0	0	0	0	0	0	0	0	0	0	0	0	0	0	0	0	0	0	0	0	0	0	0	0	0	0
2000	7	9	0	0	0	0	0	0	0	0	0	0	0	0	0	0	0	0	0	0	0	0	0	0	0	0	0	0	0	0
2000	7	10	0	0	0	0	0	0	0	0	0	0	0	0	0	0	0	0	0	0	0	0	0	0	0	0	0	0	0	0
2000	7	11	0	0	0	0	0	0	0	0	0	0	0	0	0	0	0	0	0	0	0	0	0	0	0	0	0	0	0	0
2000	7	12	0	0	0	0	0	0	0	0	0	0	0	0	0	0	0	0	0	0	0	0	0	0	0	0	0	0	0	0
2000	7	13	0	0	0	0	0	0	0	0	0	0	0	0	0	0	0	0	0	0	0	0	0	0	0	0	0	0	0	0
2000	7	14	0	0	0	0	0	0	0	0	0	0	0	0	0	0	0	0	0	0	0	0	0	0	0	0	0	0	0	0
2000	7	15	0	0	0	0	0	0	0	0	0	0	0	0	0	0	0	0	0	0	0	0	0	0	0	0	0	0	0	0
2000	7	16	0	0	0	0	0	0	0	0	0	0	0	0	0	0	0	0	0	0	0	0	0	0	0	0	0	0	0	0
2000	7	17	0	0	0	0	0	0	0	0	0	0	0	0	0	0	0	0	0	0	0	0	0	0	0	0	0	0	0	0
2000	7	18	0	0	0	0	0	0	0	0	0	0	0	0	0	0	0	0	0	0	0	0	0	0	0	0	0	0	0	0
2000	7	19	0	0	0	0	0	0	0	0	0	0	0	0	0	0	0	0	0	0	0	0	0	0	0	0	0	0	0	0
2000	7	20	0	0	0	0	0	0	0	0	0	0	0	0	0	0	0	0	0	0	0	0	0	0	0	0	0	0	0	0
2000	7	21	0	0	0	0	0	0	0	0	0	0	0	0	0	0	0	0	0	0	0	0	0	0	0	0	0	0	0	0
2000	7	22	0	0	0	0	0	0	0	0	0	0	0	0	0	0	0	0	0	0	0	0	0	0	0	0	0	0	0	0
2000	7	23	0	0	0	0	0	0	0	0	0	0	0	0	0	0	0	0	0	0	0	0	0	0	0	0	0	0	0	0
2000	7	24	0	0	0	0	0	0	0	0	0	0	0	0	0	0	0	0	0	0	0	0	0	0	0	0	0	0	0	0
2000	7	25	0	0	0	0	0	0	0	0	0	0	0	0	0	0	0	0	0	0	0	0	0	0	0	0	0	0	0	0
2000	7	26	0	0	0	0	0	0	0	0	0	0	0	0	0	0	0	0	0	0	0	0	0	0	0	0	0	0	0	0
2000	7	27	0	0	0	0	0	0	0	0	0	0	0	0	0	0	0	0	0	0	0	0	0	0	0	0	0	0	0	0
2000	7	28	0	0	0	0	0	0	0	0	0	0	0	0	0	0	0	0	0	0	0	0	0	0	0	0	0	0	0	0
2000	7	29	0	0	0	0	0	0	0	0	0	0	0	0	0	0	0	0	0	0	0	0	0	0	0	0	0	0	0	0
2000	7	30	0	0	0	0	0	0	0	0	0	0	0	0	0	0	0	0	0	0	0	0	0	0	0	0	0	0	0	0
2000	7	31	0	0	0	0	0	0	0	0	0	0	0	0	0	0	0	0	0	0	0	0	0	0	0	0	0	0	0	0
2000	7	32	0	0	0	0	0	0	0	0	0	0	0	0	0	0	0	0	0	0	0	0	0	0	0	0	0	0	0	0
2000	7	33	0	0	0	0	0	0	0	0	0	0	0	0	0	0	0	0	0	0	0	0	0	0	0	0	0	0	0	0
2000	7	34	0	0	0	0	0	0	0	0	0	0	0	0	0	0	0	0	0	0	0	0	0	0	0	0	0	0	0	0
2000	7	35	0	0	0	0	0	0	0	0	0	0	0	0	0	0	0	0	0	0	0	0	0	0	0	0	0	0	0	0
2000	7	36	0	0	0	0	0	0	0	0	0	0	0	0	0	0	0	0	0	0	0	0	0	0	0	0	0	0	0	0
2000	7	37	0	0	0	0	0	0	0	0	0	0	0	0	0	0	0	0	0	0	0	0	0	0	0	0	0	0	0	0
2000	7	38	0	0	0	0	0	0	0	0	0	0	0	0	0	0	0	0	0	0	0	0	0	0	0	0	0	0	0	0
2000	7	39	0	0	0	0	0	0	0	0	0	0	0	0	0	0	0	0	0	0	0	0	0	0	0	0	0	0	0	0
2000	7	40	0	0	0	0	0	0	0	0	0	0	0	0	0	0	0	0	0	0	0	0	0	0	0	0	0	0	0	0
2000	7	41	0	0	0	0	0	0	0	0	0	0	0	0	0	0	0	0	0	0	0	0	0	0	0	0	0	0	0	0
2000	7	42	0	0	0	0	0	0	0	0	0	0	0	0	0	0	0	0	0	0	0	0	0	0	0	0	0	0	0	0
2000	7	43	0	0	0	0	0	0	0	0	0	0	0	0	0	0	0	0	0	0	0	0	0	0	0	0	0	0	0	0
2000	7	44	0	0	0	0	0	0	0	0	0	0	0	0	0	0	0	0	0	0	0	0	0	0	0	0	0	0	0	0
2000	7	45	0	0	0	0	0	0	0	0	0	0	0	0	0	0	0	0	0	0	0	0	0	0	0	0	0	0	0	0
2000	7	46	0	0	0	0	0	0	0	0	0	0	0	0	0	0	0	0	0	0	0	0	0	0	0	0	0	0	0	0
2000	7	47	0	0	0	0	0	0	0	0	0	0	0	0	0	0	0	0	0	0	0	0	0	0	0	0	0	0	0	0
2000	7	48	0	0	0	0	0	0	0	0	0	0	0	0	0	0	0	0	0	0	0	0	0	0	0	0	0	0	0	0
2000	7	49	0	0	0	0	0	0	0	0	0	0	0	0	0	0	0	0	0	0	0	0	0	0	0	0	0	0	0	0
2000	7	50	0	0	0	0	0	0	0	0	0	0	0	0	0	0	0	0	0	0	0	0	0	0	0	0	0	0	0	0
2000	7	51	0	0	0	0	0	0	0	0	0	0	0	0	0	0	0	0	0	0	0	0	0	0	0	0	0	0	0	0
2000	7	52	0	0	0	0	0	0	0	0	0	0	0	0	0	0	0	0	0	0	0	0	0	0	0	0	0	0	0	0
2000	7	53	0	0	0	0	0	0	0	0	0	0	0	0	0	0	0	0	0	0	0	0	0	0	0	0	0	0	0	0
2000	7	54	0	0	0	0	0	0	0	0	0	0	0	0	0	0	0	0	0	0	0	0	0	0	0	0	0	0	0	0
2000	7	55	0	0	0	0	0	0	0	0	0	0	0	0	0	0	0	0	0	0	0	0	0	0	0	0	0	0	0	0
2000	7	56	0	0	0	0	0	0	0	0	0	0	0	0	0	0	0	0	0	0	0	0	0	0	0	0	0	0	0	0
2000	7	57	0	0	0	0	0	0	0	0	0	0	0	0	0	0	0	0	0	0	0	0	0	0	0	0	0	0	0	0
2000	7	58	0	0	0	0	0	0	0	0	0	0	0	0	0	0	0	0	0	0	0	0	0	0	0	0	0	0	0	0
2000	7	59	0	0	0	0	0	0	0	0	0	0	0	0	0	0	0	0	0	0	0	0	0	0	0	0	0	0	0	0
2000	7	60	0	0	0	0	0	0	0	0	0	0	0	0	0	0	0	0	0	0	0	0	0	0	0	0	0	0	0	0
2000	7	61	0	0	0	0	0	0	0	0	0	0	0	0	0	0	0	0	0	0	0	0	0	0	0	0	0	0	0	0
2000	7	62	0	0	0	0	0	0	0	0	0	0	0	0	0	0	0	0	0	0	0	0	0	0	0	0	0	0	0	0
2000	7	63	0	0	0	0	0	0	0	0	0	0	0	0	0	0	0	0	0	0	0	0	0	0	0	0	0	0	0	0
2000	7	64	0	0	0	0	0	0	0	0	0	0	0	0	0	0	0	0	0	0	0	0	0	0	0	0	0	0	0	0
2000	7	65	0	0	0	0	0	0	0	0	0	0	0	0	0	0	0	0	0	0	0	0	0	0	0	0	0	0	0	0
2000	7	66	0	0	0	0	0	0	0	0	0	0	0	0	0	0	0	0	0	0	0	0	0	0	0	0	0	0	0	0
2000	7	67	0	0	0	0	0	0	0	0	0	0	0	0	0	0	0	0	0	0	0	0	0	0	0	0	0	0	0	0
2000	7	68	0	0	0	0	0	0	0	0	0	0	0	0	0	0	0	0	0	0	0	0	0	0	0	0	0	0	0	0
2000	7	69	0	0	0	0	0	0	0	0	0	0	0	0	0	0	0	0	0	0	0	0	0	0	0	0	0	0	0	0
2000	7	70	0	0	0	0	0	0	0	0	0	0	0	0	0	0	0	0	0	0	0	0	0	0	0	0	0	0	0	0
2000	7	71	0	0	0	0	0	0	0	0	0	0	0	0	0	0	0	0	0	0	0	0	0	0	0	0	0	0	0	0
2000	7	72	0	0	0	0	0	0	0	0	0	0	0	0	0	0	0	0	0	0	0	0	0	0	0	0	0	0	0	0
2000	7	73	0	0	0	0	0	0	0	0	0	0	0	0	0	0	0	0	0	0	0	0	0	0	0	0	0	0	0	0
2000	7	74	0	0	0	0	0	0	0	0	0	0	0	0	0	0	0	0	0	0	0	0	0	0	0	0	0	0	0	0
2000	7	75	0	0	0	0	0	0	0	0	0	0	0	0	0	0	0	0	0	0	0	0	0	0	0	0	0	0	0	0
2000	7	76	0	0	0	0	0	0	0	0	0	0	0	0	0	0	0	0	0	0	0	0	0	0	0	0	0	0	0	0
2000	7	77	0	0	0	0	0	0	0	0	0	0	0	0	0	0	0	0	0	0	0	0	0	0	0	0	0	0	0	0
2000	7	78	0	0	0	0	0	0	0	0	0	0	0	0	0	0	0	0	0	0	0	0	0	0	0	0	0	0	0	0
2000	7	79	0	0	0	0	0	0	0	0	0	0	0	0	0	0	0	0	0	0	0	0	0	0	0	0	0	0	0	0
2000	7	80	0	0	0	0	0	0	0	0	0	0	0	0	0	0	0	0	0	0	0	0	0	0	0	0	0	0	0	0
2000	7	81	0	0	0	0	0	0	0	0	0	0	0	0	0	0	0	0	0	0	0	0	0	0	0	0	0	0	0	0
2000	7	82	0	0	0	0	0	0	0	0	0	0	0	0	0	0	0	0	0	0	0	0	0	0	0	0	0	0	0	0
2000	7	83	0	0	0	0	0	0	0	0	0	0	0	0	0	0	0	0	0	0	0	0	0	0	0	0	0	0	0	0
2000	7	84	0	0	0	0	0	0	0	0	0	0	0	0	0	0	0	0	0	0	0	0	0	0	0	0	0	0	0	0
2000	7	85	0	0	0	0	0	0	0	0	0	0	0	0	0	0	0	0	0	0	0	0	0	0	0	0	0	0	0	0
2000	7	86	0	0	0	0	0	0	0	0	0	0	0	0	0	0	0	0	0	0	0	0	0	0	0	0	0	0	0	0
2000	7	87	0	0	0	0	0	0	0	0	0	0	0	0	0	0	0	0	0	0	0	0	0	0	0	0	0	0	0	0
2000	7	88	0	0	0	0	0	0	0	0	0	0	0	0	0	0	0	0	0	0	0	0	0	0	0	0	0	0	0	0
2000	7	89	0	0	0	0	0	0	0	0	0	0	0	0	0	0	0	0	0	0	0	0	0	0	0	0	0	0	0	0
2000	7	90	0	0	0	0	0	0	0	0	0	0	0	0	0	0	0	0	0	0	0	0	0	0	0	0	0	0	0	0
2000	7	91	0	0	0	0	0	0	0	0	0	0	0	0	0	0	0	0	0	0	0	0	0	0	0	0	0	0	0	0
2000	7	92	0	0	0	0	0	0	0	0	0	0	0	0	0	0	0	0	0	0	0	0	0	0	0	0	0	0	0	0
2000	7	93	0	0	0	0	0	0	0	0	0	0	0	0	0	0	0	0	0	0	0	0	0	0	0	0	0	0	0	0
2000	7	94	0	0	0	0	0	0	0	0	0	0	0	0	0	0	0	0	0	0	0	0	0	0	0	0	0	0	0	0
2000	7	95	0	0	0	0	0	0	0	0	0	0	0	0	0	0	0	0	0	0	0	0	0	0	0	0	0	0	0	0
2000	7	96	0	0	0	0	0	0	0	0	0	0	0	0	0	0	0	0	0	0	0	0	0	0	0	0	0	0	0	0
2000	7	97	0	0	0	0	0	0	0	0	0	0	0	0	0	0	0	0	0	0	0	0	0	0	0	0	0	0	0	0
2000	7	98	0	0	0	0	0	0	0	0	0	0	0	0	0	0	0	0	0	0	0	0	0	0	0	0	0	0	0	0
2000	7	99	0	0	0	0	0	0	0	0	0	0	0	0	0	0	0	0	0	0	0	0	0	0	0	0	0	0	0	0
2000	7	100	0	0	0	0	0	0	0	0	0	0	0	0	0	0	0	0	0	0	0	0	0	0	0	0	0	0	0	0
2000	7	101	0	0	0	0	0	0	0	0	0	0	0	0	0	0	0	0	0	0	0	0	0	0	0	0	0	0	0	0
2000	7	102	0	0	0	0	0	0	0	0	0	0	0	0	0	0	0	0	0	0	0	0	0	0	0	0	0	0	0	0
2000	7	103	0	0	0	0	0	0	0	0	0	0	0	0	0	0	0	0	0	0	0	0	0	0	0	0	0	0	0	0
2000	7	104	0	0	0	0	0	0	0	0	0	0	0	0	0	0	0	0	0	0	0	0	0	0	0	0	0	0	0	0
2000	7	105	0	0	0	0	0	0	0	0	0	0	0	0	0	0	0	0	0	0	0	0	0	0	0	0	0	0	0	0
2000	7	106	0	0	0	0	0	0	0	0	0	0	0	0	0	0	0	0	0	0	0	0	0	0	0	0	0	0	0	0
2000	7	107	0	0	0	0	0	0	0	0	0	0	0	0	0	0	0	0	0	0	0	0	0	0	0	0	0	0	0	0
2000	7	108	0	0	0	0	0	0	0	0	0	0	0	0	0	0	0	0	0	0	0	0	0	0	0	0	0	0	0	0
2000	7	109	0	0	0	0	0	0	0	0	0	0	0	0	0	0	0	0	0	0	0	0	0	0	0	0	0	0	0	0
2000	7	110	0	0	0	0	0	0	0	0	0	0	0	0	0	0	0	0	0	0	0	0	0	0	0	0	0	0	0	0
2000	7	111	0	0	0	0	0	0	0	0	0	0	0	0	0	0	0	0	0	0	0	0	0	0	0	0	0	0	0	0
2000	7	112	0	0	0	0	0	0	0	0	0	0	0	0	0	0	0	0	0	0	0	0	0	0	0	0	0	0	0	0
2000	7	113	0	0	0	0	0	0	0	0	0	0	0	0	0	0	0	0	0	0	0	0	0	0	0	0	0	0	0	0
2000	7	114	0	0	0	0	0	0	0	0	0	0	0	0	0	0	0	0	0	0	0	0	0	0	0	0	0	0	0	0
2000	7	115	0	0	0	0	0	0	0	0	0	0	0	0	0	0	0	0	0	0	0	0	0	0	0	0	0	0	0	0
2000	7	116	0	0	0	0	0	0	0	0	0	0	0	0	0	0	0	0	0	0	0	0	0	0	0	0	0	0	0	0
2000	7	117	0	0	0	0	0	0	0	0	0	0	0	0	0	0	0	0	0	0	0	0	0	0	0	0	0	0	0	0
2000	7	118	0	0	0	0	0	0	0	0	0	0	0	0	0	0	0	0	0	0	0	0	0	0	0	0	0	0	0	0
2000	7	119	0	0	0	0	0	0	0	0	0	0	0	0	0	0	0	0	0	0	0	0	0	0	0	0	0	0	0	0
2000	7	120	0	0	0	0	0	0	0	0	0	0	0	0	0	0	0	0	0	0	0	0	0	0	0	0	0	0	0	0
2000	7	121	0	0	0	0	0	0	0	0	0	0	0	0	0	0	0	0	0	0	0	0	0	0	0	0	0	0	0	0
2000	7	122	0	0	0	0	0	0	0	0	0	0	0	0	0	0	0	0	0	0	0	0	0	0	0	0	0	0	0	0
2000	7	123	0	0	0	0	0	0	0	0	0	0	0	0	0	0	0	0	0	0	0	0	0	0	0	0	0	0	0	0
2000	7	124	0	0	0	0	0	0	0	0	0	0	0	0	0	0	0	0	0	0	0	0	0	0	0	0	0	0	0	0
2000	7	125	0	0	0	0	0	0	0	0	0	0	0	0	0	0	0	0	0	0	0	0	0	0	0	0	0	0	0	0
2000	7	126	0	0	0	0	0	0	0	0	0	0	0	0	0	0	0	0	0	0	0	0	0	0	0	0	0	0	0	0
2000	7	127	0	0	0	0	0	0	0	0	0	0	0	0	0	0	0	0	0	0	0	0	0	0	0	0	0	0	0	0
2000	7	128	0	0	0	0	0	0	0	0	0	0	0	0	0	0	0	0	0	0	0	0	0	0	0	0	0	0	0	0
2000	7	129	0	0	0	0	0	0	0	0	0	0	0	0	0	0	0	0	0	0	0	0	0	0	0	0	0	0	0	0
2000	7	130	0	0	0	0	0	0	0	0	0	0	0	0	0	0	0	0	0	0	0	0	0	0	0	0	0	0	0	0
2000	7	131	0	0	0	0	0	0	0	0	0	0	0	0	0	0	0	0	0	0	0	0	0	0	0	0	0	0	0	0
2000	7	132	0	0	0	0	0	0	0	0	0	0	0	0	0	0	0	0	0	0	0	0	0	0	0	0	0	0	0	0
2000	7	133	0	0	0	0	0	0	0	0	0	0	0	0	0	0	0	0	0	0	0	0	0	0	0	0	0	0	0	0
2000	7	134	0	0	0	0	0	0	0	0	0	0	0	0	0	0	0	0	0	0	0	0	0	0	0	0	0	0	0	0
2000	7	135	0	0	0	0	0	0	0	0	0	0	0	0	0	0	0	0	0	0	0	0	0	0	0	0	0	0	0	0
2000	7	136	0	0	0	0	0	0	0	0	0	0	0	0	0	0	0	0	0	0	0	0	0	0	0	0	0	0	0	0
2000	7	137	0	0	0	0	0	0	0	0	0	0	0	0	0	0	0	0	0	0	0	0	0	0	0	0	0	0	0	0
2000	7	138	0	0	0	0	0	0	0	0	0	0	0	0	0	0	0	0	0	0	0	0	0	0	0	0	0	0	0	0
2000	7	139	0	0	0	0	0	0	0	0	0	0	0	0	0	0	0	0	0	0	0	0	0	0	0	0	0	0	0	0
2000	7	140	0	0	0	0	0	0	0	0	0	0	0	0	0	0	0	0	0	0	0	0	0	0	0	0	0	0	0	0
2000	7	141	0	0	0	0	0	0	0	0	0	0	0	0	0	0	0	0	0	0	0	0	0	0	0	0	0	0	0	0
2000	7	142	0	0	0	0	0	0	0	0	0	0	0	0	0	0	0	0	0	0	0	0	0	0	0	0	0	0	0	0
2000	7	143	0	0	0	0	0	0	0	0	0	0	0	0	0	0	0	0	0	0	0	0	0	0	0	0	0	0	0	0
2000	7	144	0	0	0	0	0	0	0	0	0	0	0	0	0	0	0	0	0	0	0	0	0	0	0	0	0	0	0	0
2000	7	145	0	0	0	0	0	0	0	0	0	0	0	0	0	0	0	0	0	0	0	0	0	0	0	0	0	0	0	0
2000	7	146	0	0	0	0	0	0	0	0	0	0	0	0	0	0	0	0	0	0	0	0	0	0	0	0	0	0	0	0
2000	7	147	0	0	0	0	0	0	0	0	0	0	0	0	0	0	0	0	0	0	0	0	0	0	0	0	0	0	0	0
2000	7	148	0	0	0	0	0	0	0	0	0	0	0	0	0	0	0	0	0	0	0	0	0	0	0	0	0	0	0	0
2000	7	149	0	0	0	0	0	0	0	0	0	0	0	0	0	0	0	0	0	0	0	0	0	0	0	0	0	0	0	0
2000	7	150	0	0	0	0	0	0	0	0	0	0	0	0	0	0	0	0	0	0	0	0	0	0	0	0	0	0	0	0
2000	7	151	0	0	0	0	0	0	0	0	0	0	0	0	0	0	0	0	0	0	0	0	0	0	0	0	0	0	0	0
2000	7	152	0	0	0	0	0	0	0	0	0	0	0	0	0	0	0	0	0	0	0	0	0	0	0	0	0	0	0	0
2000	7	153	0	0	0	0	0	0	0	0	0	0	0	0	0	0	0	0	0	0	0	0	0	0	0	0	0	0	0	0
2000	7	154	0	0	0	0	0	0	0	0	0	0	0	0	0	0	0	0	0	0	0	0	0	0	0	0	0	0	0	0
2000	7	155	0	0	0	0	0	0	0	0	0	0	0	0	0	0	0	0	0	0	0	0	0	0	0	0	0	0	0	0
2000	7	156	0	0	0	0	0	0	0	0	0	0	0	0	0	0	0	0	0	0	0	0	0	0	0	0	0	0	0	0
2000	7	157	0	0	0	0	0	0	0	0	0	0	0	0	0	0	0	0	0	0	0	0	0	0	0	0	0	0	0	0
2000	7	158	0	0	0	0	0	0	0	0	0	0	0	0	0	0	0	0	0	0	0	0	0	0	0	0	0	0	0	0
2000	7	159	0	0	0	0	0	0	0	0	0	0	0	0	0	0	0	0	0	0	0	0	0	0	0	0	0	0	0	0
2000	7	160	0	0	0	0	0	0	0	0	0	0	0	0	0	0	0	0	0	0	0	0	0	0	0	0	0	0	0	0
2000	7	161	0	0	0	0	0	0	0	0	0	0	0	0	0	0	0	0	0	0	0	0	0	0	0	0	0	0	0	0
2000	7	162	0	0	0	0	0	0	0	0	0	0	0	0	0	0	0	0	0	0	0	0	0	0	0	0	0	0	0	0
2000	7	163	0	0	0	0	0	0	0	0	0	0	0	0	0	0	0	0	0	0	0	0	0	0	0	0	0	0	0	0
2000	7	164	0	0	0	0	0	0	0	0	0	0	0	0	0	0	0	0	0	0	0	0	0	0	0	0	0	0	0	0
2000	7	165	0	0	0	0	0	0	0	0	0	0	0	0	0	0	0	0	0	0	0	0	0	0	0	0	0	0	0	0
2000	7	166	0	0	0	0	0	0	0	0	0	0	0	0	0	0	0	0	0	0	0	0	0	0	0	0	0	0	0	0
2000	7	167	0	0	0	0	0	0	0	0	0	0	0	0	0	0	0	0	0	0	0	0	0	0	0	0	0	0	0	0
2000	7	168	0	0	0	0	0	0	0	0	0	0	0	0	0	0	0	0	0	0	0	0	0	0	0	0	0	0	0	0
2000	7	169	0	0	0	0	0	0	0	0	0	0	0	0	0	0	0	0	0	0	0	0	0	0	0	0	0	0	0	0
2000	7	170	0	0	0	0	0	0	0	0	0	0	0	0	0	0	0	0	0	0	0	0	0	0	0	0	0	0	0	0
2000	7	171	0	0	0	0	0	0	0	0	0	0	0	0	0	0	0	0	0	0	0	0	0	0	0	0	0	0	0	0
2000	7	172	0	0	0	0	0	0	0	0	0	0	0	0	0	0	0	0	0	0	0	0	0	0	0	0	0	0	0	0
2000	7	173	0	0	0	0	0	0	0	0	0	0	0	0	0	0	0	0	0	0	0	0	0	0	0	0	0	0	0	0
2000	7	174	0	0	0	0	0	0	0	0	0	0	0	0	0	0	0	0	0	0	0	0	0	0	0	0	0	0	0	0
2000	7	175	0	0	0	0	0	0	0	0	0	0	0	0	0	0	0	0	0	0	0	0	0	0	0	0	0	0	0	0
2000	7	176	0	0	0	0	0	0	0	0	0	0	0	0	0	0	0	0	0	0	0	0	0	0	0	0	0	0	0	0
2000	7	177	0	0	0	0	0	0	0	0	0	0	0	0	0	0	0	0	0	0	0	0	0	0	0	0	0	0	0	0
2000	7	178	0	0	0	0	0	0	0	0	0	0	0	0	0	0	0	0	0	0	0	0	0	0	0	0	0	0	0	0
2000	7	179	0	0	0	0	0	0	0	0	0	0	0	0	0	0	0	0	0	0	0	0	0	0	0	0	0	0	0	0
2000	7	180	0	0	0	0	0	0	0	0	0	0	0	0	0	0	0	0	0	0	0	0	0	0	0	0	0	0	0	0
2000	7	181	0	0	0	0	0	0	0	0	0	0	0	0	0	0	0	0	0	0	0	0	0	0	0	0	0	0	0	0
2000	7	182	0	0	0	0	0	0	0	0	0	0	0	0	0	0	0	0	0	0	0	0	0	0	0	0	0	0	0	0
2000	7	183	0	0	0	0	0	0	0	0	0	0	0	0	0	0	0	0	0	0	0	0	0	0	0	0	0	0	0	0
2000	7	184	0	0	0	0	0	0	0	0	0	0	0	0	0	0	0	0	0	0	0	0	0	0	0	0	0	0	0	0
2000	7	185	0	0	0	0	0	0	0	0	0	0	0	0	0	0	0	0	0	0	0	0	0	0	0	0	0	0	0	0
2000	7	186	0	0	0	0	0	0	0	0	0	0	0	0	0	0	0	0	0	0	0	0	0	0	0	0	0	0	0	0
2000	7	187	0	0	0	0	0	0	0	0	0	0	0	0	0	0	0	0	0	0	0	0	0	0	0	0	0	0	0	0
2000	7	188	0	0	0	0	0	0	0	0	0	0	0	0	0	0	0	0	0	0	0	0	0	0	0	0	0	0	0	0
2000	7	189	0	0	0	0	0	0	0	0	0	0	0	0	0	0	0	0	0	0	0	0	0	0	0	0	0	0	0	0
2000	7	190	0	0	0	0	0	0	0	0	0	0	0	0	0	0	0	0	0	0	0	0	0	0	0	0	0	0	0	0
2000	7	191	0	0	0	0	0	0	0	0	0	0	0	0	0	0	0	0	0	0	0	0	0	0	0	0	0	0	0	0
2000	7	192	0	0	0	0	0	0	0	0	0	0	0	0	0	0	0	0	0	0	0	0	0	0	0	0	0	0	0	0
2000	7	193	0	0	0	0	0	0	0	0	0	0	0	0	0	0	0	0	0	0	0	0	0	0	0	0	0	0	0	0
2000	7	194	0	0	0	0	0	0	0	0	0	0	0	0	0	0	0	0	0	0	0	0	0	0	0	0	0	0	0	0
2000	7	195	0	0	0	0	0	0	0	0	0	0	0	0	0	0	0	0	0	0	0	0	0	0	0	0	0	0	0	0
2000	7	196	0	0	0	0	0	0	0	0	0	0	0	0	0	0	0	0	0	0	0	0	0	0	0	0	0	0	0	0
2000	7	197	0	0	0	0	0	0	0	0	0	0	0	0	0	0	0	0	0	0	0	0	0	0	0	0	0	0	0	0
2000	7	198	0	0	0	0	0	0	0	0	0	0	0	0	0	0	0	0	0	0	0	0	0	0	0	0	0	0	0	0
2000	7	199	0	0	0	0	0	0	0	0	0	0	0	0	0	0	0	0	0	0	0	0	0	0	0	0	0	0	0	0
2000	7	200	0	0	0	0	0	0	0	0	0	0	0	0	0	0	0	0	0	0	0	0	0	0	0	0	0	0	0	0
2000	7	201	0	0	0	0	0	0	0	0	0	0	0	0	0	0	0	0	0	0	0	0	0	0	0	0	0	0	0	0
2000	8	1	0	0	0	0	0	0	0	0	0	0	0	0	0	0	0	0	0	0	0	0	0	0	0	0	0	0	0	0
2000	8	2	0	0	0	0	0	0	0	0	0	0	0	0	0	0	0	0	0	0	0	0	0	0	0	0	0	0	0	0
2000	8	3	0	0	0	0	0	0	0	0	0	0	0	0	0	0	0	0	0	0	0	0	0	0	0	0	0	0	0	0
2000	8	4	0	0	0	0	0	0	0	0	0	0	0	0	0	0	0	0	0	0	0	0	0	0	0	0	0	0	0	0
2000	8	5	0	0	0	0	0	0	0	0	0	0	0	0	0	0	0	0	0	0	0	0	0	0	0	0	0	0	0	0
2000	8	6	0	0	0	0	0	0	0	0	0	0	0	0	0	0	0	0	0	0	0	0	0	0	0	0	0	0	0	0
2000	8	7	0	0	0	0	0	0	0	0	0	0	0	0	0	0	0	0	0	0	0	0	0	0	0	0	0	0	0	0
2000	8	8	0	0	0	0	0	0	0	0	0	0	0	0	0	0	0	0	0	0	0	0	0	0	0	0	0	0	0	0
2000	8	9	0	0	0	0	0	0	0	0	0	0	0	0	0	0	0	0	0	0	0	0	0	0	0	0	0	0	0	0
2000	8	10	0	0	0	0	0	0	0	0	0	0	0	0	0	0	0	0	0	0	0	0	0	0	0	0	0	0	0	0
2000	8	11	0	0	0	0	0	0	0	0	0	0	0	0	0	0	0	0	0	0	0	0	0	0	0	0	0	0	0	0
2000	8	12	0	0	0	0	0	0	0	0	0	0	0	0	0	0	0	0	0	0	0	0	0	0	0	0	0	0	0	0
2000	8	13	0	0	0	0	0	0	0	0	0	0	0	0	0	0	0	0	0	0	0	0	0	0	0	0	0	0	0	0
2000	8	14	0	0	0	0	0	0	0	0	0	0	0	0	0	0	0	0	0	0	0	0	0	0	0	0	0	0	0	0
2000	8	15	0	0	0	0	0	0	0	0	0	0	0	0	0	0	0	0	0	0	0	0	0	0	0	0	0	0	0	0
2000	8	16	0	0	0	0	0	0	0	0	0	0	0	0	0	0	0	0	0	0	0	0	0	0	0	0	0	0	0	0
2000	8	17	0	0	0	0	0	0	0	0	0	0	0	0	0	0	0	0	0	0	0	0	0	0	0	0	0	0	0	0
2000	8	18	0	0	0	0	0	0	0	0	0	0	0	0	0	0	0	0	0	0	0	0	0	0	0	0	0	0	0	0
2000	8	19	0	0	0	0	0	0	0	0	0	0	0	0	0	0	0	0	0	0	0	0	0	0	0	0	0	0	0	0
2000	8	20	0	0	0	0	0	0	0	0	0	0	0	0	0	0	0	0	0	0	0	0	0	0	0	0	0	0	0	0
2000	8	21	0	0	0	0	0	0	0	0	0	0	0	0	0	0	0	0	0	0	0	0	0	0	0	0	0	0	0	0
2000	8	22	0	0	0	0	0	0	0	0	0	0	0	0	0	0	0	0	0	0	0	0	0	0	0	0	0	0	0	0
2000	8	23	0	0	0	0	0	0	0	0	0	0	0	0	0	0	0	0	0	0	0	0	0	0	0	0	0	0	0	0
2000	8	24	0	0	0	0	0	0	0	0	0	0	0	0	0	0	0	0	0	0	0	0	0	0	0	0	0	0	0	0
2000	8	25	0	0	0	0	0	0	0	0	0	0	0	0	0	0	0	0	0	0	0	0	0	0	0	0	0	0	0	0
2000	8	26	0	0	0	0	0	0	0	0	0	0	0	0	0	0	0	0	0	0	0	0	0	0	0	0	0	0	0	0
2000	8	27	0	0	0	0	0	0	0	0	0	0	0	0	0	0	0	0	0	0	0	0	0	0	0	0	0	0	0	0
2000	8	28	0	0	0	0	0	0	0	0	0	0	0	0	0	0	0	0	0	0	0	0	0	0	0	0	0	0	0	0
2000	8	29	0	0	0	0	0	0	0	0	0	0	0	0	0	0	0	0	0	0	0	0	0	0	0	0	0	0	0	0
2000	8	30	0	0	0	0	0	0	0	0	0	0	0	0	0	0	0	0	0	0	0	0	0	0	0	0	0	0	0	0
2000	8	31	0	0	0	0	0	0	0	0	0	0	0	0	0	0	0	0	0	0	0	0	0	0	0	0	0	0	0	0
2000	8	32	0	0	0	0	0	0	0	0	0	0	0	0	0	0	0	0	0	0	0	0	0	0	0	0	0	0	0	0
2000	8	33	0	0	0	0	0	0	0	0	0	0	0	0	0	0	0	0	0	0	0	0	0	0	0	0	0	0	0	0
2000	8	34	0	0	0	0	0	0	0	0	0	0	0	0	0	0	0	0	0	0	0	0	0	0	0	0	0	0	0	0
2000	8	35	0	0	0	0	0	0	0	0	0	0	0	0	0	0	0	0	0	0	0	0	0	0	0	0	0	0	0	0
2000	8	36	0	0	0	0	0	0	0	0	0	0	0	0	0	0	0	0	0	0	0	0	0	0	0	0	0	0	0	0
2000	8	37	0	0	0	0	0	0	0	0	0	0	0	0	0	0	0	0	0	0	0	0	0	0	0	0	0	0	0	0
2000	8	38	0	0	0	0	0	0	0	0	0	0	0	0	0	0	0	0	0	0	0	0	0	0	0	0	0	0	0	0
2000	8	39	0	0	0	0	0	0	0	0	0	0	0	0	0	0	0	0	0	0	0	0	0	0	0	0	0	0	0	0
2000	8	40	0	0	0	0	0	0	0	0	0	0	0	0	0	0	0	0	0	0	0	0	0	0	0	0	0	0	0	0
2000	8	41	0	0	0	0	0	0	0	0	0	0	0	0	0	0	0	0	0	0	0	0	0	0	0	0	0	0	0	0
2000	8	42	0	0	0	0	0	0	0	0	0	0	0	0	0	0	0	0	0	0	0	0	0	0	0	0	0	0	0	0
2000	8	43	0	0	0	0	0	0	0	0	0	0	0	0	0	0	0	0	0	0	0	0	0	0	0	0	0	0	0	0
2000	8	44	0	0	0	0	0	0	0	0	0	0	0	0	0	0	0	0	0	0	0	0	0	0	0	0	0	0	0	0
2000	8	45	0	0	0	0	0	0	0	0	0	0	0	0	0	0	0	0	0	0	0	0	0	0	0	0	0	0	0	0
2000	8	46	0	0	0	0	0	0	0	0	0	0	0	0	0	0	0	0	0	0	0	0	0	0	0	0	0	0	0	0
2000	8	47	0	0	0	0	0	0	0	0	0	0	0	0	0	0	0	0	0	0	0	0	0	0	0	0	0	0	0	0
2000	8	48	0	0	0	0	0	0	0	0	0	0	0	0	0	0	0	0	0	0	0	0	0	0	0	0	0	0	0	0
2000	8	49	0	0	0	0	0	0	0	0	0	0	0	0	0	0	0	0	0	0	0	0	0	0	0	0	0	0	0	0
2000	8	50	0	0	0	0	0	0	0	0	0	0	0	0	0	0	0	0	0	0	0	0	0	0	0	0	0	0	0	0
2000	8	51	0	0	0	0	0	0	0	0	0	0	0	0	0	0	0	0	0	0	0	0	0	0	0	0	0	0	0	0
2000	8	52	0	0	0	0	0	0	0	0	0	0	0	0	0	0	0	0	0	0	0	0	0	0	0	0	0	0	0	0
2000	8	53	0	0	0	0	0	0	0	0	0	0	0	0	0	0	0	0	0	0	0	0	0	0	0	0	0	0	0	0
2000	8	54	0	0	0	0	0	0	0	0	0	0	0	0	0	0	0	0	0	0	0	0	0	0	0	0	0	0	0	0
2000	8	55	0	0	0	0	0	0	0	0	0	0	0	0	0	0	0	0	0	0	0	0	0	0	0	0	0	0	0	0
2000	8	56	0	0	0	0	0	0	0	0	0	0	0	0	0	0	0	0	0	0	0	0	0	0	0	0	0	0	0	0
2000	8	57	0	0	0	0	0	0	0	0	0	0	0	0	0	0	0	0	0	0	0	0	0	0	0	0	0	0	0	0
2000	8	58	0	0	0	0	0	0	0	0	0	0	0	0	0	0	0	0	0	0	0	0	0	0	0	0	0	0	0	0
2000	8	59	0	0	0	0	0	0	0	0	0	0	0	0	0	0	0	0	0	0	0	0	0	0	0	0	0	0	0	0
2000	8	60	0	0	0	0	0	0	0	0	0	0	0	0	0	0	0	0	0	0	0	0	0	0	0	0	0	0	0	0
2000	8	61	0	0	0	0	0	0	0	0	0	0	0	0	0	0	0	0	0	0	0	0	0	0	0	0	0	0	0	0
2000	8	62	0	0	0	0	0	0	0	0	0	0	0	0	0	0	0	0	0	0	0	0	0	0	0	0	0	0	0	0
2000	8	63	0	0	0	0	0	0	0	0	0	0	0	0	0	0	0	0	0	0	0	0	0	0	0	0	0	0	0	0
2000	8	64	0	0	0	0	0	0	0	0	0	0	0	0	0	0	0	0	0	0	0	0	0	0	0	0	0	0	0	0
2000	8	65	0	0	0	0	0	0	0	0	0	0	0	0	0	0	0	0	0	0	0	0	0	0	0	0	0	0	0	0
2000	8	66	0	0	0	0	0	0	0	0	0	0	0	0	0	0	0	0	0	0	0	0	0	0	0	0	0	0	0	0
2000	8	67	0	0	0	0	0	0	0	0	0	0	0	0	0	0	0	0	0	0	0	0	0	0	0	0	0	0	0	0
2000	8	68	0	0	0	0	0	0	0	0	0	0	0	0	0	0	0	0	0	0	0	0	0	0	0	0	0	0	0	0
2000	8	69	0	0	0	0	0	0	0	0	0	0	0	0	0	0	0	0	0	0	0	0	0	0	0	0	0	0	0	0
2000	8	70	0	0	0	0	0	0	0	0	0	0	0	0	0	0	0	0	0	0	0	0	0	0	0	0	0	0	0	0
2000	8	71	0	0	0	0	0	0	0	0	0	0	0	0	0	0	0	0	0	0	0	0	0	0	0	0	0	0	0	0
2000	8	72	0	0	0	0	0	0	0	0	0	0	0	0	0	0	0	0	0	0	0	0	0	0	0	0	0	0	0	0
2000	8	73	0	0	0	0	0	0	0	0	0	0	0	0	0	0	0	0	0	0	0	0	0	0	0	0	0	0	0	0
2000	8	74	0	0	0	0	0	0	0	0	0	0	0	0	0	0	0	0	0	0	0	0	0	0	0	0	0	0	0	0
2000	8	75	0	0	0	0	0	0	0	0	0	0	0	0	0	0	0	0	0	0	0	0	0	0	0	0	0	0	0	0
2000	8	76	0	0	0	0	0	0	0	0	0	0	0	0	0	0	0	0	0	0	0	0	0	0	0	0	0	0	0	0
2000	8	77	0	0	0	0	0	0	0	0	0	0	0	0	0	0	0	0	0	0	0	0	0	0	0	0	0	0	0	0
2000	8	78	0	0	0	0	0	0	0	0	0	0	0	0	0	0	0	0	0	0	0	0	0	0	0	0	0	0	0	0
2000	8	79	0	0	0	0	0	0	0	0	0	0	0	0	0	0	0	0	0	0	0	0	0	0	0	0	0	0	0	0
2000	8	80	0	0	0	0	0	0	0	0	0	0	0	0	0	0	0	0	0	0	0	0	0	0	0	0	0	0	0	0
2000	8	81	0	0	0	0	0	0	0	0	0	0	0	0	0	0	0	0	0	0	0	0	0	0	0	0	0	0	0	0
2000	8	82	0	0	0	0	0	0	0	0	0	0	0	0	0	0	0	0	0	0	0	0	0	0	0	0	0	0	0	0
2000	8	83	0	0	0	0	0	0	0	0	0	0	0	0	0	0	0	0	0	0	0	0	0	0	0	0	0	0	0	0
2000	8	84	0	0	0	0	0	0	0	0	0	0	0	0	0	0	0	0	0	0	0	0	0	0	0	0	0	0	0	0
2000	8	85	0	0	0	0	0	0	0	0	0	0	0	0	0	0	0	0	0	0	0	0	0	0	0	0	0	0	0	0
2000	8	86	0	0	0	0	0	0	0	0	0	0	0	0	0	0	0	0	0	0	0	0	0	0	0	0	0	0	0	0
2000	8	87	0	0	0	0	0	0	0	0	0	0	0	0	0	0	0	0	0	0	0	0	0	0	0	0	0	0	0	0
2000	8	88	0	0	0	0	0	0	0	0	0	0	0	0	0	0	0	0	0	0	0	0	0	0	0	0	0	0	0	0
2000	8	89	0	0	0	0	0	0	0	0	0	0	0	0	0	0	0	0	0	0	0	0	0	0	0	0	0	0	0	0
2000	8	90	0	0	0	0	0	0	0	0	0	0	0	0	0	0	0	0	0	0	0	0	0	0	0	0	0	0	0	0
2000	8	91	0	0	0	0	0	0	0	0	0	0	0	0	0	0	0	0	0	0	0	0	0	0	0	0	0	0	0	0
2000	8	92	0	0	0	0	0	0	0	0	0	0	0	0	0	0	0	0	0	0	0	0	0	0	0	0	0	0	0	0
2000	8	93	0	0	0	0	0	0	0	0	0	0	0	0	0	0	0	0	0	0	0	0	0	0	0	0	0	0	0	0
2000	8	94	0	0	0	0	0	0	0	0	0	0	0	0	0	0	0	0	0	0	0	0	0	0	0	0	0	0	0	0
2000	8	95	0	0	0	0	0	0	0	0	0	0	0	0	0	0	0	0	0	0	0	0	0	0	0	0	0	0	0	0
2000	8	96	0	0	0	0	0	0	0	0	0	0	0	0	0	0	0	0	0	0	0	0	0	0	0	0	0	0	0	0
2000	8	97	0	0	0	0	0	0	0	0	0	0	0	0	0	0	0	0	0	0	0	0	0	0	0	0	0	0	0	0
2000	8	98	0	0	0	0	0	0	0	0	0	0	0	0	0	0	0	0	0	0	0	0	0	0	0	0	0	0	0	0
2000	8	99	0	0	0	0	0	0	0	0	0	0	0	0	0	0	0	0	0	0	0	0	0	0	0	0	0	0	0	0
2000	8	100	0	0	0	0	0	0	0	0	0	0	0	0	0	0	0	0	0	0	0	0	0	0	0	0	0	0	0	0
2000	8	101	0	0	0	0	0	0	0	0	0	0	0	0	0	0	0	0	0	0	0	0	0	0	0	0	0	0	0	0
2000	8	102	0	0	0	0	0	0	0	0	0	0	0	0	0	0	0	0	0	0	0	0	0	0	0	0	0	0	0	0
2000	8	103	0	0	0	0	0	0	0	0	0	0	0	0	0	0	0	0	0	0	0	0	0	0	0	0	0	0	0	0
2000	8	104	0	0	0	0	0	0	0	0	0	0	0	0	0	0	0	0	0	0	0	0	0	0	0	0	0	0	0	0
2000	8	105	0	0	0	0	0	0	0	0	0	0	0	0	0	0	0	0	0	0	0	0	0	0	0	0	0	0	0	0
2000	8	106	0	0	0	0	0	0	0	0	0	0	0	0	0	0	0	0	0	0	0	0	0	0	0	0	0	0	0	0
2000	8	107	0	0	0	0	0	0	0	0	0	0	0	0	0	0	0	0	0	0	0	0	0	0	0	0	0	0	0	0
2000	8	108	0	0	0	0	0	0	0	0	0	0	0	0	0	0	0	0	0	0	0	0	0	0	0	0	0	0	0	0
2000	8	109	0	0	0	0	0	0	0	0	0	0	0	0	0	0	0	0	0	0	0	0	0	0	0	0	0	0	0	0
2000	8	110	0	0	0	0	0	0	0	0	0	0	0	0	0	0	0	0	0	0	0	0	0	0	0	0	0	0	0	0
2000	8	111	0	0	0	0	0	0	0	0	0	0	0	0	0	0	0	0	0	0	0	0	0	0	0	0	0	0	0	0
2000	8	112	0	0	0	0	0	0	0	0	0	0	0	0	0	0	0	0	0	0	0	0	0	0	0	0	0	0	0	0
2000	8	113	0	0	0	0	0	0	0	0	0	0	0	0	0	0	0	0	0	0	0	0	0	0	0	0	0	0	0	0
2000	8	114	0	0	0	0	0	0	0	0	0	0	0	0	0	0	0	0	0	0	0	0	0	0	0	0	0	0	0	0
2000	8	115	0	0	0	0	0	0	0	0	0	0	0	0	0	0	0	0	0	0	0	0	0	0	0	0	0	0	0	0
2000	8	116	0	0	0	0	0	0	0	0	0	0	0	0	0	0	0	0	0	0	0	0	0	0	0	0	0	0	0	0
2000	8	117	0	0	0	0	0	0	0	0	0	0	0	0	0	0	0	0	0	0	0	0	0	0	0	0	0	0	0	0
2000	8	118	0	0	0	0	0	0	0	0	0	0	0	0	0	0	0	0	0	0	0	0	0	0	0	0	0	0	0	0
2000	8	119	0	0	0	0	0	0	0	0	0	0	0	0	0	0	0	0	0	0	0	0	0	0	0	0	0	0	0	0
2000	8	120	0	0	0	0	0	0	0	0	0	0	0	0	0	0	0	0	0	0	0	0	0	0	0	0	0	0	0	0
2000	8	121	0	0	0	0	0	0	0	0	0	0	0	0	0	0	0	0	0	0	0	0	0	0	0	0	0	0	0	0
2000	8	122	0	0	0	0	0	0	0	0	0	0	0	0	0	0	0	0	0	0	0	0	0	0	0	0	0	0	0	0
2000	8	123	0	0	0	0	0	0	0	0	0	0	0	0	0	0	0	0	0	0	0	0	0	0	0	0	0	0	0	0
2000	8	124	0	0	0	0	0	0	0	0	0	0	0	0	0	0	0	0	0	0	0	0	0	0	0	0	0	0	0	0
2000	8	125	0	0	0	0	0	0	0	0	0	0	0	0	0	0	0	0	0	0	0	0	0	0	0	0	0	0	0	0
2000	8	126	0	0	0	0	0	0	0	0	0	0	0	0	0	0	0	0	0	0	0	0	0	0	0	0	0	0	0	0
2000	8	127	0	0	0	0	0	0	0	0	0	0	0	0	0	0	0	0	0	0	0	0	0	0	0	0	0	0	0	0
2000	8	128	0	0	0	0	0	0	0	0	0	0	0	0	0	0	0	0	0	0	0	0	0	0	0	0	0	0	0	0
2000	8	129	0	0	0	0	0	0	0	0	0	0	0	0	0	0	0	0	0	0	0	0	0	0	0	0	0	0	0	0
2000	8	130	0	0	0	0	0	0	0	0	0	0	0	0	0	0	0	0	0	0	0	0	0	0	0	0	0	0	0	0
2000	8	131	0	0	0	0	0	0	0	0	0	0	0	0	0	0	0	0	0	0	0	0	0	0	0	0	0	0	0	0
2000	8	132	0	0	0	0	0	0	0	0	0	0	0	0	0	0	0	0	0	0	0	0	0	0	0	0	0	0	0	0
2000	8	133	0	0	0	0	0	0	0	0	0	0	0	0	0	0	0	0	0	0	0	0	0	0	0	0	0	0	0	0
2000	8	134	0	0	0	0	0	0	0	0	0	0	0	0	0	0	0	0	0	0	0	0	0	0	0	0	0	0	0	0
2000	8	135	0	0	0	0	0	0	0	0	0	0	0	0	0	0	0	0	0	0	0	0	0	0	0	0	0	0	0	0
2000	8	136	0	0	0	0	0	0	0	0	0	0	0	0	0	0	0	0	0	0	0	0	0	0	0	0	0	0	0	0
2000	8	137	0	0	0	0	0	0	0	0	0	0	0	0	0	0	0	0	0	0	0	0	0	0	0	0	0	0	0	0
2000	8	138	0	0	0	0	0	0	0	0	0	0	0	0	0	0	0	0	0	0	0	0	0	0	0	0	0	0	0	0
2000	8	139	0	0	0	0	0	0	0	0	0	0	0	0	0	0	0	0	0	0	0	0	0	0	0	0	0	0	0	0
2000	8	140	0	0	0	0	0	0	0	0	0	0	0	0	0	0	0	0	0	0	0	0	0	0	0	0	0	0	0	0
2000	8	141	0	0	0	0	0	0	0	0	0	0	0	0	0	0	0	0	0	0	0	0	0	0	0	0	0	0	0	0
2000	8	142	0	0	0	0	0	0	0	0	0	0	0	0	0	0	0	0	0	0	0	0	0	0	0	0	0	0	0	0
2000	8	143	0	0	0	0	0	0	0	0	0	0	0	0	0	0	0	0	0	0	0	0	0	0	0	0	0	0	0	0
2000	8	144	0	0	0	0	0	0	0	0	0	0	0	0	0	0	0	0	0	0	0	0	0	0	0	0	0	0	0	0
2000	8	145	0	0	0	0	0	0	0	0	0	0	0	0	0	0	0	0	0	0	0	0	0	0	0	0	0	0	0	0
2000	8	146	0	0	0	0	0	0	0	0	0	0	0	0	0	0	0	0	0	0	0	0	0	0	0	0	0	0	0	0
2000	8	147	0	0	0	0	0	0	0	0	0	0	0	0	0	0	0	0	0	0	0	0	0	0	0	0	0	0	0	0
2000	8	148	0	0	0	0	0	0	0	0	0	0	0	0	0	0	0	0	0	0	0	0	0	0	0	0	0	0	0	0
2000	8	149	0	0	0	0	0	0	0	0	0	0	0	0	0	0	0	0	0	0	0	0	0	0	0	0	0	0	0	0
2000	8	150	0	0	0	0	0	0	0	0	0	0	0	0	0	0	0	0	0	0	0	0	0	0	0	0	0	0	0	0
2000	8	151	0	0	0	0	0	0	0	0	0	0	0	0	0	0	0	0	0	0	0	0	0	0	0	0	0	0	0	0
2000	8	152	0	0	0	0	0	0	0	0	0	0	0	0	0	0	0	0	0	0	0	0	0	0	0	0	0	0	0	0
2000	8	153	0	0	0	0	0	0	0	0	0	0	0	0	0	0	0	0	0	0	0	0	0	0	0	0	0	0	0	0
2000	8	154	0	0	0	0	0	0	0	0	0	0	0	0	0	0	0	0	0	0	0	0	0	0	0	0	0	0	0	0
2000	8	155	0	0	0	0	0	0	0	0	0	0	0	0	0	0	0	0	0	0	0	0	0	0	0	0	0	0	0	0
2000	8	156	0	0	0	0	0	0	0	0	0	0	0	0	0	0	0	0	0	0	0	0	0	0	0	0	0	0	0	0
2000	8	157	0	0	0	0	0	0	0	0	0	0	0	0	0	0	0	0	0	0	0	0	0	0	0	0	0	0	0	0
2000	8	158	0	0	0	0	0	0	0	0	0	0	0	0	0	0	0	0	0	0	0	0	0	0	0	0	0	0	0	0
2000	8	159	0	0	0	0	0	0	0	0	0	0	0	0	0	0	0	0	0	0	0	0	0	0	0	0	0	0	0	0
2000	8	160	0	0	0	0	0	0	0	0	0	0	0	0	0	0	0	0	0	0	0	0	0	0	0	0	0	0	0	0
2000	8	161	0	0	0	0	0	0	0	0	0	0	0	0	0	0	0	0	0	0	0	0	0	0	0	0	0	0	0	0
2000	8	162	0	0	0	0	0	0	0	0	0	0	0	0	0	0	0	0	0	0	0	0	0	0	0	0	0	0	0	0
2000	8	163	0	0	0	0	0	0	0	0	0	0	0	0	0	0	0	0	0	0	0	0	0	0	0	0	0	0	0	0
2000	8	164	0	0	0	0	0	0	0	0	0	0	0	0	0	0	0	0	0	0	0	0	0	0	0	0	0	0	0	0
2000	8	165	0	0	0	0	0	0	0	0	0	0	0	0	0	0	0	0	0	0	0	0	0	0	0	0	0	0	0	0
2000	8	166	0	0	0	0	0	0	0	0	0	0	0	0	0	0	0	0	0	0	0	0	0	0	0	0	0	0	0	0
2000	8	167	0	0	0	0	0	0	0	0	0	0	0	0	0	0	0	0	0	0	0	0	0	0	0	0	0	0	0	0
2000	8	168	0	0	0	0	0	0	0	0	0	0	0	0	0	0	0	0	0	0	0	0	0	0	0	0	0	0	0	0
2000	8	169	0	0	0	0	0	0	0	0	0	0	0	0	0	0	0	0	0	0	0	0	0	0	0	0	0	0	0	0
2000	8	170	0	0	0	0	0	0	0	0	0	0	0	0	0	0	0	0	0	0	0	0	0	0	0	0	0	0	0	0
2000	8	171	0	0	0	0	0	0	0	0	0	0	0	0	0	0	0	0	0	0	0	0	0	0	0	0	0	0	0	0
2000	8	172	0	0	0	0	0	0	0	0	0	0	0	0	0	0	0	0	0	0	0	0	0	0	0	0	0	0	0	0
2000	8	173	0	0	0	0	0	0	0	0	0	0	0	0	0	0	0	0	0	0	0	0	0	0	0	0	0	0	0	0
2000	8	174	0	0	0	0	0	0	0	0	0	0	0	0	0	0	0	0	0	0	0	0	0	0	0	0	0	0	0	0
2000	8	175	0	0	0	0	0	0	0	0	0	0	0	0	0	0	0	0	0	0	0	0	0	0	0	0	0	0	0	0
2000	8	176	0	0	0	0	0	0	0	0	0	0	0	0	0	0	0	0	0	0	0	0	0	0	0	0	0	0	0	0
2000	8	177	0	0	0	0	0	0	0	0	0	0	0	0	0	0	0	0	0	0	0	0	0	0	0	0	0	0	0	0
2000	8	178	0	0	0	0	0	0	0	0	0	0	0	0	0	0	0	0	0	0	0	0	0	0	0	0	0	0	0	0
2000	8	179	0	0	0	0	0	0	0	0	0	0	0	0	0	0	0	0	0	0	0	0	0	0	0	0	0	0	0	0
2000	8	180	0	0	0	0	0	0	0	0	0	0	0	0	0	0	0	0	0	0	0	0	0	0	0	0	0	0	0	0
2000	8	181	0	0	0	0	0	0	0	0	0	0	0	0	0	0	0	0	0	0	0	0	0	0	0	0	0	0	0	0
2000	8	182	0	0	0	0	0	0	0	0	0	0	0	0	0	0	0	0	0	0	0	0	0	0	0	0	0	0	0	0
2000	8	183	0	0	0	0	0	0	0	0	0	0	0	0	0	0	0	0	0	0	0	0	0	0	0	0	0	0	0	0
2000	8	184	0	0	0	0	0	0	0	0	0	0	0	0	0	0	0	0	0	0	0	0	0	0	0	0	0	0	0	0
2000	8	185	0	0	0	0	0	0	0	0	0	0	0	0	0	0	0	0	0	0	0	0	0	0	0	0	0	0	0	0
2000	8	186	0	0	0	0	0	0	0	0	0	0	0	0	0	0	0	0	0	0	0	0	0	0	0	0	0	0	0	0
2000	8	187	0	0	0	0	0	0	0	0	0	0	0	0	0	0	0	0	0	0	0	0	0	0	0	0	0	0	0	0
2000	8	188	0	0	0	0	0	0	0	0	0	0	0	0	0	0	0	0	0	0	0	0	0	0	0	0	0	0	0	0
2000	8	189	0	0	0	0	0	0	0	0	0	0	0	0	0	0	0	0	0	0	0	0	0	0	0	0	0	0	0	0
2000	8	190	0	0	0	0	0	0	0	0	0	0	0	0	0	0	0	0	0	0	0	0	0	0	0	0	0	0	0	0
2000	8	191	0	0	0	0	0	0	0	0	0	0	0	0	0	0	0	0	0	0	0	0	0	0	0	0	0	0	0	0
2000	8	192	0	0	0	0	0	0	0	0	0	0	0	0	0	0	0	0	0	0	0	0	0	0	0	0	0	0	0	0
2000	8	193	0	0	0	0	0	0	0	0	0	0	0	0	0	0	0	0	0	0	0	0	0	0	0	0	0	0	0	0
2000	8	194	0	0	0	0	0	0	0	0	0	0	0	0	0	0	0	0	0	0	0	0	0	0	0	0	0	0	0	0
2000	8	195	0	0	0	0	0	0	0	0	0	0	0	0	0	0	0	0	0	0	0	0	0	0	0	0	0	0	0	0
2000	8	196	0	0	0	0	0	0	0	0	0	0	0	0	0	0	0	0	0	0	0	0	0	0	0	0	0	0	0	0
2000	8	197	0	0	0	0	0	0	0	0	0	0	0	0	0	0	0	0	0	0	0	0	0	0	0	0	0	0	0	0
2000	8	198	0	0	0	0	0	0	0	0	0	0	0	0	0	0	0	0	0	0	0	0	0	0	0	0	0	0	0	0
2000	8	199	0	0	0	0	0	0	0	0	0	0	0	0	0	0	0	0	0	0	0	0	0	0	0	0	0	0	0	0
2000	8	200	0	0	0	0	0	0	0	0	0	0	0	0	0	0	0	0	0	0	0	0	0	0	0	0	0	0	0	0
2000	8	201	0	0	0	0	0	0	0	0	0	0	0	0	0	0	0	0	0	0	0	0	0	0	0	0	0	0	0	0
2000	9	1	0	0	0	0	0	0	0	0	0	0	0	0	0	0	0	0	0	0	0	0	0	0	0	0	0	0	0	0
2000	9	2	0	0	0	0	0	0	0	0	0	0	0	0	0	0	0	0	0	0	0	0	0	0	0	0	0	0	0	0
2000	9	3	0	0	0	0	0	0	0	0	0	0	0	0	0	0	0	0	0	0	0	0	0	0	0	0	0	0	0	0
2000	9	4	0	0	0	0	0	0	0	0	0	0	0	0	0	0	0	0	0	0	0	0	0	0	0	0	0	0	0	0
2000	9	5	0	0	0	0	0	0	0	0	0	0	0	0	0	0	0	0	0	0	0	0	0	0	0	0	0	0	0	0
2000	9	6	0	0	0	0	0	0	0	0	0	0	0	0	0	0	0	0	0	0	0	0	0	0	0	0	0	0	0	0
2000	9	7	0	0	0	0	0	0	0	0	0	0	0	0	0	0	0	0	0	0	0	0	0	0	0	0	0	0	0	0
2000	9	8	0	0	0	0	0	0	0	0	0	0	0	0	0	0	0	0	0	0	0	0	0	0	0	0	0	0	0	0
2000	9	9	0	0	0	0	0	0	0	0	0	0	0	0	0	0	0	0	0	0	0	0	0	0	0	0	0	0	0	0
2000	9	10	0	0	0	0	0	0	0	0	0	0	0	0	0	0	0	0	0	0	0	0	0	0	0	0	0	0	0	0
2000	9	11	0	0	0	0	0	0	0	0	0	0	0	0	0	0	0	0	0	0	0	0	0	0	0	0	0	0	0	0
2000	9	12	0	0	0	0	0	0	0	0	0	0	0	0	0	0	0	0	0	0	0	0	0	0	0	0	0	0	0	0
2000	9	13	0	0	0	0	0	0	0	0	0	0	0	0	0	0	0	0	0	0	0	0	0	0	0	0	0	0	0	0
2000	9	14	0	0	0	0	0	0	0	0	0	0	0	0	0	0	0	0	0	0	0	0	0	0	0	0	0	0	0	0
2000	9	15	0	0	0	0	0	0	0	0	0	0	0	0	0	0	0	0	0	0	0	0	0	0	0	0	0	0	0	0
2000	9	16	0	0	0	0	0	0	0	0	0	0	0	0	0	0	0	0	0	0	0	0	0	0	0	0	0	0	0	0
2000	9	17	0	0	0	0	0	0	0	0	0	0	0	0	0	0	0	0	0	0	0	0	0	0	0	0	0	0	0	0
2000	9	18	0	0	0	0	0	0	0	0	0	0	0	0	0	0	0	0	0	0	0	0	0	0	0	0	0	0	0	0
2000	9	19	0	0	0	0	0	0	0	0	0	0	0	0	0	0	0	0	0	0	0	0	0	0	0	0	0	0	0	0
2000	9	20	0	0	0	0	0	0	0	0	0	0	0	0	0	0	0	0	0	0	0	0	0	0	0	0	0	0	0	0
2000	9	21	0	0	0	0	0	0	0	0	0	0	0	0	0	0	0	0	0	0	0	0	0	0	0	0	0	0	0	0
2000	9	22	0	0	0	0	0	0	0	0	0	0	0	0	0	0	0	0	0	0	0	0	0	0	0	0	0	0	0	0
2000	9	23	0	0	0	0	0	0	0	0	0	0	0	0	0	0	0	0	0	0	0	0	0	0	0	0	0	0	0	0
2000	9	24	0	0	0	0	0	0	0	0	0	0	0	0	0	0	0	0	0	0	0	0	0	0	0	0	0	0	0	0
2000	9	25	0	0	0	0	0	0	0	0	0	0	0	0	0	0	0	0	0	0	0	0	0	0	0	0	0	0	0	0
2000	9	26	0	0	0	0	0	0	0	0	0	0	0	0	0	0	0	0	0	0	0	0	0	0	0	0	0	0	0	0
2000	9	27	0	0	0	0	0	0	0	0	0	0	0	0	0	0	0	0	0	0	0	0	0	0	0	0	0	0	0	0
2000	9	28	0	0	0	0	0	0	0	0	0	0	0	0	0	0	0	0	0	0	0	0	0	0	0	0	0	0	0	0
2000	9	29	0	0	0	0	0	0	0	0	0	0	0	0	0	0	0	0	0	0	0	0	0	0	0	0	0	0	0	0
2000	9	30	0	0	0	0	0	0	0	0	0	0	0	0	0	0	0	0	0	0	0	0	0	0	0	0	0	0	0	0
2000	9	31	0	0	0	0	0	0	0	0	0	0	0	0	0	0	0	0	0	0	0	0	0	0	0	0	0	0	0	0
2000	9	32	0	0	0	0	0	0	0	0	0	0	0	0	0	0	0	0	0	0	0	0	0	0	0	0	0	0	0	0
2000	9	33	0	0	0	0	0	0	0	0	0	0	0	0	0	0	0	0	0	0	0	0	0	0	0	0	0	0	0	0
2000	9	34	0	0	0	0	0	0	0	0	0	0	0	0	0	0	0	0	0	0	0	0	0	0	0	0	0	0	0	0
2000	9	35	0	0	0	0	0	0	0	0	0	0	0	0	0	0	0	0	0	0	0	0	0	0	0	0	0	0	0	0
2000	9	36	0	0	0	0	0	0	0	0	0	0	0	0	0	0	0	0	0	0	0	0	0	0	0	0	0	0	0	0
2000	9	37	0	0	0	0	0	0	0	0	0	0	0	0	0	0	0	0	0	0	0	0	0	0	0	0	0	0	0	0
2000	9	38	0	0	0	0	0	0	0	0	0	0	0	0	0	0	0	0	0	0	0	0	0	0	0	0	0	0	0	0
2000	9	39	0	0	0	0	0	0	0	0	0	0	0	0	0	0	0	0	0	0	0	0	0	0	0	0	0	0	0	0
2000	9	40	0	0	0	0	0	0	0	0	0	0	0	0	0	0	0	0	0	0	0	0	0	0	0	0	0	0	0	0
2000	9	41	0	0	0	0	0	0	0	0	0	0	0	0	0	0	0	0	0	0	0	0	0	0	0	0	0	0	0	0
2000	9	42	0	0	0	0	0	0	0	0	0	0	0	0	0	0	0	0	0	0	0	0	0	0	0	0	0	0	0	0
2000	9	43	0	0	0	0	0	0	0	0	0	0	0	0	0	0	0	0	0	0	0	0	0	0	0	0	0	0	0	0
2000	9	44	0	0	0	0	0	0	0	0	0	0	0	0	0	0	0	0	0	0	0	0	0	0	0	0	0	0	0	0
2000	9	45	0	0	0	0	0	0	0	0	0	0	0	0	0	0	0	0	0	0	0	0	0	0	0	0	0	0	0	0
2000	9	46	0	0	0	0	0	0	0	0	0	0	0	0	0	0	0	0	0	0	0	0	0	0	0	0	0	0	0	0
2000	9	47	0	0	0	0	0	0	0	0	0	0	0	0	0	0	0	0	0	0	0	0	0	0	0	0	0	0	0	0
2000	9	48	0	0	0	0	0	0	0	0	0	0	0	0	0	0	0	0	0	0	0	0	0	0	0	0	0	0	0	0
2000	9	49	0	0	0	0	0	0	0	0	0	0	0	0	0	0	0	0	0	0	0	0	0	0	0	0	0	0	0	0
2000	9	50	0	0	0	0	0	0	0	0	0	0	0	0	0	0	0	0	0	0	0	0	0	0	0	0	0	0	0	0
2000	9	51	0	0	0	0	0	0	0	0	0	0	0	0	0	0	0	0	0	0	0	0	0	0	0	0	0	0	0	0
2000	9	52	0	0	0	0	0	0	0	0	0	0	0	0	0	0	0	0	0	0	0	0	0	0	0	0	0	0	0	0
2000	9	53	0	0	0	0	0	0	0	0	0	0	0	0	0	0	0	0	0	0	0	0	0	0	0	0	0	0	0	0
2000	9	54	0	0	0	0	0	0	0	0	0	0	0	0	0	0	0	0	0	0	0	0	0	0	0	0	0	0	0	0
2000	9	55	0	0	0	0	0	0	0	0	0	0	0	0	0	0	0	0	0	0	0	0	0	0	0	0	0	0	0	0
2000	9	56	0	0	0	0	0	0	0	0	0	0	0	0	0	0	0	0	0	0	0	0	0	0	0	0	0	0	0	0
2000	9	57	0	0	0	0	0	0	0	0	0	0	0	0	0	0	0	0	0	0	0	0	0	0	0	0	0	0	0	0
2000	9	58	0	0	0	0	0	0	0	0	0	0	0	0	0	0	0	0	0	0	0	0	0	0	0	0	0	0	0	0
2000	9	59	0	0	0	0	0	0	0	0	0	0	0	0	0	0	0	0	0	0	0	0	0	0	0	0	0	0	0	0
2000	9	60	0	0	0	0	0	0	0	0	0	0	0	0	0	0	0	0	0	0	0	0	0	0	0	0	0	0	0	0
2000	9	61	0	0	0	0	0	0	0	0	0	0	0	0	0	0	0	0	0	0	0	0	0	0	0	0	0	0	0	0
2000	9	62	0	0	0	0	0	0	0	0	0	0	0	0	0	0	0	0	0	0	0	0	0	0	0	0	0	0	0	0
2000	9	63	0	0	0	0	0	0	0	0	0	0	0	0	0	0	0	0	0	0	0	0	0	0	0	0	0	0	0	0
2000	9	64	0	0	0	0	0	0	0	0	0	0	0	0	0	0	0	0	0	0	0	0	0	0	0	0	0	0	0	0
2000	9	65	0	0	0	0	0	0	0	0	0	0	0	0	0	0	0	0	0	0	0	0	0	0	0	0	0	0	0	0
2000	9	66	0	0	0	0	0	0	0	0	0	0	0	0	0	0	0	0	0	0	0	0	0	0	0	0	0	0	0	0
2000	9	67	0	0	0	0	0	0	0	0	0	0	0	0	0	0	0	0	0	0	0	0	0	0	0	0	0	0	0	0
2000	9	68	0	0	0	0	0	0	0	0	0	0	0	0	0	0	0	0	0	0	0	0	0	0	0	0	0	0	0	0
2000	9	69	0	0	0	0	0	0	0	0	0	0	0	0	0	0	0	0	0	0	0	0	0	0	0	0	0	0	0	0
2000	9	70	0	0	0	0	0	0	0	0	0	0	0	0	0	0	0	0	0	0	0	0	0	0	0	0	0	0	0	0
2000	9	71	0	0	0	0	0	0	0	0	0	0	0	0	0	0	0	0	0	0	0	0	0	0	0	0	0	0	0	0
2000	9	72	0	0	0	0	0	0	0	0	0	0	0	0	0	0	0	0	0	0	0	0	0	0	0	0	0	0	0	0
2000	9	73	0	0	0	0	0	0	0	0	0	0	0	0	0	0	0	0	0	0	0	0	0	0	0	0	0	0	0	0
2000	9	74	0	0	0	0	0	0	0	0	0	0	0	0	0	0	0	0	0	0	0	0	0	0	0	0	0	0	0	0
2000	9	75	0	0	0	0	0	0	0	0	0	0	0	0	0	0	0	0	0	0	0	0	0	0	0	0	0	0	0	0
2000	9	76	0	0	0	0	0	0	0	0	0	0	0	0	0	0	0	0	0	0	0	0	0	0	0	0	0	0	0	0
2000	9	77	0	0	0	0	0	0	0	0	0	0	0	0	0	0	0	0	0	0	0	0	0	0	0	0	0	0	0	0
2000	9	78	0	0	0	0	0	0	0	0	0	0	0	0	0	0	0	0	0	0	0	0	0	0	0	0	0	0	0	0
2000	9	79	0	0	0	0	0	0	0	0	0	0	0	0	0	0	0	0	0	0	0	0	0	0	0	0	0	0	0	0
2000	9	80	0	0	0	0	0	0	0	0	0	0	0	0	0	0	0	0	0	0	0	0	0	0	0	0	0	0	0	0
2000	9	81	0	0	0	0	0	0	0	0	0	0	0	0	0	0	0	0	0	0	0	0	0	0	0	0	0	0	0	0
2000	9	82	0	0	0	0	0	0	0	0	0	0	0	0	0	0	0	0	0	0	0	0	0	0	0	0	0	0	0	0
2000	9	83	0	0	0	0	0	0	0	0	0	0	0	0	0	0	0	0	0	0	0	0	0	0	0	0	0	0	0	0
2000	9	84	0	0	0	0	0	0	0	0	0	0	0	0	0	0	0	0	0	0	0	0	0	0	0	0	0	0	0	0
2000	9	85	0	0	0	0	0	0	0	0	0	0	0	0	0	0	0	0	0	0	0	0	0	0	0	0	0	0	0	0
2000	9	86	0	0	0	0	0	0	0	0	0	0	0	0	0	0	0	0	0	0	0	0	0	0	0	0	0	0	0	0
2000	9	87	0	0	0	0	0	0	0	0	0	0	0	0	0	0	0	0	0	0	0	0	0	0	0	0	0	0	0	0
2000	9	88	0	0	0	0	0	0	0	0	0	0	0	0	0	0	0	0	0	0	0	0	0	0	0	0	0	0	0	0
2000	9	89	0	0	0	0	0	0	0	0	0	0	0	0	0	0	0	0	0	0	0	0	0	0	0	0	0	0	0	0
2000	9	90	0	0	0	0	0	0	0	0	0	0	0	0	0	0	0	0	0	0	0	0	0	0	0	0	0	0	0	0
2000	9	91	0	0	0	0	0	0	0	0	0	0	0	0	0	0	0	0	0	0	0	0	0	0	0	0	0	0	0	0
2000	9	92	0	0	0	0	0	0	0	0	0	0	0	0	0	0	0	0	0	0	0	0	0	0	0	0	0	0	0	0
2000	9	93	0	0	0	0	0	0	0	0	0	0	0	0	0	0	0	0	0	0	0	0	0	0	0	0	0	0	0	0
2000	9	94	0	0	0	0	0	0	0	0	0	0	0	0	0	0	0	0	0	0	0	0	0	0	0	0	0	0	0	0
2000	9	95	0	0	0	0	0	0	0	0	0	0	0	0	0	0	0	0	0	0	0	0	0	0	0	0	0	0	0	0
2000	9	96	0	0	0	0	0	0	0	0	0	0	0	0	0	0	0	0	0	0	0	0	0	0	0	0	0	0	0	0
2000	9	97	0	0	0	0	0	0	0	0	0	0	0	0	0	0	0	0	0	0	0	0	0	0	0	0	0	0	0	0
2000	9	98	0	0	0	0	0	0	0	0	0	0	0	0	0	0	0	0	0	0	0	0	0	0	0	0	0	0	0	0
2000	9	99	0	0	0	0	0	0	0	0	0	0	0	0	0	0	0	0	0	0	0	0	0	0	0	0	0	0	0	0
2000	9	100	0	0	0	0	0	0	0	0	0	0	0	0	0	0	0	0	0	0	0	0	0	0	0	0	0	0	0	0
2000	9	101	0	0	0	0	0	0	0	0	0	0	0	0	0	0	0	0	0	0	0	0	0	0	0	0	0	0	0	0
2000	9	102	0	0	0	0	0	0	0	0	0	0	0	0	0	0	0	0	0	0	0	0	0	0	0	0	0	0	0	0
2000	9	103	0	0	0	0	0	0	0	0	0	0	0	0	0	0	0	0	0	0	0	0	0	0	0	0	0	0	0	0
2000	9	104	0	0	0	0	0	0	0	0	0	0	0	0	0	0	0	0	0	0	0	0	0	0	0	0	0	0	0	0
2000	9	105	0	0	0	0	0	0	0	0	0	0	0	0	0	0	0	0	0	0	0	0	0	0	0	0	0	0	0	0
2000	9	106	0	0	0	0	0	0	0	0	0	0	0	0	0	0	0	0	0	0	0	0	0	0	0	0	0	0	0	0
2000	9	107	0	0	0	0	0	0	0	0	0	0	0	0	0	0	0	0	0	0	0	0	0	0	0	0	0	0	0	0
2000	9	108	0	0	0	0	0	0	0	0	0	0	0	0	0	0	0	0	0	0	0	0	0	0	0	0	0	0	0	0
2000	9	109	0	0	0	0	0	0	0	0	0	0	0	0	0	0	0	0	0	0	0	0	0	0	0	0	0	0	0	0
2000	9	110	0	0	0	0	0	0	0	0	0	0	0	0	0	0	0	0	0	0	0	0	0	0	0	0	0	0	0	0
2000	9	111	0	0	0	0	0	0	0	0	0	0	0	0	0	0	0	0	0	0	0	0	0	0	0	0	0	0	0	0
2000	9	112	0	0	0	0	0	0	0	0	0	0	0	0	0	0	0	0	0	0	0	0	0	0	0	0	0	0	0	0
2000	9	113	0	0	0	0	0	0	0	0	0	0	0	0	0	0	0	0	0	0	0	0	0	0	0	0	0	0	0	0
2000	9	114	0	0	0	0	0	0	0	0	0	0	0	0	0	0	0	0	0	0	0	0	0	0	0	0	0	0	0	0
2000	9	115	0	0	0	0	0	0	0	0	0	0	0	0	0	0	0	0	0	0	0	0	0	0	0	0	0	0	0	0
2000	9	116	0	0	0	0	0	0	0	0	0	0	0	0	0	0	0	0	0	0	0	0	0	0	0	0	0	0	0	0
2000	9	117	0	0	0	0	0	0	0	0	0	0	0	0	0	0	0	0	0	0	0	0	0	0	0	0	0	0	0	0
2000	9	118	0	0	0	0	0	0	0	0	0	0	0	0	0	0	0	0	0	0	0	0	0	0	0	0	0	0	0	0
2000	9	119	0	0	0	0	0	0	0	0	0	0	0	0	0	0	0	0	0	0	0	0	0	0	0	0	0	0	0	0
2000	9	120	0	0	0	0	0	0	0	0	0	0	0	0	0	0	0	0	0	0	0	0	0	0	0	0	0	0	0	0
2000	9	121	0	0	0	0	0	0	0	0	0	0	0	0	0	0	0	0	0	0	0	0	0	0	0	0	0	0	0	0
2000	9	122	0	0	0	0	0	0	0	0	0	0	0	0	0	0	0	0	0	0	0	0	0	0	0	0	0	0	0	0
2000	9	123	0	0	0	0	0	0	0	0	0	0	0	0	0	0	0	0	0	0	0	0	0	0	0	0	0	0	0	0
2000	9	124	0	0	0	0	0	0	0	0	0	0	0	0	0	0	0	0	0	0	0	0	0	0	0	0	0	0	0	0
2000	9	125	0	0	0	0	0	0	0	0	0	0	0	0	0	0	0	0	0	0	0	0	0	0	0	0	0	0	0	0
2000	9	126	0	0	0	0	0	0	0	0	0	0	0	0	0	0	0	0	0	0	0	0	0	0	0	0	0	0	0	0
2000	9	127	0	0	0	0	0	0	0	0	0	0	0	0	0	0	0	0	0	0	0	0	0	0	0	0	0	0	0	0
2000	9	128	0	0	0	0	0	0	0	0	0	0	0	0	0	0	0	0	0	0	0	0	0	0	0	0	0	0	0	0
2000	9	129	0	0	0	0	0	0	0	0	0	0	0	0	0	0	0	0	0	0	0	0	0	0	0	0	0	0	0	0
2000	9	130	0	0	0	0	0	0	0	0	0	0	0	0	0	0	0	0	0	0	0	0	0	0	0	0	0	0	0	0
2000	9	131	0	0	0	0	0	0	0	0	0	0	0	0	0	0	0	0	0	0	0	0	0	0	0	0	0	0	0	0
2000	9	132	0	0	0	0	0	0	0	0	0	0	0	0	0	0	0	0	0	0	0	0	0	0	0	0	0	0	0	0
2000	9	133	0	0	0	0	0	0	0	0	0	0	0	0	0	0	0	0	0	0	0	0	0	0	0	0	0	0	0	0
2000	9	134	0	0	0	0	0	0	0	0	0	0	0	0	0	0	0	0	0	0	0	0	0	0	0	0	0	0	0	0
2000	9	135	0	0	0	0	0	0	0	0	0	0	0	0	0	0	0	0	0	0	0	0	0	0	0	0	0	0	0	0
2000	9	136	0	0	0	0	0	0	0	0	0	0	0	0	0	0	0	0	0	0	0	0	0	0	0	0	0	0	0	0
2000	9	137	0	0	0	0	0	0	0	0	0	0	0	0	0	0	0	0	0	0	0	0	0	0	0	0	0	0	0	0
2000	9	138	0	0	0	0	0	0	0	0	0	0	0	0	0	0	0	0	0	0	0	0	0	0	0	0	0	0	0	0
2000	9	139	0	0	0	0	0	0	0	0	0	0	0	0	0	0	0	0	0	0	0	0	0	0	0	0	0	0	0	0
2000	9	140	0	0	0	0	0	0	0	0	0	0	0	0	0	0	0	0	0	0	0	0	0	0	0	0	0	0	0	0
2000	9	141	0	0	0	0	0	0	0	0	0	0	0	0	0	0	0	0	0	0	0	0	0	0	0	0	0	0	0	0
2000	9	142	0	0	0	0	0	0	0	0	0	0	0	0	0	0	0	0	0	0	0	0	0	0	0	0	0	0	0	0
2000	9	143	0	0	0	0	0	0	0	0	0	0	0	0	0	0	0	0	0	0	0	0	0	0	0	0	0	0	0	0
2000	9	144	0	0	0	0	0	0	0	0	0	0	0	0	0	0	0	0	0	0	0	0	0	0	0	0	0	0	0	0
2000	9	145	0	0	0	0	0	0	0	0	0	0	0	0	0	0	0	0	0	0	0	0	0	0	0	0	0	0	0	0
2000	9	146	0	0	0	0	0	0	0	0	0	0	0	0	0	0	0	0	0	0	0	0	0	0	0	0	0	0	0	0
2000	9	147	0	0	0	0	0	0	0	0	0	0	0	0	0	0	0	0	0	0	0	0	0	0	0	0	0	0	0	0
2000	9	148	0	0	0	0	0	0	0	0	0	0	0	0	0	0	0	0	0	0	0	0	0	0	0	0	0	0	0	0
2000	9	149	0	0	0	0	0	0	0	0	0	0	0	0	0	0	0	0	0	0	0	0	0	0	0	0	0	0	0	0
2000	9	150	0	0	0	0	0	0	0	0	0	0	0	0	0	0	0	0	0	0	0	0	0	0	0	0	0	0	0	0
2000	9	151	0	0	0	0	0	0	0	0	0	0	0	0	0	0	0	0	0	0	0	0	0	0	0	0	0	0	0	0
2000	9	152	0	0	0	0	0	0	0	0	0	0	0	0	0	0	0	0	0	0	0	0	0	0	0	0	0	0	0	0
2000	9	153	0	0	0	0	0	0	0	0	0	0	0	0	0	0	0	0	0	0	0	0	0	0	0	0	0	0	0	0
2000	9	154	0	0	0	0	0	0	0	0	0	0	0	0	0	0	0	0	0	0	0	0	0	0	0	0	0	0	0	0
2000	9	155	0	0	0	0	0	0	0	0	0	0	0	0	0	0	0	0	0	0	0	0	0	0	0	0	0	0	0	0
2000	9	156	0	0	0	0	0	0	0	0	0	0	0	0	0	0	0	0	0	0	0	0	0	0	0	0	0	0	0	0
2000	9	157	0	0	0	0	0	0	0	0	0	0	0	0	0	0	0	0	0	0	0	0	0	0	0	0	0	0	0	0
2000	9	158	0	0	0	0	0	0	0	0	0	0	0	0	0	0	0	0	0	0	0	0	0	0	0	0	0	0	0	0
2000	9	159	0	0	0	0	0	0	0	0	0	0	0	0	0	0	0	0	0	0	0	0	0	0	0	0	0	0	0	0
2000	9	160	0	0	0	0	0	0	0	0	0	0	0	0	0	0	0	0	0	0	0	0	0	0	0	0	0	0	0	0
2000	9	161	0	0	0	0	0	0	0	0	0	0	0	0	0	0	0	0	0	0	0	0	0	0	0	0	0	0	0	0
2000	9	162	0	0	0	0	0	0	0	0	0	0	0	0	0	0	0	0	0	0	0	0	0	0	0	0	0	0	0	0
2000	9	163	0	0	0	0	0	0	0	0	0	0	0	0	0	0	0	0	0	0	0	0	0	0	0	0	0	0	0	0
2000	9	164	0	0	0	0	0	0	0	0	0	0	0	0	0	0	0	0	0	0	0	0	0	0	0	0	0	0	0	0
2000	9	165	0	0	0	0	0	0	0	0	0	0	0	0	0	0	0	0	0	0	0	0	0	0	0	0	0	0	0	0
2000	9	166	0	0	0	0	0	0	0	0	0	0	0	0	0	0	0	0	0	0	0	0	0	0	0	0	0	0	0	0
2000	9	167	0	0	0	0	0	0	0	0	0	0	0	0	0	0	0	0	0	0	0	0	0	0	0	0	0	0	0	0
2000	9	168	0	0	0	0	0	0	0	0	0	0	0	0	0	0	0	0	0	0	0	0	0	0	0	0	0	0	0	0
2000	9	169	0	0	0	0	0	0	0	0	0	0	0	0	0	0	0	0	0	0	0	0	0	0	0	0	0	0	0	0
2000	9	170	0	0	0	0	0	0	0	0	0	0	0	0	0	0	0	0	0	0	0	0	0	0	0	0	0	0	0	0
2000	9	171	0	0	0	0	0	0	0	0	0	0	0	0	0	0	0	0	0	0	0	0	0	0	0	0	0	0	0	0
2000	9	172	0	0	0	0	0	0	0	0	0	0	0	0	0	0	0	0	0	0	0	0	0	0	0	0	0	0	0	0
2000	9	173	0	0	0	0	0	0	0	0	0	0	0	0	0	0	0	0	0	0	0	0	0	0	0	0	0	0	0	0
2000	9	174	0	0	0	0	0	0	0	0	0	0	0	0	0	0	0	0	0	0	0	0	0	0	0	0	0	0	0	0
2000	9	175	0	0	0	0	0	0	0	0	0	0	0	0	0	0	0	0	0	0	0	0	0	0	0	0	0	0	0	0
2000	9	176	0	0	0	0	0	0	0	0	0	0	0	0	0	0	0	0	0	0	0	0	0	0	0	0	0	0	0	0
[truncated: 20,326 more rows]

## Sheet: cost_curve_absolute_PFC_all
Reductions in kt PFC
[truncated: 6,635 more rows]

## Sheet: cost_curve_relative_SF6
	Reductions in % of baseline
[truncated: 2,212 more rows]
